# Supplementary material for: Data Reduction Approaches for Dissecting Transcriptional Effects on Metabolism
Source: Front Plant Sci. 2018 Apr 20;9:538. doi: 10.3389/fpls.2018.00538 (PMC5920133; doi:10.3389/fpls.2018.00538)
Supplement: Supplementary file 1 [file Table1.XLS]

## Sheet: Supplemetal Table 1 - Metabolte data
Metabolite Names	BY008_1	BY008_11	BY008_14	BY008_15	BY008_16	BY008_18	BY008_20	BY008_22	BY003_1	BY003_14	BY003_18	BY012_1	BY012_14	BY012_18	BY013_1	BY013_22	BY013_25	BY013_26	BY013_27	BY013_29	BY013_31	BY013_32	BY009_1	BY009_21	BY010_1	BY010_22	BY010_26	BY005_1	BY005_11	BY005_14	BY005_15	BY005_16	BY005_18	BY005_20	BY005_22	BY006_1	BY006_14	BY006_18	BY007_1	BY007_14	BY007_18
Acetate	832296.314102564	753452.352941177	934371.176470588	565056.111111111	817017.368421053	499025.229357798	433962.015503876	414348.846153846	680735.52631579	652563.235294118	371845.37037037	504098.872180451	429719.92481203	340659.271523179	721291.139240506	505673.595505618	417002.717391304	394147.826086956	523960.326086957	366036.111111111	357398.214285714	277657.142857143	499628	509258.988764045	560646.79054054	481969.101123596	364638.20754717	420748.026315789	151721.153846154	399947.435897436	326149.038461538	393895.698924731	266126.344086021	360257.407407407	391033.73015873	364957.614942529	352119.473684211	282344.196428571	402862.5	383933.152173913	283331.196581197
Glycolaldehyde	832296.314102564	753452.352941177	934371.176470588	565056.111111111	817017.368421053	499025.229357798	433962.015503876	414348.846153846	680735.52631579	652563.235294118	371845.37037037	504098.872180451	429719.92481203	340659.271523179	721291.139240506	505673.595505618	417002.717391304	394147.826086956	523960.326086957	366036.111111111	357398.214285714	277657.142857143	499628	509258.988764045	560646.79054054	481969.101123596	364638.20754717	420748.026315789	151721.153846154	399947.435897436	326149.038461538	393895.698924731	266126.344086021	360257.407407407	391033.73015873	364957.614942529	352119.473684211	282344.196428571	402862.5	383933.152173913	283331.196581197
Urea	47589.7435897436	39276.4705882353	46792.9411764706	32110.5555555556	42993.1578947368	28122.0183486239	22979.4573643411	25486.1538461538	40468.6842105263	40516.1764705882	25768.0555555556	27777.8195488722	26758.6466165414	18953.3112582781	23918.9873417722	17876.404494382	14245.1086956522	12848.3695652174	19434.7826086957	12344.9074074074	12097.7678571429	9200	19230	16864.0449438202	19596.4527027027	19122.4719101124	15055.6603773585	28417.927631579	64310.2564102564	23472.4358974359	31240.3846153846	23591.935483871	13410.752688172	21614.3518518518	16545.6349206349	28285.9195402299	22662.1052631579	16162.5	22400.6793478261	22570.1086956522	15575.641025641
Methylglyoxal	367072.596153846	399031.176470588	290309.411764706	254907.777777778	199152.631578947	315799.082568807	175671.705426357	174826.923076923	256268.815789474	248671.078431373	148517.592592593	224586.278195489	193670.30075188	108520.198675497	113080.221518987	122730.337078652	129979.891304348	110320.652173913	145675	127420.833333333	104229.910714286	78172.2222222222	198481.555555556	173665.168539326	179688.006756757	152735.393258427	163337.264150943	168033.552631579	93115.3846153846	229141.666666667	133539.102564103	140136.021505376	106066.666666667	105068.055555556	54361.1111111111	147735.057471265	163883.157894737	138124.107142857	158086.005434783	146033.695652174	135580.769230769
L-Lactaldehyde	146177.243589744	136100.588235294	114215.294117647	71520	102745.263157895	121164.220183486	80031.7829457364	95072.3076923077	114533.157894737	101270.098039216	59862.037037037	81742.1992481203	98016.5413533835	75475.4966887417	68556.329113924	51447.7528089888	56289.1304347826	68711.9565217391	56623.9130434783	63268.5185185185	52652.6785714286	48136.5079365079	63094.4444444444	69761.2359550562	77929.0540540542	52105.6179775281	68655.6603773585	59404.7697368421	30373.0769230769	58332.6923076923	48202.8846153846	49324.1935483871	44066.6666666667	36271.7592592593	48929.7619047619	56098.4195402299	51075.2631578947	41180.8035714286	55262.5	55166.847826087	39601.2820512821
Glycine	27143.75	30265.8823529412	28995.2941176471	23223.8888888889	21356.3157894737	25579.8165137615	25040.6976744186	22040.7692307692	10006.8421052632	16957.3529411765	24376.8518518518	15747.0864661654	20642.4812030075	31929.8013245033	27498.417721519	19393.8202247191	22733.6956521739	29520.1086956522	20593.4782608696	18024.0740740741	21973.2142857143	19142.4603174603	21301.3333333333	23147.7528089888	31083.9527027027	21933.7078651685	18390.0943396226	12564.4736842105	6775	17311.5384615385	18745.1923076923	12365.5913978495	13697.8494623656	15312.5	16290.873015873	13210.9195402299	13078.4210526316	16104.0178571429	14406.9293478261	11846.7391304348	13392.735042735
Pyruvate	71219.7115384615	68815.2941176471	53030.5882352941	34447.2222222222	44991.5789473684	57154.128440367	33130.6201550388	34545.7692307692	56063.1578947368	52789.7058823529	25947.2222222222	50775.1879699248	56477.8195488722	30129.8013245033	18639.5569620253	19409.5505617978	21901.0869565217	15808.152173913	21262.5	20673.6111111111	25726.3392857143	19839.2857142857	27993.5555555555	26042.6966292135	27084.9662162162	20647.191011236	30016.9811320755	20126.8092105263	8938.4615384615	28101.9230769231	19568.9102564103	15944.0860215054	12532.2580645161	14836.5740740741	12484.9206349206	17464.0804597701	19467.3684210526	18979.0178571429	20783.5597826087	17898.3695652174	17756.4102564103
L-Alanine	80947.2756410257	68571.7647058824	70511.1764705882	61047.7777777778	63206.3157894737	43270.1834862385	31670.9302325581	41646.1538461538	65181.3157894737	54785.2941176471	45402.3148148148	39122.462406015	37122.5563909774	30386.0927152318	48829.2721518988	42019.6629213483	44852.1739130435	51709.7826086957	52899.4565217391	41006.9444444444	48354.9107142857	39066.6666666667	48762	43406.7415730337	50659.4594594595	49250.5617977528	35009.9056603774	39484.0460526316	20633.3333333333	38098.7179487179	54310.5769230769	49002.688172043	41242.4731182796	49457.8703703704	43505.1587301587	40821.408045977	35808.4210526316	31883.0357142857	36044.1576086956	42337.5	29078.2051282051
beta-Alanine	80947.2756410257	68571.7647058824	70511.1764705882	61047.7777777778	63206.3157894737	43270.1834862385	31670.9302325581	41646.1538461538	65181.3157894737	54785.2941176471	45402.3148148148	39122.462406015	37122.5563909774	30386.0927152318	48829.2721518988	42019.6629213483	44852.1739130435	51709.7826086957	52899.4565217391	41006.9444444444	48354.9107142857	39066.6666666667	48762	43406.7415730337	50659.4594594595	49250.5617977528	35009.9056603774	39484.0460526316	20633.3333333333	38098.7179487179	54310.5769230769	49002.688172043	41242.4731182796	49457.8703703704	43505.1587301587	40821.408045977	35808.4210526316	31883.0357142857	36044.1576086956	42337.5	29078.2051282051
Dihydroxyacetone	711108.333333333	656672.352941177	622995.294117647	507742.222222222	452927.368421053	573918.348623853	297256.589147287	327240	588814.736842105	487981.862745098	330243.518518518	496439.285714286	366033.082706767	204180.794701987	379931.012658228	302570.224719101	325177.717391304	216089.130434783	337765.760869565	407948.148148148	209495.535714286	370794.047619048	406382.222222222	358662.921348315	477725.337837838	390496.629213483	391108.490566038	375866.611842105	172720.512820513	423682.051282051	289765.705128205	334592.47311828	222679.032258065	243993.518518519	237468.650793651	365690.66091954	341871.052631579	258993.303571429	317258.152173913	331483.695652174	248330.769230769
D-Glyceraldehyde	711108.333333333	656672.352941177	622995.294117647	507742.222222222	452927.368421053	573918.348623853	297256.589147287	327240	588814.736842105	487981.862745098	330243.518518518	496439.285714286	366033.082706767	204180.794701987	379931.012658228	302570.224719101	325177.717391304	216089.130434783	337765.760869565	407948.148148148	209495.535714286	370794.047619048	406382.222222222	358662.921348315	477725.337837838	390496.629213483	391108.490566038	375866.611842105	172720.512820513	423682.051282051	289765.705128205	334592.47311828	222679.032258065	243993.518518519	237468.650793651	365690.66091954	341871.052631579	258993.303571429	317258.152173913	331483.695652174	248330.769230769
D-Lactate	711108.333333333	656672.352941177	622995.294117647	507742.222222222	452927.368421053	573918.348623853	297256.589147287	327240	588814.736842105	487981.862745098	330243.518518518	496439.285714286	366033.082706767	204180.794701987	379931.012658228	302570.224719101	325177.717391304	216089.130434783	337765.760869565	407948.148148148	209495.535714286	370794.047619048	406382.222222222	358662.921348315	477725.337837838	390496.629213483	391108.490566038	375866.611842105	172720.512820513	423682.051282051	289765.705128205	334592.47311828	222679.032258065	243993.518518519	237468.650793651	365690.66091954	341871.052631579	258993.303571429	317258.152173913	331483.695652174	248330.769230769
Glycerol	7230.76923076923	7190	5062.9411764706	4479.4444444445	3336.8421052632	4815.1376146789	3093.023255814	3335.3846153846	4422.23684210528	5498.0392156863	2252.7777777778	5009.02255639098	3650.3759398496	1845.6953642384	1448.5759493671	1604.4943820225	2304.347826087	2184.2391304348	2691.847826087	965.7407407407	1190625	1470.2380952381	1822.88888888887	1829.7752808989	2484.6283783784	3117.9775280899	2481.1320754717	2048.3552631579	1466.0256410256	2600	1705.7692307692	2138.7096774194	1425.2688172043	1090.2777777778	1045.2380952381	2092.38505747128	2104.2105263158	1194.6428571429	2081.65760869565	1508.1521739131	1248.717948718
Phosphate	1115677.56410256	1119284.70588235	1012231.17647059	808529.444444444	667020	763583.027522936	533033.720930233	648659.615384615	781088.815789474	874177.941176471	559649.537037037	640117.19924812	542844.736842105	346231.125827815	379125.949367088	477297.191011236	413911.413043478	347283.152173913	539411.413043478	318140.740740741	279041.517857143	175083.333333333	698346	549615.168539326	581327.195945946	581812.921348315	568548.113207547	690837.171052631	462537.17948718	838587.17948718	531940.384615385	508609.139784946	334943.010752688	356055.555555556	225630.555555556	518954.74137931	543943.684210526	443655.357142857	568867.119565217	530816.847826087	469922.222222222
Succinic semialdehyde	317492.948717949	338875.882352941	255397.647058823	168071.666666667	183866.315789474	275702.752293578	164743.410852713	179543.461538462	222883.026315789	220433.333333333	127048.148148148	175629.981203008	187502.255639098	110742.052980132	72335.7594936709	81820.2247191011	79216.847826087	68607.0652173913	101392.391304348	75689.8148148148	66129.4642857143	59194.8412698413	118524.666666667	117602.808988764	121361.993243243	107203.370786517	134558.018867925	108194.90131579	53905.1282051282	136226.282051282	95604.1666666667	89515.0537634409	54517.2043010753	69915.7407407407	41469.4444444444	91907.6149425286	95888.4210526316	82725	100037.907608696	100582.065217391	85209.4017094017
Acetoacetate	317492.948717949	338875.882352941	255397.647058823	168071.666666667	183866.315789474	275702.752293578	164743.410852713	179543.461538462	222883.026315789	220433.333333333	127048.148148148	175629.981203008	187502.255639098	110742.052980132	72335.7594936709	81820.2247191011	79216.847826087	68607.0652173913	101392.391304348	75689.8148148148	66129.4642857143	59194.8412698413	118524.666666667	117602.808988764	121361.993243243	107203.370786517	134558.018867925	108194.90131579	53905.1282051282	136226.282051282	95604.1666666667	89515.0537634409	54517.2043010753	69915.7407407407	41469.4444444444	91907.6149425286	95888.4210526316	82725	100037.907608696	100582.065217391	85209.4017094017
2-Oxobutanoate	317492.948717949	338875.882352941	255397.647058823	168071.666666667	183866.315789474	275702.752293578	164743.410852713	179543.461538462	222883.026315789	220433.333333333	127048.148148148	175629.981203008	187502.255639098	110742.052980132	72335.7594936709	81820.2247191011	79216.847826087	68607.0652173913	101392.391304348	75689.8148148148	66129.4642857143	59194.8412698413	118524.666666667	117602.808988764	121361.993243243	107203.370786517	134558.018867925	108194.90131579	53905.1282051282	136226.282051282	95604.1666666667	89515.0537634409	54517.2043010753	69915.7407407407	41469.4444444444	91907.6149425286	95888.4210526316	82725	100037.907608696	100582.065217391	85209.4017094017
4-Aminobutanoate	38370.5128205128	30506.4705882353	34846.4705882353	30649.4444444444	21298.4210526316	16059.1743119266	19635.2713178295	27163.4615384615	28097.7631578948	22446.568627451	21392.1296296296	10333.4586466165	21437.2180451128	31794.0397350993	79164.5569620254	57944.3820224719	73422.8260869565	117364.130434783	64757.0652173913	50194.9074074074	77659375	49963.4920634921	53981.3333333333	61905.0561797753	53079.0540540541	24613.4831460674	29454.7169811321	32446.7105263158	19787.8205128205	33913.4615384615	82492.6282051282	34281.7204301075	45333.3333333333	51901.8518518519	81880.1587301587	31945.9770114943	29380.5263157895	41343.75	48738.1793478261	31816.3043478261	42820.9401709402
L-Serine	26072.4358974359	25316.4705882353	30987.0588235294	37384.4444444444	25661.0526315789	42851.8348623853	27682.1705426357	25030.7692307692	13223.0263157895	15976.4705882353	25575	11615.977443609	20501.1278195489	27606.9536423841	43171.0443037975	23506.7415730337	27462.5	22909.2391304348	13824.4565217391	25846.2962962963	13028.5714285714	35762.6984126984	23037.1111111111	25476.9662921348	31495.4391891892	12371.3483146067	9532.5471698113	15199.1776315789	7642.9487179487	14060.8974358974	10391.3461538462	6398.3870967742	10428.4946236559	5760.6481481482	14507.5396825397	15473.1321839081	10676.3157894737	6550	15963.5869565218	8641.3043478261	5276.4957264957
L-Lactate	9473.8782051282	8398.2352941177	7172.9411764706	2432.7777777778	5843.6842105263	7212.3853211009	5334.496124031	4405.7692307692	5619.6052631579	5636.2745098039	1927.3148148148	5444.54887218045	6054.1353383459	3419.8675496689	2481.32911392405	2701.1235955056	2749.4565217391	1673.3695652174	2182.0652173913	1796.2962962963	2445.5357142857	3267.4603174603	3152	4076.404494382	3605.06756756755	3075.2808988764	4433.0188679245	2126.3157894737	1796.7948717949	2524.358974359	2109.2948717949	1310.2150537634	1112.9032258065	1669.4444444445	1034.9206349206	1350.7183908046	2062.1052631579	900.8928571429	1641.98369565217	1144.0217391304	1054.2735042735
1-Pyrroline-5-carboxylate	659995.512820513	545342.941176471	602905.294117647	543609.444444444	463371.052631579	381955.04587156	210719.379844961	274683.076923077	592058.552631579	525813.235294118	430463.425925926	336738.533834587	324121.804511278	161914.238410596	187727.53164557	233954.494382022	262896.739130435	186560.869565217	274798.369565217	204327.314814815	131477.232142857	148649.603174603	405206.222222222	365603.93258427	391938.513513513	443055.056179775	264415.566037736	504982.236842105	338029.487179487	493379.487179487	343848.397435897	465730.64516129	224422.043010753	240996.759259259	115956.349206349	471908.477011494	405445.789473684	261294.196428571	377885.733695652	503317.391304348	220552.564102564
L-Proline	1783719.23076923	924810.588235294	826612.941176471	687105	209641.052631579	299401.834862385	184779.84496124	188904.230769231	306210.789473684	159414.705882353	196359.722222222	127894.830827068	156711.654135338	170531.78807947	2945277.37341772	3189170.2247191	3876083.15217391	4682308.15217391	5139315.2173913	6350482.40740741	15533765.1785714	11131950	600142.222222222	674685.393258427	4111638.51351351	4358821.91011236	7576779.71698113	150074.342105263	125669.871794872	153882.051282051	259948.717948718	149155.376344086	185647.849462366	177809.722222222	209201.984126984	154662.5	138925.263157895	171800.446428571	183889.673913044	154850	146760.256410256
Fumarate	94162.6602564103	78750	85056.4705882353	67487.2222222222	68117.3684210526	50344.9541284404	46844.1860465116	52313.4615384615	88800.2631578947	75905.3921568627	63365.7407407407	65943.2330827067	66581.2030075188	70762.582781457	57813.1329113924	45682.0224719101	50765.7608695652	68294.0217391304	59451.0869565217	84522.6851851852	171741.964285714	118588.095238095	37413.3333333333	39227.5280898876	41777.3648648649	28361.797752809	55355.6603773585	24701.9736842105	18944.8717948718	24741.6666666667	34740.3846153846	21305.9139784946	25785.4838709677	24549.537037037	33384.126984127	22046.408045977	17947.3684210526	19595.0892857143	26523.2336956522	22051.6304347826	19248.2905982906
3-Methyl-2-oxobutanoate	194079.647435897	204044.117647059	164399.411764706	55048.8888888889	132855.263157895	161271.100917431	130391.860465116	131963.846153846	158645.131578948	119211.274509804	59578.7037037037	109403.571428571	140509.398496241	118275.496688742	101843.35443038	80891.5730337079	79536.9565217391	85103.8043478261	75005.4347826087	63987.962962963	86084.8214285714	71988.0952380952	81297.1111111111	111908.426966292	106256.081081081	59116.8539325843	95499.0566037736	58780.0986842105	32109.6153846154	54653.2051282051	61775.641025641	57345.6989247312	49211.8279569892	43231.0185185185	42292.4603174603	51314.224137931	49943.1578947369	39461.6071428571	56954.6195652173	53750.5434782609	38755.9829059829
L-Aspartate 4-semialdehyde	27751.6025641026	22951.7647058824	20936.4705882353	14727.2222222222	14357.8947368421	17394.9541284404	15081.7829457364	12327.3076923077	17797.2368421052	14231.3725490196	14393.0555555556	14428.7593984963	15881.954887218	15065.8940397351	23545.4113924051	14643.8202247191	16505.4347826087	19707.6086956522	13721.7391304348	15520.8333333333	22255.3571428571	18935.3174603175	13640	14172.4719101124	23428.3783783784	12367.9775280899	17666.9811320755	11016.1184210526	8117.9487179487	10344.2307692308	11190.3846153846	10864.5161290323	12041.3978494624	6782.4074074074	10344.0476190476	11028.3045977011	8237.3684210526	7902.6785714286	8968.6141304348	9205.4347826087	6855.5555555556
L-Valine	289039.583333333	260390.588235294	304120.588235294	227780	208735.789473684	200528.899082569	147280.23255814	160970.384615385	131443.157894737	135135.294117647	169148.148148148	80248.0263157895	144999.248120301	221975.496688742	252880.379746836	176694.382022472	205810.326086956	272705.97826087	165522.282608696	159790.740740741	195590625	182045.238095238	168851.777777778	192036.516853933	194232.094594594	99257.3033707865	122724.528301887	99654.4407894739	71979.4871794872	102282.692307692	222719.230769231	114738.709677419	165801.075268817	176409.722222222	214762.301587302	108633.620689655	92229.4736842105	138333.482142857	123066.032608696	98848.3695652174	117463.247863248
Succinate	411162.179487179	390982.352941176	404955.294117647	251461.666666667	316633.157894737	291006.422018349	250712.403100775	273906.538461538	308477.5	304294.607843137	195568.518518519	238041.259398496	332771.428571429	263460.59602649	489059.651898734	363118.539325843	362957.608695652	362274.456521739	360553.260869565	483197.685185185	350050	343275.793650794	375160	386355.056179775	490060.641891892	323999.438202247	439891.509433962	258030.756578947	146783.974358974	238177.564102564	221947.435897436	172317.741935484	222073.11827957	142875.925925926	289863.095238095	271261.350574713	215760	183117.857142857	244103.39673913	233181.52173913	182074.358974359
L-Threonine	203452.243589744	124069.411764706	118506.470588235	103377.777777778	75483.1578947368	103485.779816514	85274.0310077519	81228.8461538462	66168.5526315789	53216.1764705882	79073.1481481481	42084.1165413534	56058.2706766917	92317.2185430464	150049.841772152	110457.865168539	133895.652173913	175594.565217391	119047.282608696	110131.944444444	122622.767857143	102241.666666667	116602.444444444	116667.415730337	133463.682432432	81264.0449438202	91475.9433962264	65777.9605263158	44355.7692307692	78534.6153846154	107838.461538462	59320.9677419355	81046.7741935484	78300	108255.158730159	78705.6034482758	66572.6315789474	91423.6607142857	83832.7445652173	62466.847826087	69135.4700854701
L-Homoserine	203452.243589744	124069.411764706	118506.470588235	103377.777777778	75483.1578947368	103485.779816514	85274.0310077519	81228.8461538462	66168.5526315789	53216.1764705882	79073.1481481481	42084.1165413534	56058.2706766917	92317.2185430464	150049.841772152	110457.865168539	133895.652173913	175594.565217391	119047.282608696	110131.944444444	122622.767857143	102241.666666667	116602.444444444	116667.415730337	133463.682432432	81264.0449438202	91475.9433962264	65777.9605263158	44355.7692307692	78534.6153846154	107838.461538462	59320.9677419355	81046.7741935484	78300	108255.158730159	78705.6034482758	66572.6315789474	91423.6607142857	83832.7445652173	62466.847826087	69135.4700854701
Phenylacetaldehyde	106168.108974359	104413.529411765	102870	70390.5555555556	55482.1052631579	85583.0275229358	55826.3565891473	57492.3076923077	67302.7631578947	68037.7450980392	40918.5185185185	62535.1503759398	63954.1353383459	53188.0794701987	84721.9936708861	56155.6179775281	58283.152173913	67641.847826087	53138.0434782609	54627.3148148148	74927.2321428571	54563.0952380952	57606.4444444445	59139.8876404494	73623.9864864865	45893.2584269663	46259.4339622642	36017.9276315789	34830.1282051282	41121.7948717949	46850.3205128205	34958.6021505376	50875.2688172043	33332.8703703704	35708.7301587302	35298.9942528735	33833.6842105263	28532.5892857143	36096.1956521739	32749.4565217391	29452.9914529915
Nicotinate	244319.391025641	220273.529411765	217018.235294118	193045.555555556	165892.631578947	149526.605504587	106745.348837209	113845.384615385	229768.947368421	177013.725490196	130602.314814815	143793.703007518	131306.390977444	85960.5960264901	145250	131820.786516854	150240.760869565	129743.47826087	145744.02173913	109325.462962963	108205.803571429	108170.238095238	180290.222222222	174597.752808989	185474.155405405	242780.337078652	137770.754716981	181238.486842105	121987.179487179	192426.923076923	147737.5	175308.064516129	105045.698924731	106776.388888889	86359.5238095238	169893.678160919	161932.105263158	103675.892857143	144079.076086956	172651.630434783	91730.7692307692
gamma-Amino-gamma-cyanobutanoate	392962.33974359	3301204.70588235	3070921.76470588	3020998.33333333	3576222.63157895	4335170.64220183	3937305.42635659	2496374.23076923	226750.657894737	2608598.52941176	4277764.81481481	177981.672932331	2449159.02255639	4529455.62913907	960563.607594938	596764.04494382	768079.347826087	762063.586956522	421171.739130435	188116.666666667	103624.107142857	65309.5238095238	1513450.66666667	1325530.8988764	878173.47972973	398131.460674157	115250	1091277.30263158	712825.641025641	1405085.8974359	1614940.38461538	1025832.79569892	1254808.60215054	1269137.96296296	996358.73015873	962983.908045976	955386.842105263	1596438.83928571	1051180.8423913	863972.826086957	1279949.14529915
L-1-Pyrroline-3-hydroxy-5-carboxylate	2775976.44230769	5687764.70588235	8781390	6053167.77777778	5970412.63157895	8109064.67889908	8231656.58914729	5558611.53846154	1939873.42105263	3747599.01960784	5639083.33333333	1564436.93609022	5725136.84210526	11907682.781457	6727508.70253165	4533075.28089888	4201118.47826087	7991754.34782609	3664191.84782609	2912932.40740741	2438508.03571429	2986996.03174603	5330604.66666666	4957267.41573034	4694585.30405406	1745655.61797753	2011163.67924528	3418421875	2948058.33333333	2596992.30769231	5655397.43589744	2303340.32258064	3511162.90322581	4533294.90740741	3112143.65079365	2931118.24712644	2790467.36842105	4210468.75	3692691.16847826	2203687.5	3519618.37606838
Itaconate	669015.064102564	668127.647058823	645363.529411765	290158.888888889	541236.842105263	520494.036697248	470522.093023256	491077.692307692	567801.184210527	503058.823529412	272716.203703704	404656.672932331	496891.729323308	407291.390728477	435379.272151898	414617.415730337	400930.97826087	359184.239130435	401855.97826087	331361.111111111	378691.071428571	338094.841269841	488418.666666667	557708.988764045	504399.662162162	380728.651685393	473815.094339623	304117.763157895	196004.487179487	336884.615384615	351620.512820513	286185.483870968	219819.892473118	228076.388888889	209520.238095238	284187.212643678	291218.421052632	235855.803571429	312800	315373.369565217	247208.974358974
N-Acetylputrescine	3507.21153846155	4439.4117647059	4376.4705882353	4922.7777777778	3230	4391.2844036697	3889.5348837209	3261.9230769231	2439.6052631579	3007.3529411765	5367.5925925926	2764.94360902257	3505.6390977444	7583.1125827815	9524.6835443038	6860.6741573034	8226.0869565217	10482.0652173913	6961.9565217391	6111.5740740741	6562.5	6133.3333333333	9638.66666666667	9489.3258426966	9807.60135135138	5275.8426966292	5721.6981132076	6115.4605263158	5541.6666666667	5986.5384615385	7539.7435897436	4940.8602150538	6623.6559139785	5963.4259259259	5248.8095238095	6288.2183908046	4899.4736842105	7119.6428571429	6893.88586956525	4969.5652173913	5188.8888888889
L-Glutamate 5-semialdehyde	145937.980769231	124774.117647059	151770	99710	122266.842105263	104067.431192661	72874.8062015504	76112.6923076923	119407.368421053	112162.254901961	96700	81890.8834586466	85823.3082706767	69618.5430463576	60872.6265822785	58047.7528089888	62059.2391304348	56246.7391304348	61507.6086956522	52488.4259259259	50611.1607142857	48898.4126984127	85504.6666666667	89947.191011236	86253.7162162162	71969.1011235955	74021.6981132075	86075.4934210525	61169.2307692308	85887.1794871795	72661.217948718	76394.623655914	46160.752688172	45418.0555555556	31668.6507936508	81409.1954022989	68212.1052631579	53312.9464285714	71390625	82151.6304347826	44678.2051282051
trans-4-Hydroxy-L-proline	145937.980769231	124774.117647059	151770	99710	122266.842105263	104067.431192661	72874.8062015504	76112.6923076923	119407.368421053	112162.254901961	96700	81890.8834586466	85823.3082706767	69618.5430463576	60872.6265822785	58047.7528089888	62059.2391304348	56246.7391304348	61507.6086956522	52488.4259259259	50611.1607142857	48898.4126984127	85504.6666666667	89947.191011236	86253.7162162162	71969.1011235955	74021.6981132075	86075.4934210525	61169.2307692308	85887.1794871795	72661.217948718	76394.623655914	46160.752688172	45418.0555555556	31668.6507936508	81409.1954022989	68212.1052631579	53312.9464285714	71390625	82151.6304347826	44678.2051282051
5-Amino-4-oxopentanoate	145937.980769231	124774.117647059	151770	99710	122266.842105263	104067.431192661	72874.8062015504	76112.6923076923	119407.368421053	112162.254901961	96700	81890.8834586466	85823.3082706767	69618.5430463576	60872.6265822785	58047.7528089888	62059.2391304348	56246.7391304348	61507.6086956522	52488.4259259259	50611.1607142857	48898.4126984127	85504.6666666667	89947.191011236	86253.7162162162	71969.1011235955	74021.6981132075	86075.4934210525	61169.2307692308	85887.1794871795	72661.217948718	76394.623655914	46160.752688172	45418.0555555556	31668.6507936508	81409.1954022989	68212.1052631579	53312.9464285714	71390625	82151.6304347826	44678.2051282051
L-Isoleucine	285741.666666667	243943.529411765	286605.882352941	213453.888888889	218025.789473684	244445.871559633	211767.829457364	201275.769230769	197691.447368421	149420.098039216	219190.277777778	137492.293233083	188216.917293233	308726.821192053	482352.056962025	268594.382022472	291910.869565217	383464.130434783	237926.086956522	310154.166666667	392292.857142857	469041.666666667	211229.777777778	226169.662921348	294879.054054054	147779.213483146	227697.169811321	171881.743421052	137958.333333333	149970.512820513	301939.102564103	142078.494623656	236547.849462366	212396.759259259	344959.126984127	176948.132183908	134669.473684211	161419.196428571	168819.972826087	140467.391304348	134019.658119658
L-Leucine	285741.666666667	243943.529411765	286605.882352941	213453.888888889	218025.789473684	244445.871559633	211767.829457364	201275.769230769	197691.447368421	149420.098039216	219190.277777778	137492.293233083	188216.917293233	308726.821192053	482352.056962025	268594.382022472	291910.869565217	383464.130434783	237926.086956522	310154.166666667	392292.857142857	469041.666666667	211229.777777778	226169.662921348	294879.054054054	147779.213483146	227697.169811321	171881.743421052	137958.333333333	149970.512820513	301939.102564103	142078.494623656	236547.849462366	212396.759259259	344959.126984127	176948.132183908	134669.473684211	161419.196428571	168819.972826087	140467.391304348	134019.658119658
(S)-2-Acetolactate	364206.41025641	356817.058823529	310447.647058824	168044.444444444	243352.105263158	303610.550458716	213905.03875969	220675.384615385	287003.026315789	233658.823529412	132263.425925926	201436.184210526	248271.804511278	182917.218543046	188815.82278481	160703.93258427	167152.717391304	150578.260869565	168759.782608696	138031.018518519	140776.785714286	142583.73015873	192756.444444444	231153.370786517	221680.405405406	156221.348314607	193784.433962264	151233.059210526	94896.7948717949	157399.358974359	144659.935897436	135485.483870968	104115.053763441	100767.592592593	88534.9206349206	131627.586206897	131270.526315789	101185.267857143	134301.358695652	133691.847826087	91591.452991453
L-Asparagine	105958.333333334	105025.294117647	102302.941176471	91434.4444444444	74041.052631579	121301.376146789	129448.062015504	121752.692307692	45815.1315789474	57704.9019607843	85532.8703703704	32187.8759398496	70687.969924812	133128.145695364	180014.082278481	125264.606741573	149771.739130435	191434.239130435	114508.695652174	70209.7222222222	63581.6964285714	49860.7142857143	134273.777777778	141030.898876405	140098.141891892	71352.808988764	46964.6226415094	78043.4210526316	60678.8461538461	84151.9230769231	184617.628205128	70421.5053763441	114544.623655914	128265.740740741	173719.444444444	72838.9367816092	74037.8947368421	122491.517857143	97880.8423913044	71587.5	110653.418803419
Ornithine	539782.371794872	517427.647058824	539702.352941177	712652.777777778	455285.263157895	1126150.4587156	1071896.12403101	1153679.23076923	198210.394736842	253152.941176471	584234.259259259	116827.443609023	308530.45112782	925853.642384106	4518778.63924051	3162853.93258427	3948886.95652174	5497453.80434783	3571587.5	3050085.18518519	3603203.57142857	2354489.68253968	3040560.22222222	2990410.6741573	3635356.58783784	2217441.57303371	2662053.77358491	1453743.75	1320899.35897436	1624105.12820513	3184253.52564103	1244456.4516129	1381940.32258065	1767660.64814815	3028969.84126984	1429054.45402299	1549151.05263158	1639155.35714286	1755819.15760869	1267004.34782609	1502650.42735043
L-Aspartate	153523.076923077	94181.7647058824	80807.6470588235	68113.8888888889	74801.0526315789	57813.3027522936	102723.255813953	119051.153846154	164248.026315789	58213.7254901961	95686.5740740741	113236.560150376	90474.8120300752	183410.264900662	334719.778481013	211673.595505618	279220.108695652	481661.413043478	331522.282608696	420211.111111111	728648.214285714	359718.650793651	125666.888888889	143775.280898876	163326.351351351	86033.1460674157	218495.283018868	77387.8289473685	66474.358974359	87055.7692307692	382345.512820513	125379.032258065	292493.010752688	325271.759259259	381686.507936508	76993.103448276	78519.4736842105	203633.928571429	114923.233695652	86952.7173913043	217020.512820513
L-Malate	718866.346153846	606290.588235294	674653.529411765	513622.777777778	611566.842105263	336371.100917431	384063.178294574	402999.615384615	709740.394736842	607799.019607843	498691.666666667	530601.503759399	538945.864661654	575713.907284768	398317.088607595	353539.325842697	347031.52173913	498255.97826087	453319.565217391	712312.5	1577679.01785714	1089503.96825397	225806	213421.91011236	259762.837837838	182532.02247191	435416.509433962	160470.888157895	151741.025641026	133248.076923077	212255.448717949	108611.827956989	126085.483870968	118824.074074074	209052.380952381	133818.965517242	109140.526315789	86400.4464285714	162347.282608696	123172.826086957	95191.8803418803
(R)-2,3-Dihydroxy-3-methylbutanoate	1436410.73717949	1559365.29411765	1067227.64705882	997497.222222222	677374.210526316	1288558.25688073	610282.558139535	499708.461538462	740717.105263157	881371.078431373	502357.407407407	1027793.60902256	1084106.39097744	392973.178807947	116720.569620253	108113.483146067	126317.934782609	132205.434782609	123780.97826087	116519.907407407	156663.392857143	139294.841269841	157946.444444445	146690.449438202	165507.263513513	141047.752808989	196736.79245283	81739.9671052633	66121.1538461538	130014.743589744	81227.2435897436	58845.6989247312	49886.5591397849	50758.7962962963	42882.5396825397	87923.5632183908	86882.1052631579	100752.678571429	80449.8641304348	76540.7608695652	68714.1025641026
Deoxyribose	1436410.73717949	1559365.29411765	1067227.64705882	997497.222222222	677374.210526316	1288558.25688073	610282.558139535	499708.461538462	740717.105263157	881371.078431373	502357.407407407	1027793.60902256	1084106.39097744	392973.178807947	116720.569620253	108113.483146067	126317.934782609	132205.434782609	123780.97826087	116519.907407407	156663.392857143	139294.841269841	157946.444444445	146690.449438202	165507.263513513	141047.752808989	196736.79245283	81739.9671052633	66121.1538461538	130014.743589744	81227.2435897436	58845.6989247312	49886.5591397849	50758.7962962963	42882.5396825397	87923.5632183908	86882.1052631579	100752.678571429	80449.8641304348	76540.7608695652	68714.1025641026
Adenine	325172.275641026	272054.705882353	323877.058823529	206793.888888889	291714.210526316	207807.339449541	213998.449612403	222907.692307692	269468.552631579	213454.901960784	264331.944444444	228191.071428571	268482.330827068	325260.264900662	612134.018987342	418143.820224719	496968.47826087	663887.5	484598.369565217	424942.12962963	652319.196428571	448697.222222222	398864.222222222	420669.101123595	486059.121621622	298821.348314607	419627.358490566	322006.085526316	279071.794871795	264968.58974359	451250.320512821	284736.559139785	365851.612903226	312873.148148148	365220.238095238	309474.425287356	267908.947368421	259043.303571429	342971.467391304	299970.652173913	242152.991452991
4-Hydroxy-L-threonine	325172.275641026	272054.705882353	323877.058823529	206793.888888889	291714.210526316	207807.339449541	213998.449612403	222907.692307692	269468.552631579	213454.901960784	264331.944444444	228191.071428571	268482.330827068	325260.264900662	612134.018987342	418143.820224719	496968.47826087	663887.5	484598.369565217	424942.12962963	652319.196428571	448697.222222222	398864.222222222	420669.101123595	486059.121621622	298821.348314607	419627.358490566	322006.085526316	279071.794871795	264968.58974359	451250.320512821	284736.559139785	365851.612903226	312873.148148148	365220.238095238	309474.425287356	267908.947368421	259043.303571429	342971.467391304	299970.652173913	242152.991452991
Hypoxanthine	43426.1217948718	27437.6470588235	48694.1176470588	19257.7777777778	36469.4736842105	38318.3486238532	113823.255813953	116145.384615385	26523.552631579	19615.6862745098	56988.8888888889	33690.6954887218	28390.6015037594	38129.1390728477	31278.0063291139	19584.8314606742	19278.8043478261	18457.0652173913	15864.1304347826	21285.6481481481	21764.2857142857	25325.3968253968	18315.1111111111	21621.3483146067	24657.0945945946	14748.3146067416	22209.4339622641	15475.6578947368	13576.9230769231	14154.4871794872	35887.5	14786.0215053763	14999.4623655914	20150.462962963	40245.2380952381	14753.4482758621	15204.7368421053	12254.0178571429	13258.2880434783	13089.1304347826	10281.6239316239
Phenylacetic acid	666927.564102564	528980	863398.235294118	485241.111111111	146518.421052632	350281.651376147	405608.527131783	337401.923076923	215110.394736842	435426.960784314	102356.944444444	471832.894736842	487090.601503759	780547.01986755	1065413.60759494	697139.325842697	628827.173913044	859961.956521739	605908.695652174	638563.425925926	870558.482142857	583363.095238095	440896.222222222	509860.674157303	1200708.9527027	567369.662921348	536741.037735849	201664.802631579	228338.461538462	236316.025641026	363751.602564103	257879.032258064	520290.860215054	339329.62962963	408518.253968254	210027.729885057	204373.684210526	216204.910714286	331397.690217392	245150	250981.623931624
4-Aminobenzoate	236303.365384615	195448.823529412	223365.294117647	160795	176956.842105263	140406.880733945	92370.1550387597	117370.384615385	220495.263157895	196719.607843137	138114.814814815	131280.169172932	134934.586466165	84129.4701986755	87445.5696202533	98194.3820224719	101238.043478261	72059.7826086957	106927.717391304	69386.1111111111	72107.5892857143	75476.9841269841	131459.555555555	140323.033707865	135304.391891892	144554.494382022	106905.660377358	137780.921052632	88289.1025641026	141310.256410256	108372.435897436	137055.376344086	60525.2688172043	66884.2592592593	47059.5238095238	131740.373563218	120891.578947368	73258.0357142857	105530.298913043	140887.5	61085.4700854701
Anthranilate	236303.365384615	195448.823529412	223365.294117647	160795	176956.842105263	140406.880733945	92370.1550387597	117370.384615385	220495.263157895	196719.607843137	138114.814814815	131280.169172932	134934.586466165	84129.4701986755	87445.5696202533	98194.3820224719	101238.043478261	72059.7826086957	106927.717391304	69386.1111111111	72107.5892857143	75476.9841269841	131459.555555555	140323.033707865	135304.391891892	144554.494382022	106905.660377358	137780.921052632	88289.1025641026	141310.256410256	108372.435897436	137055.376344086	60525.2688172043	66884.2592592593	47059.5238095238	131740.373563218	120891.578947368	73258.0357142857	105530.298913043	140887.5	61085.4700854701
L-Histidinol	30291.6666666667	29884.7058823529	28471.7647058823	29418.3333333333	28956.3157894737	23072.9357798165	32106.976744186	25896.5384615385	22248.9473684211	22866.1764705882	33254.6296296296	12862.7819548872	18642.1052631579	23173.178807947	33776.1075949367	27953.9325842697	30627.7173913043	33223.3695652174	24366.847826087	21096.2962962963	27436.1607142857	21817.8571428571	28132.4444444444	26212.9213483146	33284.2905405405	26007.3033707865	24766.0377358491	18949.0131578948	19126.2820512821	21878.8461538462	23903.8461538462	12937.6344086022	16266.6666666667	14776.8518518519	14473.4126984127	18221.5517241379	16695.2631578947	18597.7678571429	18155.1630434783	15184.2391304348	15627.3504273504
octanoate (n-C8:0)	44991.3461538461	36180.5882352941	50008.8235294118	25412.7777777778	58140	25277.0642201835	31883.3333333333	39438.8461538462	74545	31654.9019607843	53585.6481481481	53760.4323308271	38243.984962406	53975.8278145695	100683.702531646	68876.404494382	79928.2608695652	103558.695652174	72042.9347826087	60741.2037037037	72157.1428571429	69812.6984126984	64632.4444444444	61770.7865168539	79434.2905405405	59619.1011235955	56354.7169811321	71012.5	55504.4871794872	45519.8717948718	68579.1666666667	54204.3010752688	72774.1935483871	61563.8888888889	58636.5079365079	57393.9655172414	55955.7894736842	50089.7321428571	60817.527173913	45314.6739130435	43448.717948718
4-Acetamidobutanoate	32960.8974358974	36515.8823529412	34847.6470588235	23718.8888888889	32780.5263157895	28827.0642201835	23245.3488372093	24842.6923076923	27215.3947368421	24292.6470588235	28077.7777777778	22131.8609022556	24880.0751879699	27086.7549668874	40218.9873417722	32235.9550561798	32675	31610.3260869565	20789.6739130435	20004.6296296296	19560.7142857143	18149.6031746032	31705.3333333334	35892.1348314607	36169.2567567567	19370.7865168539	21400	23353.9473684211	19909.6153846154	24541.6666666667	25878.5256410256	20744.623655914	19388.7096774194	15947.2222222222	15551.5873015873	23097.8448275862	20353.6842105263	19491.9642857143	25753125	20826.6304347826	17963.6752136752
L-2-Aminoadipate 6-semialdehyde	32960.8974358974	36515.8823529412	34847.6470588235	23718.8888888889	32780.5263157895	28827.0642201835	23245.3488372093	24842.6923076923	27215.3947368421	24292.6470588235	28077.7777777778	22131.8609022556	24880.0751879699	27086.7549668874	40218.9873417722	32235.9550561798	32675	31610.3260869565	20789.6739130435	20004.6296296296	19560.7142857143	18149.6031746032	31705.3333333334	35892.1348314607	36169.2567567567	19370.7865168539	21400	23353.9473684211	19909.6153846154	24541.6666666667	25878.5256410256	20744.623655914	19388.7096774194	15947.2222222222	15551.5873015873	23097.8448275862	20353.6842105263	19491.9642857143	25753125	20826.6304347826	17963.6752136752
alpha-Ketoglutarate	323541.346153846	326730	302624.705882353	196095	155024.736842105	234173.853211009	192029.069767442	220423.076923077	178805.657894737	229025.980392157	156984.722222222	183931.109022556	179257.142857143	152978.80794702	64784.335443038	97258.988764045	82036.4130434783	82796.7391304348	119899.456521739	74095.3703703704	63853125	32759.5238095238	117874	84023.595505618	91396.7905405404	112411.797752809	115327.830188679	66254.9342105263	68881.4102564103	96680.1282051282	85819.2307692308	50795.6989247312	27541.3978494624	55367.5925925926	14302.380952381	50252.0114942529	72591.0526315789	61620.0892857143	81233.9673913043	63550.5434782609	72589.7435897436
(S)-2-Aceto-2-hydroxybutanoate	76129.8076923077	93884.1176470588	86035.8823529412	71395.5555555556	81854.2105263158	94426.1467889908	76036.8217054264	63588.0769230769	67408.4210526316	65444.6078431373	71657.8703703704	50334.022556391	73375.5639097744	88210.9271523179	140747.784810126	77476.404494382	81953.2608695652	76182.0652173913	65014.1304347826	100947.685185185	68310.7142857143	105492.857142857	76113.5555555556	83653.3707865169	108405.405405405	53448.8764044944	66750.9433962264	69894.2434210527	63063.4615384615	60262.1794871795	73655.1282051282	50104.3010752688	83848.3870967742	53955.0925925926	103531.746031746	71928.4482758622	51957.3684210526	53590625	56919.8369565217	47902.1739130435	45439.7435897436
2-Dehydropantoate	76129.8076923077	93884.1176470588	86035.8823529412	71395.5555555556	81854.2105263158	94426.1467889908	76036.8217054264	63588.0769230769	67408.4210526316	65444.6078431373	71657.8703703704	50334.022556391	73375.5639097744	88210.9271523179	140747.784810126	77476.404494382	81953.2608695652	76182.0652173913	65014.1304347826	100947.685185185	68310.7142857143	105492.857142857	76113.5555555556	83653.3707865169	108405.405405405	53448.8764044944	66750.9433962264	69894.2434210527	63063.4615384615	60262.1794871795	73655.1282051282	50104.3010752688	83848.3870967742	53955.0925925926	103531.746031746	71928.4482758622	51957.3684210526	53590625	56919.8369565217	47902.1739130435	45439.7435897436
L-Glutamine	2927170.99358974	24113965.8823529	22870838.8235294	23545958.8888889	24897710.5263158	27536575.2293578	23552206.2015504	17434060	1541456.71052632	20161348.0392157	26676129.6296296	1244840.60150376	17498299.2481203	21871499.3377483	7617926.58227847	5283194.38202247	5799845.10869565	5886974.45652174	3150516.84782609	1308620.83333333	671365.178571429	349557.936507937	11954630.6666667	10972045.505618	7224511.6554054	3092080.33707865	603319.339622641	8929513.15789473	7053716.02564103	11308148.0769231	12480172.1153846	7837586.02150538	9761269.89247312	9517865.74074074	7776733.33333333	7648196.98275862	7602718.94736842	11462462.5	8292651.76630435	6784584.23913043	9960677.35042735
L-Glutamate	2825559.61538462	2462901.76470588	2713146.47058823	2355481.11111111	1617485.2631579	1000575.68807339	1507362.79069767	2143525.76923077	2098458.68421053	1488533.33333333	1383327.31481481	679269.172932331	1526229.69924812	2556356.62251656	5699318.35443038	4394362.92134832	5215363.04347826	8237011.95652174	4691359.7826087	3786926.85185185	5962059.82142857	3689426.19047619	4273316.22222222	4542139.88764045	3978754.72972973	1995529.7752809	2088700	2589442.92763158	2844548.71794872	2313633.33333333	6705629.16666667	2374913.97849462	3445520.96774194	4023805.09259259	6089392.06349206	2558366.66666667	2286155.26315789	3153367.85714286	3700818.61413043	2435104.89130435	3118988.88888889
O-Acetyl-L-serine	2825559.61538462	2462901.76470588	2713146.47058823	2355481.11111111	1617485.2631579	1000575.68807339	1507362.79069767	2143525.76923077	2098458.68421053	1488533.33333333	1383327.31481481	679269.172932331	1526229.69924812	2556356.62251656	5699318.35443038	4394362.92134832	5215363.04347826	8237011.95652174	4691359.7826087	3786926.85185185	5962059.82142857	3689426.19047619	4273316.22222222	4542139.88764045	3978754.72972973	1995529.7752809	2088700	2589442.92763158	2844548.71794872	2313633.33333333	6705629.16666667	2374913.97849462	3445520.96774194	4023805.09259259	6089392.06349206	2558366.66666667	2286155.26315789	3153367.85714286	3700818.61413043	2435104.89130435	3118988.88888889
L-4-Hydroxyglutamate semialdehyde	2825559.61538462	2462901.76470588	2713146.47058823	2355481.11111111	1617485.2631579	1000575.68807339	1507362.79069767	2143525.76923077	2098458.68421053	1488533.33333333	1383327.31481481	679269.172932331	1526229.69924812	2556356.62251656	5699318.35443038	4394362.92134832	5215363.04347826	8237011.95652174	4691359.7826087	3786926.85185185	5962059.82142857	3689426.19047619	4273316.22222222	4542139.88764045	3978754.72972973	1995529.7752809	2088700	2589442.92763158	2844548.71794872	2313633.33333333	6705629.16666667	2374913.97849462	3445520.96774194	4023805.09259259	6089392.06349206	2558366.66666667	2286155.26315789	3153367.85714286	3700818.61413043	2435104.89130435	3118988.88888889
D-Arabinono-1,4-lactone	1126850	1177384.70588235	1333125.29411765	1030005	1055744.73684211	870465.596330275	836289.534883721	1069697.69230769	925517.5	1054264.70588235	764387.037037037	692128.477443609	795018.796992481	662584.768211921	916755.537974683	1031709.5505618	1052985.86956522	872377.173913043	1165967.93478261	922703.703703704	763501.339285714	655518.650793651	1655399.77777778	1388424.71910112	1268525.33783784	1254830.8988764	1234389.62264151	1099000.82236842	810435.256410256	1268032.05128205	1114411.85897436	962265.053763441	619004.838709677	634455.555555556	495434.920634921	964325.574712645	1116512.63157895	817893.303571429	1103389.53804348	1124514.67391304	912182.051282051
(R)-Pantoate	624141.506410256	758977.058823529	504305.882352941	600376.111111111	430519.473684211	802204.587155963	478517.829457364	342658.076923077	265757.236842105	436671.568627451	436743.518518519	405287.312030075	744508.646616541	436617.549668874	249795.094936709	204971.348314607	235573.369565217	263091.304347826	194153.804347826	165356.481481481	216088.839285714	170857.53968254	335072.222222222	277166.853932584	261665.033783784	180666.853932584	268793.867924528	182158.552631579	173116.666666667	287047.435897436	274044.551282051	146833.333333333	187862.365591398	176202.777777778	189624.206349206	181052.442528735	174181.052631579	236828125	194114.130434783	159197.826086957	208518.803418803
(R)-Mevalonate	624141.506410256	758977.058823529	504305.882352941	600376.111111111	430519.473684211	802204.587155963	478517.829457364	342658.076923077	265757.236842105	436671.568627451	436743.518518519	405287.312030075	744508.646616541	436617.549668874	249795.094936709	204971.348314607	235573.369565217	263091.304347826	194153.804347826	165356.481481481	216088.839285714	170857.53968254	335072.222222222	277166.853932584	261665.033783784	180666.853932584	268793.867924528	182158.552631579	173116.666666667	287047.435897436	274044.551282051	146833.333333333	187862.365591398	176202.777777778	189624.206349206	181052.442528735	174181.052631579	236828125	194114.130434783	159197.826086957	208518.803418803
(R)-2,3-Dihydroxy-3-methylpentanoate	624141.506410256	758977.058823529	504305.882352941	600376.111111111	430519.473684211	802204.587155963	478517.829457364	342658.076923077	265757.236842105	436671.568627451	436743.518518519	405287.312030075	744508.646616541	436617.549668874	249795.094936709	204971.348314607	235573.369565217	263091.304347826	194153.804347826	165356.481481481	216088.839285714	170857.53968254	335072.222222222	277166.853932584	261665.033783784	180666.853932584	268793.867924528	182158.552631579	173116.666666667	287047.435897436	274044.551282051	146833.333333333	187862.365591398	176202.777777778	189624.206349206	181052.442528735	174181.052631579	236828125	194114.130434783	159197.826086957	208518.803418803
D-Xylulose	502805.448717949	410604.117647059	421654.705882353	427981.111111111	326650.526315789	292936.23853211	156394.573643411	198578.846153846	413961.842105263	356890.68627451	321939.814814815	250911.842105264	241833.082706767	117068.21192053	153176.107594937	198592.134831461	206804.347826087	142711.413043478	221670.652173913	171979.62962963	91077.6785714286	113043.650793651	327039.777777778	283711.235955056	314911.486486487	329460.674157303	203287.735849057	388928.618421053	282935.897435897	385805.769230769	270423.717948718	344617.741935484	160865.053763441	176502.777777778	83218.6507936508	353997.844827586	323758.947368421	210087.053571429	288919.701086956	359365.217391304	176014.957264957
D-Arabinose	502805.448717949	410604.117647059	421654.705882353	427981.111111111	326650.526315789	292936.23853211	156394.573643411	198578.846153846	413961.842105263	356890.68627451	321939.814814815	250911.842105264	241833.082706767	117068.21192053	153176.107594937	198592.134831461	206804.347826087	142711.413043478	221670.652173913	171979.62962963	91077.6785714286	113043.650793651	327039.777777778	283711.235955056	314911.486486487	329460.674157303	203287.735849057	388928.618421053	282935.897435897	385805.769230769	270423.717948718	344617.741935484	160865.053763441	176502.777777778	83218.6507936508	353997.844827586	323758.947368421	210087.053571429	288919.701086956	359365.217391304	176014.957264957
L-Arabinose	502805.448717949	410604.117647059	421654.705882353	427981.111111111	326650.526315789	292936.23853211	156394.573643411	198578.846153846	413961.842105263	356890.68627451	321939.814814815	250911.842105264	241833.082706767	117068.21192053	153176.107594937	198592.134831461	206804.347826087	142711.413043478	221670.652173913	171979.62962963	91077.6785714286	113043.650793651	327039.777777778	283711.235955056	314911.486486487	329460.674157303	203287.735849057	388928.618421053	282935.897435897	385805.769230769	270423.717948718	344617.741935484	160865.053763441	176502.777777778	83218.6507936508	353997.844827586	323758.947368421	210087.053571429	288919.701086956	359365.217391304	176014.957264957
D-Ribose	502805.448717949	410604.117647059	421654.705882353	427981.111111111	326650.526315789	292936.23853211	156394.573643411	198578.846153846	413961.842105263	356890.68627451	321939.814814815	250911.842105264	241833.082706767	117068.21192053	153176.107594937	198592.134831461	206804.347826087	142711.413043478	221670.652173913	171979.62962963	91077.6785714286	113043.650793651	327039.777777778	283711.235955056	314911.486486487	329460.674157303	203287.735849057	388928.618421053	282935.897435897	385805.769230769	270423.717948718	344617.741935484	160865.053763441	176502.777777778	83218.6507936508	353997.844827586	323758.947368421	210087.053571429	288919.701086956	359365.217391304	176014.957264957
D-Xylose	502805.448717949	410604.117647059	421654.705882353	427981.111111111	326650.526315789	292936.23853211	156394.573643411	198578.846153846	413961.842105263	356890.68627451	321939.814814815	250911.842105264	241833.082706767	117068.21192053	153176.107594937	198592.134831461	206804.347826087	142711.413043478	221670.652173913	171979.62962963	91077.6785714286	113043.650793651	327039.777777778	283711.235955056	314911.486486487	329460.674157303	203287.735849057	388928.618421053	282935.897435897	385805.769230769	270423.717948718	344617.741935484	160865.053763441	176502.777777778	83218.6507936508	353997.844827586	323758.947368421	210087.053571429	288919.701086956	359365.217391304	176014.957264957
Guanine	8194.55128205128	8189.4117647059	8030.5882352941	7996.1111111111	7757.3684210526	7961.9266055046	5917.4418604651	5867.3076923077	7148.15789473683	6485.7843137255	15325.462962963	4914.75563909775	5804.5112781955	6535.0993377484	10023.7341772152	7221.3483146068	6675.5434782609	8702.7173913044	7697.2826086957	6274.0740740741	7691.5178571429	6319.0476190476	7359.33333333333	7248.8764044944	10068.5810810811	7094.9438202247	7459.9056603774	8872.36842105262	7720.5128205128	7555.1282051282	10944.5512820513	7859.1397849462	6752.688172043	8388.8888888889	7830.1587301587	8765.5172413793	6857.3684210526	4656.6964285714	7803.39673913042	8002.7173913044	5435.4700854701
Xanthine	12476.7628205128	11378.8235294118	12529.4117647059	8647.2222222222	10659.4736842105	12248.623853211	26348.0620155039	25130.7692307692	7974.73684210528	5835.7843137255	16847.2222222222	7698.49624060152	6498.4962406015	10465.2317880795	18395.8860759494	8016.8539325843	8939.6739130435	6420.1086956522	5513.5869565217	10010.6481481481	7615.1785714286	22011.5079365079	7944.00000000003	6573.0337078652	10010.304054054	5558.4269662921	6558.4905660377	8769.07894736845	5686.5384615385	7341.0256410256	16007.3717948718	6353.7634408602	7324.7311827957	9296.2962962963	22853.9682539683	7701.86781609195	5957.8947368421	4487.0535714286	5375.54347826088	6145.1086956522	3358.9743589744
3-Hydroxyanthranilate	86070.3525641025	84301.7647058823	91469.4117647059	64166.1111111111	69410	66540.3669724771	39796.1240310077	50523.4615384615	80394.6052631579	66422.0588235294	57646.2962962963	50786.6541353384	60002.2556390977	33093.7086092715	50145.0949367089	37193.8202247191	42937.5	38412.5	39775	37478.7037037037	38843.3035714286	39018.6507936508	49495.1111111111	52339.8876404494	54478.2094594595	48315.7303370787	40962.7358490566	50568.2565789474	31197.4358974359	44942.3076923077	43521.4743589744	50302.1505376344	30980.1075268817	29200.462962963	33126.9841269841	46800.8620689655	42008.4210526316	27551.3392857143	40774.8641304348	50829.8913043478	26685.8974358974
L-Histidine	673630.769230769	509065.882352941	502521.176470588	594161.666666667	350905.263157895	936243.577981651	1445068.60465116	1234923.84615385	214514.868421052	228103.431372549	530966.666666667	181127.913533835	291368.045112782	553304.966887417	1346014.71518987	902779.775280899	1118440.76086957	1282765.76086957	806802.173913044	713859.722222222	881127.232142857	758078.968253968	790558.888888889	780809.550561798	1227744.93243243	761567.415730337	683671.698113208	519279.440789474	519124.358974359	589605.128205128	1235511.53846154	294683.333333333	525431.720430108	636794.444444444	1109099.6031746	490195.545977011	451183.157894737	671582.589285714	541048.097826087	364775	585821.367521368
2-Aminomuconate	45521.3141025641	46277.0588235294	31750	44291.1111111111	10968.4210526316	38539.9082568807	21364.3410852713	25838.4615384615	24148.8157894737	34761.7647058823	34659.7222222222	27228.8533834586	24589.4736842105	13114.9006622517	14106.8037974684	9570.7865168539	11014.1304347826	9179.8913043478	11506.5217391304	10505.0925925926	10426.3392857143	8957.9365079365	14096.6666666667	10416.8539325843	14845.1013513513	11011.2359550562	16093.3962264151	13642.927631579	9711.5384615385	14155.1282051282	12401.6025641026	9843.5483870968	9134.9462365591	9045.8333333333	7178.9682539683	10866.6666666667	12080	10164.2857142857	10927.4456521739	9755.9782608696	8923.9316239316
2-Isopropylmaleate	104877.083333333	104119.411764706	101118.823529412	81065.5555555556	91951.052631579	78386.2385321101	66503.8759689922	86487.6923076923	99151.0526315789	95704.9019607843	78087.5	87887.5	86590.2255639098	69699.3377483444	87483.8607594937	76109.5505617977	84920.652173913	88863.5869565217	96645.652173913	77357.4074074074	81849.1071428571	68888.4920634921	89883.7777777778	87679.7752808989	93313.1756756757	84273.595505618	87278.3018867925	63538.8157894737	53448.0769230769	72825	69328.8461538462	60585.4838709677	46882.7956989247	46938.4259259259	36737.3015873016	59265.6609195402	67321.0526315789	60287.5	63286.8206521739	71050	60951.7094017094
Indole-3-acetaldehyde	20868.108974359	19608.8235294118	19588.8235294118	13306.1111111111	17143.1578947368	16479.3577981651	11890.3100775194	12810.7692307692	17000	14071.0784313725	12193.0555555556	12232.3308270677	15305.2631578947	13164.9006622517	22887.9746835443	15148.8764044944	17284.7826086957	16913.0434782609	14270.1086956522	14414.3518518519	16894.6428571429	17981.746031746	17047.5555555555	20432.5842696629	20480.7432432433	14928.6516853933	17333.9622641509	15075.4934210526	12513.4615384615	14176.2820512821	15717.9487179487	14633.8709677419	13960.752688172	10359.7222222222	14210.3174603175	14586.9252873563	13794.2105263158	10110.7142857143	13147.6902173913	15396.1956521739	10413.6752136752
2-Oxoadipate	5231572.11538461	5632860.58823529	3830956.47058823	798800.555555556	3505170.52631579	4468454.12844037	3609222.86821705	3739348.07692308	4500287.63157895	3491075	1088429.62962963	2804626.59774436	4005696.9924812	2886821.52317881	1203545.7278481	987757.865168539	923574.456521739	938516.304347826	1053202.7173913	754783.333333333	1030417.85714286	1096809.52380952	933234.888888889	1813155.61797753	1415615.2027027	597761.235955056	1494814.1509434	683826.15131579	53348.717948718	574348.076923077	813717.628205128	635698.924731183	500896.774193548	634459.722222222	561654.365079365	532310.201149425	580890	368924.553571428	714029.891304348	678827.173913044	404922.64957265
O-Acetyl-L-homoserine	283198.557692308	213645.294117647	253814.705882353	199050	205991.052631579	143016.055045872	105898.449612403	128362.307692308	212543.684210526	187577.450980392	171186.111111111	117180.921052632	126822.932330827	134843.708609272	227200.316455696	172386.516853933	186852.717391304	330917.391304348	194448.913043478	133514.351851852	141901.339285714	104707.142857143	191502.888888889	169604.494382022	205479.72972973	184385.95505618	117259.433962264	166169.243421052	126453.205128205	163014.102564103	159928.525641026	146297.311827957	102653.76344086	116783.333333333	114098.412698413	158564.942528736	131117.368421053	107165.178571429	139230.027173913	166915.217391304	83217.094017094
Chitosan (monomer)	283198.557692308	213645.294117647	253814.705882353	199050	205991.052631579	143016.055045872	105898.449612403	128362.307692308	212543.684210526	187577.450980392	171186.111111111	117180.921052632	126822.932330827	134843.708609272	227200.316455696	172386.516853933	186852.717391304	330917.391304348	194448.913043478	133514.351851852	141901.339285714	104707.142857143	191502.888888889	169604.494382022	205479.72972973	184385.95505618	117259.433962264	166169.243421052	126453.205128205	163014.102564103	159928.525641026	146297.311827957	102653.76344086	116783.333333333	114098.412698413	158564.942528736	131117.368421053	107165.178571429	139230.027173913	166915.217391304	83217.094017094
L-2-Aminoadipate	283198.557692308	213645.294117647	253814.705882353	199050	205991.052631579	143016.055045872	105898.449612403	128362.307692308	212543.684210526	187577.450980392	171186.111111111	117180.921052632	126822.932330827	134843.708609272	227200.316455696	172386.516853933	186852.717391304	330917.391304348	194448.913043478	133514.351851852	141901.339285714	104707.142857143	191502.888888889	169604.494382022	205479.72972973	184385.95505618	117259.433962264	166169.243421052	126453.205128205	163014.102564103	159928.525641026	146297.311827957	102653.76344086	116783.333333333	114098.412698413	158564.942528736	131117.368421053	107165.178571429	139230.027173913	166915.217391304	83217.094017094
L-Carnitine	7109.9358974359	5060	6143.5294117647	4106.1111111111	4740	12435.7798165138	3042.6356589147	3281.9230769231	7245.39473684212	4848.5294117647	3105.0925925926	3859.58646616543	4404.1353383459	3406.6225165563	9694.30379746837	3818.5393258427	4355.9782608696	6136.9565217391	4059.7826086957	5557.8703703704	3379.9107142857	5138.4920634921	4400	3236.5168539326	7242.56756756757	3442.1348314607	5284.9056603774	3876.80921052632	3505.7692307692	3844.2307692308	3584.9358974359	3227.4193548387	3311.2903225807	2158.3333333333	3496.8253968254	4471.5517241379	3051.052631579	2228.5714285714	2933.96739130433	3338.5869565217	2076.4957264957
4-Hydroxy-2-oxoglutarate	35610.0961538461	31340.5882352941	34838.8235294118	20451.6666666667	31173.1578947368	21160.0917431193	19101.5503875969	22796.1538461538	31616.3157894737	27240.1960784314	20198.6111111111	21695.2067669173	21403.3834586466	22426.821192053	61553.7974683545	18483.1460674157	19811.9565217391	21235.3260869565	32333.152173913	16833.7962962963	22419.6428571429	14101.9841269841	20552.8888888889	22470.7865168539	22497.4662162162	19036.5168539326	13614.1509433962	21919.7368421052	17214.1025641026	21566.0256410256	20847.1153846154	21912.3655913978	13356.4516129032	18970.8333333333	30848.4126984127	19151.4367816092	20121.0526315789	13891.5178571429	23701.902173913	20876.0869565217	13960.2564102564
1,3-beta-D-Glucan (monomer)	1513839.74358974	1614044.70588235	1257485.88235294	656526.666666667	997599.473684211	1395069.72477064	891815.11627907	901226.538461538	1108723.94736842	941010.784313725	486020.833333333	846374.906015037	1022329.69924812	719790.397350993	673673.101265823	614664.04494382	616023.369565217	553676.086956522	620182.608695652	492515.277777778	563633.928571429	499292.857142857	719052.666666667	841302.247191011	807267.567567567	555255.617977528	785186.320754717	470644.078947368	252705.128205128	551230.128205128	480978.525641026	423089.247311828	315770.967741935	343807.87037037	283318.650793651	375821.264367816	434270	327912.5	429022.554347826	407266.304347826	313081.196581197
Mannan (monomer)	1513839.74358974	1614044.70588235	1257485.88235294	656526.666666667	997599.473684211	1395069.72477064	891815.11627907	901226.538461538	1108723.94736842	941010.784313725	486020.833333333	846374.906015037	1022329.69924812	719790.397350993	673673.101265823	614664.04494382	616023.369565217	553676.086956522	620182.608695652	492515.277777778	563633.928571429	499292.857142857	719052.666666667	841302.247191011	807267.567567567	555255.617977528	785186.320754717	470644.078947368	252705.128205128	551230.128205128	480978.525641026	423089.247311828	315770.967741935	343807.87037037	283318.650793651	375821.264367816	434270	327912.5	429022.554347826	407266.304347826	313081.196581197
Phenylpyruvate	49334.1346153846	50481.1764705882	45221.7647058824	23383.3333333333	32338.9473684211	43930.2752293578	24424.4186046512	29222.3076923077	39626.8421052632	38450.4901960784	23367.1296296296	29182.2368421053	39985.7142857143	24222.8476821192	40354.746835443	28085.393258427	29731.5217391304	32266.847826087	30091.3043478261	25975	29297.7678571429	26430.1587301587	28846.4444444445	33755.6179775281	33905.7432432432	22821.3483146067	25514.6226415094	31542.5986842105	32730.7692307692	28508.3333333333	32618.9102564103	23957.5268817204	29165.0537634409	23392.5925925926	23765.4761904762	27696.5517241379	25114.7368421053	21825	27212.5	25167.9347826087	20130.3418803419
L-Phenylalanine	136307.852564103	106244.117647059	109227.058823529	76133.3333333333	141270	118502.752293578	116577.906976744	105145.769230769	135075.657894737	68520.5882352941	105943.055555556	79404.2293233082	85019.9248120301	129570.529801325	191672.46835443	109495.505617978	125121.195652174	157803.260869565	102371.195652174	120393.518518519	144495.982142857	186830.952380952	84343.1111111111	97051.6853932584	120471.114864865	56898.3146067416	93154.2452830189	67458.2236842105	61887.8205128205	66506.4102564102	122866.987179487	67343.5483870968	93110.2150537634	77485.6481481482	131241.666666667	68836.9252873563	52127.8947368421	74112.5	65848.3695652174	62134.7826086956	64755.9829059829
Phosphoenolpyruvate	7640.5448717949	7978.2352941177	9534.7058823529	5635	6846.8421052632	5903.6697247707	5266.6666666667	5690.3846153846	8852.89473684212	7952.9411764706	5899.0740740741	8447.36842105265	9444.3609022556	5946.357615894	6814.8734177215	5837.6404494382	5488.0434782609	6736.9565217391	6866.847826087	5981.4814814815	8698.2142857143	6095.6349206349	6952.8888888889	5374.7191011236	6800.6756756757	5738.7640449438	5269.8113207547	5225.00000000003	5110.8974358974	5568.5897435898	5695.8333333333	4146.2365591398	3915.0537634409	4424.537037037	4630.5555555556	4689.36781609198	4921.5789473684	3723.6607142857	5661.0054347826	3991.3043478261	4801.2820512821
Pyridoxine	217043.108974359	203504.705882353	193628.235294118	141606.111111111	143225.263157895	164397.706422018	115161.240310078	109260.769230769	162560.921052632	138604.901960784	98787.5	128804.135338346	131332.706766917	88771.1920529801	112003.481012658	100052.247191011	113047.282608696	92988.0434782609	116090.760869565	95410.6481481482	84126.3392857143	83998.4126984127	155061.555555556	139157.303370787	146547.635135135	136567.415730337	129375.943396226	106976.644736842	81544.8717948718	127104.487179487	91664.7435897436	92180.1075268817	60586.5591397849	65422.2222222222	52702.380952381	101594.252873563	98514.7368421053	83587.0535714286	90937.3641304347	100290.760869565	76630.7692307692
Dihydroxyacetone phosphate	119643.58974359	125015.882352941	89594.1176470588	82170.5555555556	54448.4210526316	94835.3211009174	60153.1007751938	61078.8461538462	76677.2368421052	74378.9215686275	55738.8888888889	70037.6879699248	58026.6917293233	44849.3377483444	89818.9873417722	90338.7640449438	89535.8695652174	137680.434782609	90164.1304347826	82885.1851851852	92769.1964285714	45586.5079365079	108141.777777778	101589.887640449	96747.2972972973	68058.988764045	72623.1132075472	75900.6578947368	74373.0769230769	82935.8974358974	75872.7564102564	57134.4086021505	52564.5161290323	44966.2037037037	30758.3333333333	64429.5977011494	67917.3684210526	63633.9285714286	87196.6032608695	62045.652173913	59823.5042735043
Glyceraldehyde 3-phosphate	119643.58974359	125015.882352941	89594.1176470588	82170.5555555556	54448.4210526316	94835.3211009174	60153.1007751938	61078.8461538462	76677.2368421052	74378.9215686275	55738.8888888889	70037.6879699248	58026.6917293233	44849.3377483444	89818.9873417722	90338.7640449438	89535.8695652174	137680.434782609	90164.1304347826	82885.1851851852	92769.1964285714	45586.5079365079	108141.777777778	101589.887640449	96747.2972972973	68058.988764045	72623.1132075472	75900.6578947368	74373.0769230769	82935.8974358974	75872.7564102564	57134.4086021505	52564.5161290323	44966.2037037037	30758.3333333333	64429.5977011494	67917.3684210526	63633.9285714286	87196.6032608695	62045.652173913	59823.5042735043
Glycerol 3-phosphate	66756.891025641	41680.5882352941	40080.5882352941	32948.8888888889	31184.7368421053	30474.3119266055	21547.2868217054	36240.7692307692	47502.7631578947	35839.2156862745	24161.5740740741	33511.6541353384	25369.1729323308	23845.6953642384	64020.7278481013	54505.6179775281	58420.652173913	63491.847826087	57063.0434782609	44318.9814814815	96228125	48471.8253968254	44254	43621.9101123595	46600.3378378378	29093.2584269663	41324.5283018868	24333.8815789474	25136.5384615385	30145.5128205128	26895.8333333333	18818.2795698925	14636.5591397849	10677.3148148148	17582.5396825397	23566.091954023	24920	13085.7142857143	31677.3097826087	27778.8043478261	12661.5384615385
Decanoate (n-C10:0)	62345.3525641025	48300	79912.3529411765	37404.4444444444	109774.736842105	30945.4128440367	49556.2015503876	48200.7692307692	113389.342105263	46357.3529411765	118627.777777778	92098.7781954886	73804.5112781955	106697.682119205	119933.860759494	87334.2696629213	86921.7391304348	111676.086956522	77701.6304347826	82767.5925925926	87913.3928571429	95174.2063492064	84502.4444444443	82057.8651685393	103998.817567568	61141.0112359551	72552.8301886792	106770.888157895	85540.3846153846	57224.358974359	107121.474358974	80105.9139784946	115511.827956989	85362.037037037	113078.571428571	93651.5804597702	95955.7894736842	85429.4642857143	75704.8913043478	55781.5217391304	62294.4444444445
N-Acetyl-L-glutamate 5-semialdehyde	140438.621794872	120432.352941176	118714.705882353	102191.111111111	90895.7894736842	77676.1467889908	61020.5426356589	66251.9230769231	114140.394736842	108225	83544.9074074074	74231.5789473684	66978.9473684211	47167.5496688742	52389.3987341772	53351.6853932584	67422.8260869565	57097.8260869565	59851.6304347826	49728.7037037037	49214.7321428571	38498.8095238095	89756.4444444443	85605.6179775281	84436.1486486486	85275.2808988764	58532.5471698113	72686.5131578947	57814.1025641026	83321.1538461539	60089.4230769231	61928.4946236559	37555.376344086	39804.1666666667	25890.4761904762	70590.0862068966	58598.9473684211	45522.3214285714	59284.5108695652	76566.3043478261	39356.4102564103
Shikimate	32291.5064102564	30560	26305.2941176471	19606.6666666667	22261.0526315789	25139.4495412844	18944.1860465116	16098.4615384615	23783.552631579	19828.9215686275	16325.462962963	20821.8045112782	21659.022556391	15763.9072847682	40193.6708860759	27966.8539325843	32041.3043478261	30875	27514.1304347826	31455.0925925926	27824.1071428571	34123.0158730159	32280.4444444444	34017.4157303371	37622.6351351351	28340.4494382022	28039.6226415094	27534.7039473684	26207.0512820513	29398.7179487179	29427.5641025641	20233.3333333333	23574.7311827957	17081.0185185185	21069.4444444444	25166.8103448276	22518.4210526316	20878.5714285714	25788.7228260869	24461.4130434783	18894.0170940171
3-Carboxy-4-methyl-2-oxopentanoate	32291.5064102564	30560	26305.2941176471	19606.6666666667	22261.0526315789	25139.4495412844	18944.1860465116	16098.4615384615	23783.552631579	19828.9215686275	16325.462962963	20821.8045112782	21659.022556391	15763.9072847682	40193.6708860759	27966.8539325843	32041.3043478261	30875	27514.1304347826	31455.0925925926	27824.1071428571	34123.0158730159	32280.4444444444	34017.4157303371	37622.6351351351	28340.4494382022	28039.6226415094	27534.7039473684	26207.0512820513	29398.7179487179	29427.5641025641	20233.3333333333	23574.7311827957	17081.0185185185	21069.4444444444	25166.8103448276	22518.4210526316	20878.5714285714	25788.7228260869	24461.4130434783	18894.0170940171
N2-Acetyl-L-ornithine	24709.2948717948	28245.8823529412	33213.5294117647	39491.6666666667	35120.5263157895	60763.3027522936	37082.9457364341	35349.6153846154	15012.7631578947	23026.4705882353	34545.8333333333	12016.7293233083	34837.969924812	64848.6754966887	106037.025316456	72376.9662921348	91680.9782608696	109933.152173913	77005.9782608696	68959.7222222222	70355.3571428571	58757.9365079365	128014.888888889	124717.415730337	104820.608108108	52789.3258426966	54429.7169811321	61225.9868421053	66407.6923076923	73201.282051282	77616.6666666667	38547.8494623656	63767.2043010753	52746.7592592593	51844.0476190476	67180.6034482759	56903.6842105263	83437.9464285714	76155.5706521739	47851.6304347826	62497.4358974359
L-Arginine	1039100.64102564	871370	569841.764705882	845132.222222222	218254.736842105	1103253.21100917	1132646.51162791	1329442.69230769	275970.394736842	187084.803921569	287709.259259259	110560.620300752	133852.255639098	157242.715231788	3190756.32911392	2266626.40449438	2889473.91304348	4153933.69565217	2722700	2890389.35185185	4266104.46428571	2972401.98412698	752070.666666666	701279.775280899	2541381.75675676	1559738.76404494	2595351.41509434	384492.269736842	474416.025641026	422335.897435897	1961081.41025641	320405.913978495	562731.720430108	987531.944444444	2652888.09523809	387014.655172414	320899.473684211	583127.678571429	424114.402173913	366069.565217391	558405.128205128
Indole-3-acetate	50139.7435897436	49041.7647058824	52110.5882352941	26571.1111111111	38497.3684210526	42381.6513761468	26209.3023255814	32315.7692307692	38774.2105263158	35618.6274509804	22025.462962963	28841.1654135339	38608.2706766917	24667.880794702	30118.9873417722	22869.1011235955	24403.2608695652	21181.5217391304	22848.3695652174	18003.2407407407	23292.4107142857	22069.0476190476	24877.5555555556	31671.3483146067	30084.7972972973	21769.6629213483	27844.3396226415	17369.9013157895	12254.4871794872	17975.641025641	19347.1153846154	19962.3655913978	12953.2258064516	13137.037037037	13130.9523809524	15883.1896551724	16426.8421052632	11201.7857142857	16711.9565217392	17416.847826087	10772.6495726496
L-Citrulline	39633.8141025641	40491.1764705882	52563.5294117647	67023.8888888889	38162.6315789474	96505.9633027523	80874.8062015504	106216.923076923	20355.7894736842	20347.5490196078	50154.1666666667	14639.0977443609	19943.6090225564	70239.4039735099	537918.670886076	381766.292134831	484833.695652174	783941.304347826	451338.043478261	319757.407407407	251963.839285714	130121.031746032	489962.444444444	528593.820224719	398236.655405406	222707.865168539	171291.037735849	253259.046052631	280054.487179487	267064.102564103	504605.448717949	201114.516129032	287766.129032258	275008.796296296	456143.650793651	267892.097701149	239899.473684211	317522.321428571	332047.554347826	214666.304347826	250968.803418803
3-Carboxy-2-hydroxy-4-methylpentanoate	939520.993589743	906649.411764706	974627.647058824	840879.444444444	954207.894736842	620580.733944954	607413.953488372	848846.153846154	893824.210526316	906966.176470588	767438.888888889	630881.578947368	679569.172932331	741835.099337748	1162691.7721519	907041.573033708	1059713.04347826	1467674.45652174	949949.456521739	768345.37037037	1044335.26785714	669985.317460317	875741.555555556	862593.820224719	901984.966216216	703007.303370787	664410.377358491	547788.322368421	538080.128205128	594268.58974359	586018.58974359	471018.817204301	345869.35483871	334295.37037037	290515.476190476	511698.994252874	501062.105263158	415795.089285714	593923.777173913	607868.47826087	481047.008547009
3-Carboxy-3-hydroxy-4-methylpentanoate	939520.993589743	906649.411764706	974627.647058824	840879.444444444	954207.894736842	620580.733944954	607413.953488372	848846.153846154	893824.210526316	906966.176470588	767438.888888889	630881.578947368	679569.172932331	741835.099337748	1162691.7721519	907041.573033708	1059713.04347826	1467674.45652174	949949.456521739	768345.37037037	1044335.26785714	669985.317460317	875741.555555556	862593.820224719	901984.966216216	703007.303370787	664410.377358491	547788.322368421	538080.128205128	594268.58974359	586018.58974359	471018.817204301	345869.35483871	334295.37037037	290515.476190476	511698.994252874	501062.105263158	415795.089285714	593923.777173913	607868.47826087	481047.008547009
Diphosphate	235674.038461538	249515.882352941	234313.529411765	196085	157161.052631579	174244.036697248	121244.573643411	140924.615384615	215364.342105263	194471.568627451	151337.962962963	146572.27443609	121528.571428571	103577.814569536	186493.037974684	176444.382022472	190445.652173913	170970.652173913	191638.043478261	134640.277777778	146833.482142857	105336.904761905	221354.222222222	186298.876404494	210962.162162162	171741.573033708	162476.41509434	244945.72368421	205858.974358974	221283.333333333	214800.320512821	176670.430107527	195709.139784946	133804.166666667	120336.111111111	193452.155172414	180170.52631579	143069.642857143	195622.418478261	184073.913043478	137469.230769231
3-(4-Hydroxyphenyl)pyruvate	44669.7115384615	45152.9411764706	42251.1764705882	21468.3333333333	31893.1578947368	40084.4036697248	23656.976744186	27406.9230769231	35979.6052631579	31172.5490196078	19481.9444444444	28011.8421052631	37035.3383458647	22643.7086092715	35882.5949367089	25811.797752809	27442.3913043478	25907.0652173913	24621.7391304348	24502.3148148148	29248.2142857143	26481.3492063492	29129.5555555555	31968.5393258427	33419.4256756757	24238.7640449438	27943.8679245283	23226.3157894737	18935.2564102564	21905.7692307692	23110.5769230769	21700.5376344086	19758.064516129	17305.0925925926	18275.3968253968	20465.3735632184	20718.9473684211	16570.9821428571	20770.652173913	19130.9782608696	15493.1623931624
D-Galactose	3015027.88461538	3210749.41176471	2036820	2026169.44444444	1285708.42105263	2483996.33027523	1319020.93023256	1230290.38461538	1687535.65789474	1696350.49019608	960354.166666667	1767391.35338346	1472466.16541353	608921.19205298	876581.329113925	1177214.60674157	1074159.23913043	799495.108695652	1293059.7826087	1069280.55555556	817430.357142857	603882.53968254	1842605.33333333	1426238.76404494	1638874.66216216	1494280.8988764	2013495.28301887	1508439.96710527	1190982.05128205	1910213.46153846	1370515.06410256	1030372.04301075	845276.88172043	838378.240740741	417132.142857143	1200764.51149425	1356013.68421053	1111765.17857143	1187209.51086956	1125479.34782609	1130325.64102564
D-Glucose	3015027.88461538	3210749.41176471	2036820	2026169.44444444	1285708.42105263	2483996.33027523	1319020.93023256	1230290.38461538	1687535.65789474	1696350.49019608	960354.166666667	1767391.35338346	1472466.16541353	608921.19205298	876581.329113925	1177214.60674157	1074159.23913043	799495.108695652	1293059.7826087	1069280.55555556	817430.357142857	603882.53968254	1842605.33333333	1426238.76404494	1638874.66216216	1494280.8988764	2013495.28301887	1508439.96710527	1190982.05128205	1910213.46153846	1370515.06410256	1030372.04301075	845276.88172043	838378.240740741	417132.142857143	1200764.51149425	1356013.68421053	1111765.17857143	1187209.51086956	1125479.34782609	1130325.64102564
myo-Inositol	3015027.88461538	3210749.41176471	2036820	2026169.44444444	1285708.42105263	2483996.33027523	1319020.93023256	1230290.38461538	1687535.65789474	1696350.49019608	960354.166666667	1767391.35338346	1472466.16541353	608921.19205298	876581.329113925	1177214.60674157	1074159.23913043	799495.108695652	1293059.7826087	1069280.55555556	817430.357142857	603882.53968254	1842605.33333333	1426238.76404494	1638874.66216216	1494280.8988764	2013495.28301887	1508439.96710527	1190982.05128205	1910213.46153846	1370515.06410256	1030372.04301075	845276.88172043	838378.240740741	417132.142857143	1200764.51149425	1356013.68421053	1111765.17857143	1187209.51086956	1125479.34782609	1130325.64102564
D-Mannose	3015027.88461538	3210749.41176471	2036820	2026169.44444444	1285708.42105263	2483996.33027523	1319020.93023256	1230290.38461538	1687535.65789474	1696350.49019608	960354.166666667	1767391.35338346	1472466.16541353	608921.19205298	876581.329113925	1177214.60674157	1074159.23913043	799495.108695652	1293059.7826087	1069280.55555556	817430.357142857	603882.53968254	1842605.33333333	1426238.76404494	1638874.66216216	1494280.8988764	2013495.28301887	1508439.96710527	1190982.05128205	1910213.46153846	1370515.06410256	1030372.04301075	845276.88172043	838378.240740741	417132.142857143	1200764.51149425	1356013.68421053	1111765.17857143	1187209.51086956	1125479.34782609	1130325.64102564
L-Sorbose	3015027.88461538	3210749.41176471	2036820	2026169.44444444	1285708.42105263	2483996.33027523	1319020.93023256	1230290.38461538	1687535.65789474	1696350.49019608	960354.166666667	1767391.35338346	1472466.16541353	608921.19205298	876581.329113925	1177214.60674157	1074159.23913043	799495.108695652	1293059.7826087	1069280.55555556	817430.357142857	603882.53968254	1842605.33333333	1426238.76404494	1638874.66216216	1494280.8988764	2013495.28301887	1508439.96710527	1190982.05128205	1910213.46153846	1370515.06410256	1030372.04301075	845276.88172043	838378.240740741	417132.142857143	1200764.51149425	1356013.68421053	1111765.17857143	1187209.51086956	1125479.34782609	1130325.64102564
D-Fructose	3015027.88461538	3210749.41176471	2036820	2026169.44444444	1285708.42105263	2483996.33027523	1319020.93023256	1230290.38461538	1687535.65789474	1696350.49019608	960354.166666667	1767391.35338346	1472466.16541353	608921.19205298	876581.329113925	1177214.60674157	1074159.23913043	799495.108695652	1293059.7826087	1069280.55555556	817430.357142857	603882.53968254	1842605.33333333	1426238.76404494	1638874.66216216	1494280.8988764	2013495.28301887	1508439.96710527	1190982.05128205	1910213.46153846	1370515.06410256	1030372.04301075	845276.88172043	838378.240740741	417132.142857143	1200764.51149425	1356013.68421053	1111765.17857143	1187209.51086956	1125479.34782609	1130325.64102564
D-Sorbitol	88849.358974359	79844.7058823529	82221.1764705882	70047.7777777778	73977.3684210526	86792.2018348624	68251.5503875969	63946.5384615385	79331.9736842105	56921.0784313725	62206.9444444444	83437.8759398497	76299.6240601504	93613.5761589404	163510.443037975	94587.6404494382	104901.630434783	129376.630434783	95547.2826086957	105812.037037037	132660.714285714	199549.206349206	87269.5555555555	93702.808988764	116668.074324324	68719.6629213483	81265.0943396226	76203.7828947369	76551.282051282	63754.4871794872	101908.653846154	56768.2795698925	81194.0860215054	64393.5185185185	99950.7936507936	88294.9712643678	59496.8421052632	61760.2678571429	70550.6793478261	60151.6304347826	55081.6239316239
L-Sorbitol	88849.358974359	79844.7058823529	82221.1764705882	70047.7777777778	73977.3684210526	86792.2018348624	68251.5503875969	63946.5384615385	79331.9736842105	56921.0784313725	62206.9444444444	83437.8759398497	76299.6240601504	93613.5761589404	163510.443037975	94587.6404494382	104901.630434783	129376.630434783	95547.2826086957	105812.037037037	132660.714285714	199549.206349206	87269.5555555555	93702.808988764	116668.074324324	68719.6629213483	81265.0943396226	76203.7828947369	76551.282051282	63754.4871794872	101908.653846154	56768.2795698925	81194.0860215054	64393.5185185185	99950.7936507936	88294.9712643678	59496.8421052632	61760.2678571429	70550.6793478261	60151.6304347826	55081.6239316239
3-Phosphohydroxypyruvate	412396.474358974	437375.294117647	301065.294117647	234210.555555556	146322.631578947	341305.963302752	188317.829457364	206961.153846154	210319.605263158	239368.62745098	143917.12962963	254724.62406015	248463.533834586	125199.668874172	65926.2658227848	75945.5056179775	75359.2391304348	71096.1956521739	110508.152173913	77319.9074074074	62147.3214285714	39500.3968253968	118568.444444445	92784.8314606742	92842.0608108109	103832.02247191	117317.924528302	74470.0657894737	81274.358974359	108791.666666667	84548.3974358974	50372.0430107527	29322.0430107527	50731.4814814815	18330.9523809524	56943.6781609196	78046.3157894737	70668.3035714286	82955.4347826087	72741.847826087	76713.2478632479
3,4-dihydroxy-2-butanone 4-phosphate	34401.1217948718	36711.1764705882	28315.8823529412	26093.3333333333	20509.4736842105	35660.5504587156	20753.488372093	19180	30655.3947368421	20944.6078431373	18937.962962963	23270.6766917293	23746.992481203	17819.2052980132	85785.4430379747	25058.9887640449	27491.3043478261	29947.2826086957	26564.6739130435	38359.2592592593	27827.2321428571	45051.1904761905	33927.7777777778	27491.0112359551	40588.6824324324	24510.6741573034	23805.1886792453	27860.8552631579	26102.5641025641	28571.1538461538	27393.5897435897	19246.2365591398	31131.7204301075	17591.6666666667	46375	28543.5344827586	23566.3157894737	21377.2321428571	23809.9184782609	21480.9782608696	20149.1452991453
O-Phospho-L-serine	791967.628205128	740835.294117647	713241.764705882	621441.666666667	374222.631578947	325131.651376147	335284.88372093	463237.692307692	561538.157894737	370175.490196078	302054.166666667	205650.187969925	414289.097744361	485953.311258278	1454295.56962025	1136158.98876404	1458306.52173913	2504703.80434783	1256758.15217391	1067456.48148148	1701648.21428571	1004264.28571429	1164588.88888889	1255858.98876404	1064986.6554054	504678.08988764	525134.905660377	614712.171052631	707108.974358974	559171.153846154	1521110.57692308	572734.408602151	932166.129032258	946971.759259259	1186952.77777778	636014.511494253	553017.894736842	809705.357142857	856405.842391305	602088.043478261	746800.854700855
3-Phospho-D-glycerate	125314.423076923	139288.823529412	125287.647058824	109511.111111111	98264.2105263158	105706.880733945	72751.9379844961	92209.2307692308	98619.4736842105	111524.509803922	92869.4444444444	86975.0939849624	97337.5939849624	62066.2251655629	74080.3797468354	86086.5168539326	96107.6086956522	82748.3695652174	93770.1086956522	75664.3518518519	72830.8035714286	48458.3333333333	129062.444444444	112585.95505618	98636.1486486486	92317.9775280899	103242.452830189	102309.703947368	98164.1025641026	127016.025641026	109128.525641026	78812.9032258065	59538.1720430108	61830.5555555556	42105.1587301587	95782.040229885	103512.631578947	85460.2678571429	99855.2989130436	99589.6739130435	93576.9230769231
D-Glycerate 2-phosphate	125314.423076923	139288.823529412	125287.647058824	109511.111111111	98264.2105263158	105706.880733945	72751.9379844961	92209.2307692308	98619.4736842105	111524.509803922	92869.4444444444	86975.0939849624	97337.5939849624	62066.2251655629	74080.3797468354	86086.5168539326	96107.6086956522	82748.3695652174	93770.1086956522	75664.3518518519	72830.8035714286	48458.3333333333	129062.444444444	112585.95505618	98636.1486486486	92317.9775280899	103242.452830189	102309.703947368	98164.1025641026	127016.025641026	109128.525641026	78812.9032258065	59538.1720430108	61830.5555555556	42105.1587301587	95782.040229885	103512.631578947	85460.2678571429	99855.2989130436	99589.6739130435	93576.9230769231
8-Amino-7-oxononanoate	7603.04487179485	7664.705882353	6449.4117647059	7031.6666666667	6742.6315789474	8809.6330275229	5325.1937984496	4574.2307692308	8413.6842105263	5307.3529411765	7462.962962963	6091.44736842105	6453.7593984962	7213.2450331126	32575.4746835443	12805.0561797753	14058.6956521739	13776.6304347826	9736.9565217391	18872.6851851852	13995.5357142857	20132.9365079365	9166.66666666667	9072.4719101124	15776.1824324324	7621.9101123596	8903.7735849057	8647.53289473685	8633.3333333333	5748.0769230769	7781.7307692308	5343.5483870968	11761.2903225806	6287.037037037	18174.6031746032	10516.8103448276	6610.5263157895	5291.5178571429	6882.74456521738	6149.4565217391	3905.5555555556
But-1-ene-1,2,4-tricarboxylate	164202.564102564	138101.176470588	168088.235294118	123224.444444444	256544.210526316	87770.1834862385	164372.093023256	187798.461538462	192080.526315789	153557.352941176	160144.907407407	100089.567669173	76204.8872180451	119997.350993377	245030.696202532	263444.943820225	167100.543478261	201408.152173913	212738.043478261	131670.833333333	106805.803571429	80437.3015873016	249394.888888889	178633.146067416	213890.202702703	156814.04494382	156177.830188679	207380.263157894	217646.794871795	231429.487179487	217722.756410256	136400.537634409	168806.989247312	178468.055555556	105578.968253968	177712.068965517	158920.52631579	128747.321428571	246269.02173913	167196.739130435	155294.444444444
N-Acetyl-L-glutamate	47277.2435897436	76621.1764705882	118915.882352941	109799.444444444	114684.210526316	76873.8532110092	118298.837209302	136177.692307692	52446.4473684211	77824.5098039216	126943.981481481	37767.6691729323	78455.2631578947	182405.298013245	375437.025316456	261415.168539326	249411.956521739	267949.456521739	105810.869565217	46354.6296296296	44332.1428571429	28396.8253968254	282750.222222222	312897.191011236	240709.966216216	86705.6179775281	43568.8679245283	157167.763157895	181344.230769231	136255.769230769	177725	143496.23655914	165689.247311828	99693.9814814815	63830.5555555556	156532.040229885	121028.947368421	139840625	222109.239130435	148651.630434783	143509.401709402
Isocitrate	1541163.62179487	1224291.17647059	1551868.82352941	1095703.33333333	5118977.89473684	242456.422018349	1157262.40310078	1103102.30769231	4676430.78947369	3086014.21568627	987126.388888889	2864994.36090226	2796501.12781955	1700213.90728477	852473.734177215	705130.337078652	610740.760869565	870372.282608696	899683.152173913	1099258.7962963	3771154.01785714	2072402.38095238	491146	456653.370786517	642967.567567568	378522.471910112	1133430.66037736	395520.394736842	414459.615384615	333546.794871795	958504.166666667	301569.892473118	471954.838709677	650948.611111111	2068282.93650794	284423.41954023	232652.105263158	248565.178571429	369283.288043478	265123.913043478	293406.41025641
Citrate	1541163.62179487	1224291.17647059	1551868.82352941	1095703.33333333	5118977.89473684	242456.422018349	1157262.40310078	1103102.30769231	4676430.78947369	3086014.21568627	987126.388888889	2864994.36090226	2796501.12781955	1700213.90728477	852473.734177215	705130.337078652	610740.760869565	870372.282608696	899683.152173913	1099258.7962963	3771154.01785714	2072402.38095238	491146	456653.370786517	642967.567567568	378522.471910112	1133430.66037736	395520.394736842	414459.615384615	333546.794871795	958504.166666667	301569.892473118	471954.838709677	650948.611111111	2068282.93650794	284423.41954023	232652.105263158	248565.178571429	369283.288043478	265123.913043478	293406.41025641
O-Phospho-L-homoserine	49097.4358974359	44491.7647058824	43864.7058823529	42245	29982.1052631579	33374.7706422018	17711.2403100775	20433.0769230769	36518.1578947368	32761.2745098039	34869.4444444444	21759.962406015	22089.0977443609	16076.821192053	29525	24969.6629213483	30023.9130434783	27868.4782608696	27176.0869565217	26519.4444444444	27177.6785714286	20938.4920634921	36372	33450	37421.9594594594	31097.7528089888	22523.5849056604	39485.3618421053	36743.5897435897	39772.4358974359	31115.3846153846	31305.376344086	21147.8494623656	20879.1666666667	14603.5714285714	35074.2816091954	32154.7368421053	25067.8571428571	31042.9347826087	36545.652173913	20084.6153846154
Indolepyruvate	39206.0897435897	42558.8235294118	40762.3529411765	19405.5555555556	30205.7894736842	33086.6972477064	16466.2790697674	23452.6923076923	32788.6842105263	28908.8235294118	18998.1481481481	20835.8082706767	28689.4736842105	16500.9933774834	32365.5063291139	15920.7865168539	17113.5869565217	17960.3260869565	16448.9130434783	15417.1296296296	18194.1964285714	22526.1904761905	17157.7777777778	22352.2471910112	23125.6756756757	18815.1685393258	18212.2641509434	14792.4342105263	10364.7435897436	15344.2307692308	15624.6794871795	16624.1935483871	11594.623655914	10892.5925925926	14577.7777777778	15251.5804597701	14062.6315789474	9875	12628125	14238.0434782609	8394.8717948718
Chitin (monomer)	277593.75	220349.411764706	229092.941176471	224629.444444444	186286.315789474	147117.889908257	90364.7286821705	111368.076923077	240676.973684211	206050	180558.796296296	140219.92481203	127131.578947368	64216.2251655629	77930.5379746837	93942.1348314607	105240.217391304	72911.9565217391	104539.673913043	80840.7407407407	46548.2142857143	58286.1111111111	163169.333333333	144431.460674157	155510.810810811	175430.898876405	102771.698113208	206886.677631579	172607.051282051	215938.461538462	143069.871794872	180573.11827957	87781.1827956989	94272.2222222222	49762.3015873016	188185.775862069	159963.684210526	110223.660714286	147810.597826087	203099.456521739	90491.8803418803
O-Acetylcarnitine	17978.5256410256	13468.8235294118	15524.1176470588	13682.2222222222	13747.8947368421	13834.8623853211	9931.7829457364	11550	16757.6315789474	10755.3921568627	13288.4259259259	10544.2669172932	11325.1879699248	12012.2516556291	23288.6075949367	14017.4157303371	16267.3913043478	12994.5652173913	13161.9565217391	19701.3888888889	12658.9285714286	29859.5238095238	13041.3333333333	14657.8651685393	19454.7297297298	10229.2134831461	12891.0377358491	12597.697368421	12336.5384615385	10792.3076923077	12465.7051282051	10600	10419.3548387097	10010.6481481481	17304.3650793651	13490.8045977012	8264.7368421053	8344.1964285714	9398.64130434785	10080.9782608696	6505.5555555556
L-Tryptophan	51864.2628205128	55465.8823529412	53571.1764705882	42212.2222222222	42469.4736842105	54011.0091743119	36241.4728682171	38931.1538461538	43246.1842105263	36560.7843137255	40136.5740740741	31885.6203007519	33342.4812030075	40117.2185430464	81117.8797468353	41700.5617977528	46363.0434782609	47567.9347826087	34971.1956521739	46586.5740740741	39784375	71456.3492063492	39141.7777777778	39485.9550561798	52959.6283783784	27109.5505617978	27646.2264150943	34219.0789473684	31537.1794871795	29437.8205128205	42220.5128205128	26380.6451612903	35162.3655913979	30795.3703703704	52015.873015873	35572.7011494253	26804.7368421053	28147.7678571429	29689.8097826087	28220.1086956522	24773.5042735043
Lipoamide	19884.1346153846	15335.2941176471	18009.4117647059	14613.3333333333	16024.2105263158	14331.6513761468	13844.5736434109	19264.2307692308	16878.5526315789	10675.4901960784	17539.3518518519	10050.7518796993	9376.6917293233	9519.8675496689	23184.1772151899	23974.1573033708	28663.5869565217	24286.4130434783	31146.1956521739	19962.5	26125.8928571429	21391.2698412698	15665.3333333333	16389.8876404494	27627.027027027	19225.2808988764	24083.4905660377	11811.0197368421	13212.1794871795	11899.358974359	18632.3717948718	12043.0107526882	10821.5053763441	14309.7222222222	15878.5714285714	11424.7126436782	9518.9473684211	12411.1607142857	11090.4891304348	13624.4565217391	10782.905982906
2-Methylcitrate	878656.730769231	679058.235294118	898409.411764706	708692.222222222	2006836.31578947	297901.376146789	930123.643410853	1082553.84615385	1041621.84210526	899921.568627451	948759.259259259	444842.481203008	414605.639097744	730717.880794702	3003072.62658228	2946309.5505618	1695220.10869565	2316552.17391304	1853577.7173913	812972.685185185	885542.410714286	557900.793650794	2389159.77777778	1782562.35955056	2028401.68918919	1261272.47191011	1076761.32075472	1955535.19736842	1976886.53846154	1683069.23076923	1747997.11538462	909098.387096774	1284860.75268817	1383130.09259259	738245.238095238	1554574.2816092	1267055.78947368	816793.303571428	2469458.42391304	1300987.5	1064835.8974359
homocitrate	878656.730769231	679058.235294118	898409.411764706	708692.222222222	2006836.31578947	297901.376146789	930123.643410853	1082553.84615385	1041621.84210526	899921.568627451	948759.259259259	444842.481203008	414605.639097744	730717.880794702	3003072.62658228	2946309.5505618	1695220.10869565	2316552.17391304	1853577.7173913	812972.685185185	885542.410714286	557900.793650794	2389159.77777778	1782562.35955056	2028401.68918919	1261272.47191011	1076761.32075472	1955535.19736842	1976886.53846154	1683069.23076923	1747997.11538462	909098.387096774	1284860.75268817	1383130.09259259	738245.238095238	1554574.2816092	1267055.78947368	816793.303571428	2469458.42391304	1300987.5	1064835.8974359
Homoisocitrate	878656.730769231	679058.235294118	898409.411764706	708692.222222222	2006836.31578947	297901.376146789	930123.643410853	1082553.84615385	1041621.84210526	899921.568627451	948759.259259259	444842.481203008	414605.639097744	730717.880794702	3003072.62658228	2946309.5505618	1695220.10869565	2316552.17391304	1853577.7173913	812972.685185185	885542.410714286	557900.793650794	2389159.77777778	1782562.35955056	2028401.68918919	1261272.47191011	1076761.32075472	1955535.19736842	1976886.53846154	1683069.23076923	1747997.11538462	909098.387096774	1284860.75268817	1383130.09259259	738245.238095238	1554574.2816092	1267055.78947368	816793.303571428	2469458.42391304	1300987.5	1064835.8974359
4-Phospho-L-aspartate	39166.3461538461	44676.4705882353	33639.4117647059	32772.2222222222	17862.1052631579	37884.8623853211	14403.488372093	22856.9230769231	20828.2894736842	33398.0392156863	19186.5740740741	35754.4172932331	45638.3458646616	21606.9536423841	12182.2784810126	14619.6629213483	16428.8043478261	10372.2826086957	14583.152173913	15698.1481481481	8812.0535714286	12920.6349206349	25065.1111111111	19855.0561797753	14634.4594594595	12955.0561797753	16968.3962264151	10918.9144736842	10247.4358974359	19995.5128205128	17209.6153846154	9704.3010752688	6790.3225806452	10251.3888888889	4065.4761904762	11305.459770115	12698.9473684211	17283.4821428571	14833.9673913043	16736.9565217391	17590.5982905983
Dethiobiotin	7106.89102564103	5516.4705882353	8207.6470588235	6417.7777777778	12712.6315789474	5724.7706422018	3693.023255814	3621.1538461539	6464.73684210528	4601.9607843137	13203.2407407407	5141.16541353387	4922.9323308271	13231.1258278146	16494.6202531646	9822.4719101124	10204.8913043478	14491.3043478261	10344.5652173913	11552.3148148148	22979.0178571429	19769.0476190476	8780.8888888889	9716.2921348315	10939.5270270271	6698.8764044944	7451.8867924528	5548.5197368421	6137.8205128205	4991.6666666667	8341.6666666667	4300.5376344086	6100	4042.1296296296	9774.6031746032	5870.97701149427	3917.3684210526	3734375	6335.597826087	5602.7173913044	3629.4871794872
O-Phospho-4-hydroxy-L-threonine	5692.78846153847	4892.3529411765	5920	4832.7777777778	3650	36010.0917431193	3297.2868217054	3787.6923076923	9494.86842105265	3235.7843137255	4112.5	4918.04511278198	3890.977443609	4528.1456953642	27623.8924050633	7004.4943820225	8497.8260869565	8361.9565217391	5741.3043478261	17328.7037037037	11251.3392857143	24243.253968254	5956.44444444443	5236.5168539326	18928.8851351351	5274.1573033708	13534.4339622642	5266.11842105263	5136.5384615385	3518.5897435898	5083.6538461539	2962.9032258065	10425.8064516129	3485.6481481482	18043.253968254	9257.32758620687	3053.1578947369	3764.2857142857	4658.15217391305	3707.6086956522	2363.6752136752
5-L-Glutamyl-L-alanine	118386.217948718	794638.823529412	1364885.88235294	1121215.55555556	1866448.94736842	1051816.51376147	992566.279069768	999805	100266.052631579	1109947.54901961	2148658.7962963	49313.5338345865	571037.969924812	1081950	201199.683544303	184037.078651685	226421.195652174	128836.413043478	127761.413043478	52477.7777777778	33385.7142857143	37864.2857142857	594129.555555556	505767.97752809	275887.331081081	153801.123595506	28111.320754717	540949.671052632	391831.41025641	693096.794871795	487595.512820513	705055.913978495	334967.204301075	442246.759259259	244178.571428571	476048.275862069	388074.736842105	407996875	366129.619565217	550541.304347826	290241.452991453
4-Amino-2-methyl-5-phosphomethylpyrimidine	13431.4102564103	11103.5294117647	10422.9411764706	9603.3333333333	16442.6315789474	29305.0458715596	7316.6666666667	6212.6923076923	40584.2105263158	20372.0588235294	15038.8888888889	16853.6654135339	6931.2030075188	6841.7218543046	38656.0126582278	20456.7415730337	21816.3043478261	20773.3695652174	17518.4782608696	46900.462962963	18962.5	36717.0634920635	16859.7777777778	16732.5842696629	41389.6959459459	13669.6629213483	21960.3773584906	27158.7171052632	26414.7435897436	26151.282051282	25260.2564102564	14665.0537634409	25755.9139784946	14762.5	37104.3650793651	27802.2988505747	19856.3157894737	17483.0357142857	17071.3315217392	13520.1086956522	14243.1623931624
O-Succinyl-L-homoserine	112726.442307692	70901.1764705882	133945.882352941	79345.5555555556	81043.1578947368	35522.9357798165	34710.4651162791	63434.6153846154	111536.315789474	61089.7058823529	55966.2037037037	31118.984962406	43117.2932330827	41751.6556291391	79239.5569620254	78570.2247191011	101320.108695652	66490.7608695652	90695.652173913	43415.2777777778	62026.3392857143	56913.4920634921	130027.555555556	101584.269662921	96145.7770270272	73050	46767.4528301887	96932.7302631579	97648.7179487179	96713.4615384615	117358.974358974	124256.989247312	60880.6451612903	105935.185185185	96043.253968254	98515.948275862	91317.3684210526	87445.0892857143	87490.8967391305	113565.760869565	66513.6752136752
(R)-Pantothenate	339675.801282051	321231.176470588	253392.352941176	241612.777777778	178129.473684211	245414.678899083	140182.945736434	134524.615384615	206447.5	216112.745098039	143131.944444444	212206.296992481	173657.142857143	91404.3046357616	110354.905063291	116240.449438202	132784.782608696	118882.065217391	143277.717391304	126557.407407407	117099.553571429	85953.5714285714	205156.222222222	164282.02247191	180046.452702702	158554.494382022	181430.660377358	148448.519736842	130534.615384615	221762.82051282	128438.141025641	114625.268817204	72068.8172043011	82689.8148148148	47668.253968254	133930.890804597	140114.736842105	151745.089285714	122611.277173913	131047.826086957	115729.914529915
3-Hydroxy-L-kynurenine	21707.0512820513	21478.2352941176	24067.6470588235	15122.2222222222	20521.0526315789	19854.128440367	14063.5658914729	14696.1538461538	17888.0263157895	17048.0392156863	18724.537037037	11683.1766917293	14072.9323308271	12359.6026490066	22122.4683544304	15067.9775280899	19944.0217391304	19314.6739130435	16714.6739130435	13292.5925925926	18165.1785714286	16175.3968253968	17388	16010.1123595506	19976.1824324324	15454.4943820225	12569.8113207547	14028.2894736842	13502.5641025641	12906.4102564103	14609.9358974359	12464.5161290323	10298.9247311828	11146.2962962963	11370.2380952381	13057.040229885	11464.7368421053	11805.8035714286	12571.7391304348	13081.5217391304	8757.264957265
tetradecenoate (n-C14:1)	19824.0384615385	18540	13299.4117647059	20705	12415.2631578947	23811.4678899083	11598.4496124031	10122.3076923077	20784.3421052632	8075.4901960784	14888.4259259259	16322.462406015	20323.3082706767	19210.9271523179	20767.246835443	15064.606741573	20255.9782608696	17201.6304347826	15014.6739130435	16187.5	14577.2321428571	23623.4126984127	15411.1111111111	15926.404494382	23010.6418918919	13106.1797752809	20809.4339622641	17869.572368421	22432.0512820513	14458.9743589744	19411.858974359	23112.9032258064	33008.064516129	17124.0740740741	16028.9682539683	17009.7701149425	15428.9473684211	16490.1785714286	14856.5217391304	14880.9782608696	12167.9487179487
L-Glutamate 5-phosphate	21580.7692307692	34679.4117647059	53250.5882352941	38855.5555555556	37045.7894736842	39565.5963302752	48528.6821705426	40406.9230769231	20076.447368421	30715.1960784314	39200	15708.1766917293	34509.7744360902	86639.0728476821	75659.1772151899	48156.7415730337	48011.9565217391	68413.0434782609	33000.5434782609	22702.7777777778	15426.7857142857	19306.3492063492	55530.8888888889	56355.6179775281	44941.2162162162	16585.9550561798	15010.8490566038	36672.8618421053	40555.1282051282	28775.641025641	46043.5897435897	26591.935483871	37126.3440860215	37155.0925925926	28352.7777777778	34568.8218390804	28073.6842105263	35071875	43415625	27464.1304347826	33133.3333333333
Deoxycytidine	22540.3846153846	19112.3529411765	25818.8235294118	17007.2222222222	23878.9473684211	21368.8073394495	31119.3798449612	47686.1538461538	18234.8684210526	15103.9215686275	22306.0185185185	10446.3345864662	13486.0902255639	17798.6754966887	32021.0443037975	27182.0224719101	36260.8695652174	25358.6956521739	28230.4347826087	20317.1296296296	19670.0892857143	39146.8253968254	31364.6666666667	29453.3707865169	36622.2972972973	27537.6404494382	19580.1886792453	20316.2828947368	16137.8205128205	19202.5641025641	28527.2435897436	20631.7204301075	13267.7419354839	21230.5555555556	23398.4126984127	19950.7183908046	13765.7894736842	13708.9285714286	18716.4402173913	21770.1086956522	11305.1282051282
tetradecanoate (n-C14:0)	155825.961538462	167541.176470588	99600	141102.777777778	165580	142395.412844037	124474.418604651	118125.769230769	221892.894736842	91675.4901960784	180258.796296296	122491.165413534	137163.533834586	194197.01986755	198526.582278481	138574.719101124	172695.108695652	167823.913043478	158612.5	136679.166666667	130856.696428571	136477.777777778	187755.555555555	160203.93258427	195674.662162162	136398.876404494	165308.490566038	175180.756578948	182473.717948718	170650.641025641	184858.653846154	149107.52688172	206851.075268817	136833.333333333	106732.53968254	167359.770114943	150133.684210526	150315625	139094.836956522	158246.195652174	141738.034188034
5-Phospho-beta-D-ribosylamine	110793.58974359	97214.7058823529	91116.4705882353	97217.7777777778	60023.6842105263	75681.6513761468	37763.9534883721	47249.6153846154	84857.1052631579	76066.1764705882	67052.7777777778	54003.9473684211	54566.5413533835	31876.4900662252	44114.3987341772	50312.9213483146	60302.7173913043	59978.8043478261	54646.7391304348	47531.4814814815	43081.6964285714	30899.2063492063	80122	75316.2921348315	74278.8851351351	65957.8651685393	44187.7358490566	87705.5921052631	74790.3846153846	89408.3333333333	63918.2692307692	70073.1182795699	45384.4086021505	38522.6851851852	18290.0793650794	78418.8218390805	72997.3684210526	49394.6428571429	69511.2771739131	85293.4782608696	40678.6324786325
alpha-D-Ribose 1-phosphate	15240.8653846154	13580.5882352941	14662.3529411765	10797.2222222222	14255.7894736842	14485.7798165138	14816.2790697674	14206.1538461538	16470	13059.8039215686	12796.7592592593	13493.1390977443	13107.1428571429	13193.7086092715	19696.0443037975	13217.9775280899	13337.5	21173.3695652174	11952.7173913043	14374.0740740741	20770.9821428571	15135.3174603175	14632.6666666667	12972.4719101124	14919.2567567568	10276.9662921348	10138.679245283	11458.552631579	10110.8974358974	10593.5897435897	12350.3205128205	8576.3440860215	9845.6989247312	7696.2962962963	10692.4603174603	10427.7298850575	8772.1052631579	8011.6071428572	10912.2282608696	9239.1304347826	7896.1538461539
alpha-D-Ribose 5-phosphate	15240.8653846154	13580.5882352941	14662.3529411765	10797.2222222222	14255.7894736842	14485.7798165138	14816.2790697674	14206.1538461538	16470	13059.8039215686	12796.7592592593	13493.1390977443	13107.1428571429	13193.7086092715	19696.0443037975	13217.9775280899	13337.5	21173.3695652174	11952.7173913043	14374.0740740741	20770.9821428571	15135.3174603175	14632.6666666667	12972.4719101124	14919.2567567568	10276.9662921348	10138.679245283	11458.552631579	10110.8974358974	10593.5897435897	12350.3205128205	8576.3440860215	9845.6989247312	7696.2962962963	10692.4603174603	10427.7298850575	8772.1052631579	8011.6071428572	10912.2282608696	9239.1304347826	7896.1538461539
D-Ribulose 5-phosphate	15240.8653846154	13580.5882352941	14662.3529411765	10797.2222222222	14255.7894736842	14485.7798165138	14816.2790697674	14206.1538461538	16470	13059.8039215686	12796.7592592593	13493.1390977443	13107.1428571429	13193.7086092715	19696.0443037975	13217.9775280899	13337.5	21173.3695652174	11952.7173913043	14374.0740740741	20770.9821428571	15135.3174603175	14632.6666666667	12972.4719101124	14919.2567567568	10276.9662921348	10138.679245283	11458.552631579	10110.8974358974	10593.5897435897	12350.3205128205	8576.3440860215	9845.6989247312	7696.2962962963	10692.4603174603	10427.7298850575	8772.1052631579	8011.6071428572	10912.2282608696	9239.1304347826	7896.1538461539
D-Xylulose 5-phosphate	15240.8653846154	13580.5882352941	14662.3529411765	10797.2222222222	14255.7894736842	14485.7798165138	14816.2790697674	14206.1538461538	16470	13059.8039215686	12796.7592592593	13493.1390977443	13107.1428571429	13193.7086092715	19696.0443037975	13217.9775280899	13337.5	21173.3695652174	11952.7173913043	14374.0740740741	20770.9821428571	15135.3174603175	14632.6666666667	12972.4719101124	14919.2567567568	10276.9662921348	10138.679245283	11458.552631579	10110.8974358974	10593.5897435897	12350.3205128205	8576.3440860215	9845.6989247312	7696.2962962963	10692.4603174603	10427.7298850575	8772.1052631579	8011.6071428572	10912.2282608696	9239.1304347826	7896.1538461539
L-Formylkynurenine	64309.4551282051	39178.8235294118	93294.7058823529	12551.6666666667	82764.2105263158	37553.6697247706	55108.1395348837	31950	42996.1842105263	28094.6078431373	14337.5	42864.8496240602	40287.5939849624	52079.1390728477	88660.1265822784	72214.0449438202	74541.3043478261	60083.152173913	50313.5869565217	50308.3333333333	75080.3571428571	72875.7936507937	63783.5555555555	99975.2808988764	91231.4189189189	52511.797752809	83850.4716981132	10377.7960526316	8105.7692307692	10627.5641025641	14416.9871794872	11430.6451612903	11540.8602150538	10310.6481481481	15188.4920634921	10902.5862068966	9759.4736842105	8220.0892857143	11132.2010869565	9598.9130434783	6604.7008547009
D-erythro-1-(Imidazol-4-yl)glycerol 3-phosphate	9477.24358974358	21415.2941176471	23737.6470588235	19737.7777777778	27020	23217.4311926605	16119.3798449612	16277.6923076923	8496.7105263158	18850.4901960784	26143.0555555556	5781.95488721805	14527.8195488722	19409.2715231788	15327.3734177216	10170.7865168539	11607.0652173913	9930.4347826087	8427.7173913044	7167.5925925926	12699.1071428571	10319.4444444444	15742.8888888889	13504.4943820225	12816.554054054	7918.5393258427	6297.1698113208	12665625	10734.6153846154	14563.4615384615	12186.5384615385	12049.4623655914	9890.8602150538	10429.1666666667	7065.0793650794	10814.3678160919	9354.2105263158	10716.5178571429	10997.0108695652	11189.6739130435	8272.2222222222
Thymidine	28585.8974358974	50984.7058823529	83886.4705882353	61729.4444444444	123756.842105263	55792.6605504587	56931.3953488372	54421.5384615385	30791.4473684211	62639.2156862745	110749.074074074	18350.8458646616	41046.6165413534	62816.5562913907	45257.5949367088	32642.1348314607	35450.5434782609	34529.347826087	29251.0869565217	22815.2777777778	36546875	47753.5714285714	48674	44219.1011235955	40849.4932432432	34119.1011235955	17593.3962264151	46005.7565789474	39523.7179487179	47498.0769230769	42683.3333333333	49327.9569892473	28886.5591397849	35213.8888888889	32849.6031746032	42473.275862069	33834.7368421053	29886.1607142857	33417.7989130435	41157.0652173913	24394.0170940171
Cytidine	29150.1602564103	28672.9411764706	32018.8235294118	21656.1111111111	22832.1052631579	25748.623853211	16807.3643410853	20439.6153846154	27846.5789473684	22024.5098039216	22241.2037037037	22046.8984962406	27230.0751879699	23071.5231788079	33897.9430379747	19502.808988764	24233.152173913	23575.5434782609	20413.5869565217	23304.1666666667	19326.7857142857	32319.0476190476	22974.4444444445	22685.9550561798	30776.5202702703	19621.9101123596	33802.358490566	27026.6447368421	24737.1794871795	25619.8717948718	28081.7307692308	21456.9892473118	19646.7741935484	19479.1666666667	27527.7777777778	25641.8103448276	20179.4736842105	16176.7857142857	22053.6684782608	21801.0869565217	14058.9743589744
Uridine	39843.2692307692	42064.1176470588	42783.5294117647	37629.4444444444	46743.6842105263	37117.8899082569	39778.2945736434	49061.5384615385	51006.052631579	44027.9411764706	48138.8888888889	37209.8684210526	45233.0827067669	53320.1986754967	59827.3734177215	35734.8314606742	42611.4130434783	46107.0652173913	37115.7608695652	36030.5555555556	55724.1071428571	55438.0952380952	38304.2222222222	39485.393258427	48123.4797297297	28419.1011235955	39699.5283018868	35223.0263157895	37926.282051282	31089.7435897436	148746.474358974	27732.7956989247	35539.7849462366	71107.4074074074	266174.603174603	33724.5689655172	29170.5263157895	29016.5178571429	32428.5326086956	31160.3260869565	25528.6324786325
Dimethylallyl diphosphate	29394.391025641	43651.7647058824	41312.3529411765	40605.5555555556	32919.4736842105	44951.8348623853	40146.1240310077	30365.7692307692	25165.7894736842	31038.2352941176	44231.9444444444	18751.2218045113	25139.0977443609	51571.5231788079	47205.3797468354	29727.5280898876	33751.0869565217	37988.0434782609	29111.9565217391	26583.7962962963	27349.1071428571	25203.5714285714	36928.6666666667	35598.8764044944	36537.6689189189	24828.6516853933	22315.5660377358	32081.9078947369	30046.1538461538	31187.8205128205	37464.7435897436	26682.7956989247	34197.8494623656	28962.962962963	26639.2857142857	28481.3218390805	25491.0526315789	23996.4285714286	29629.4836956522	25925.5434782609	22663.2478632479
Isopentenyl diphosphate	29394.391025641	43651.7647058824	41312.3529411765	40605.5555555556	32919.4736842105	44951.8348623853	40146.1240310077	30365.7692307692	25165.7894736842	31038.2352941176	44231.9444444444	18751.2218045113	25139.0977443609	51571.5231788079	47205.3797468354	29727.5280898876	33751.0869565217	37988.0434782609	29111.9565217391	26583.7962962963	27349.1071428571	25203.5714285714	36928.6666666667	35598.8764044944	36537.6689189189	24828.6516853933	22315.5660377358	32081.9078947369	30046.1538461538	31187.8205128205	37464.7435897436	26682.7956989247	34197.8494623656	28962.962962963	26639.2857142857	28481.3218390805	25491.0526315789	23996.4285714286	29629.4836956522	25925.5434782609	22663.2478632479
gamma-L-Glutamyl-L-cysteine	10864.5833333334	9483.5294117647	10495.2941176471	6455.5555555556	13602.1052631579	16612.8440366972	32153.1007751938	40777.3076923077	10289.8684210526	10254.4117647059	16490.7407407407	9512.31203007523	11444.7368421053	23425.8278145695	26434.8101265823	14470.2247191011	17593.4782608696	17875.5434782609	14512.5	13501.8518518519	13103125	15544.4444444444	14280.4444444445	16301.6853932584	16713.1756756757	9469.1011235955	10952.358490566	8720.88815789475	8366.6666666667	8163.4615384615	12900.641025641	7254.8387096774	11809.1397849462	9351.8518518519	15180.5555555556	9245.54597701148	6470	7299.5535714286	9868.47826086958	7511.4130434783	6699.5726495727
Shikimate 5-phosphate	15226.2820512821	17262.3529411765	10489.4117647059	7763.8888888889	7869.4736842105	15500.4587155963	8357.3643410853	10163.8461538462	11570.5263157895	9646.568627451	6320.8333333333	9315.507518797	9338.3458646617	7161.2582781457	21909.335443038	11162.3595505618	13418.4782608696	17507.6086956522	11051.6304347826	10070.8333333333	10437.5	9678.1746031746	10994.6666666667	11778.0898876405	12266.0472972973	7175.2808988764	6629.2452830189	9492.59868421055	10808.9743589744	8137.1794871795	8410.2564102564	6412.3655913979	7989.7849462366	5283.3333333333	7913.8888888889	8519.39655172415	7603.6842105263	5637.5	9923.50543478262	7816.3043478261	5123.5042735043
2-Hydroxy-hexadecanal	4216884.61538462	4836678.23529412	1928901.17647059	4169111.66666667	2423388.94736842	3637449.5412844	4007849.6124031	3840801.92307692	3802309.86842105	2259229.41176471	2310223.14814815	3314287.12406015	3600332.33082707	9065814.90066225	2286837.5	1658241.57303371	1751036.95652174	1996944.02173913	2062049.45652174	1748533.33333333	1916809375	1502886.11111111	3108539.11111111	2262548.31460674	2107046.95945946	1557594.94382022	2482295.75471698	1894672.86184211	2136939.74358974	2281901.92307692	2295542.62820513	2077674.19354839	2363928.49462366	1730796.2962963	1131265.47619048	1795585.63218391	1690105.26315789	1702826.33928571	1588559.7826087	2448600.54347826	2183965.81196581
6-phospho-D-glucono-1,5-lactone	14429.3269230769	15472.3529411765	11402.9411764706	6220	12097.3684210526	10344.9541284404	8156.5891472868	8623.0769230769	12900.2631578948	12127.4509803922	5706.0185185185	8311.84210526317	9109.7744360902	7311.9205298013	13605.5379746835	8779.7752808989	10792.3913043478	20293.4782608696	10333.6956521739	9969.4444444445	14549.1071428571	12414.6825396825	7748.00000000003	7392.6966292135	9953.88513513515	6193.8202247191	6316.5094339623	7681.74342105263	7124.358974359	5624.358974359	7277.2435897436	6950.5376344086	7742.4731182796	5876.3888888889	7313.0952380952	7056.46551724137	5365.2631578947	5253125	6719.56521739132	5481.5217391304	4230.3418803419
beta-D-Fructose 6-phosphate	7989.26282051282	7971.7647058824	8614.1176470588	6668.3333333333	6922.1052631579	5246.3302752294	4363.9534883721	5033.0769230769	8576.05263157895	5749.5098039216	6250.9259259259	4118.984962406	4392.8571428572	4889.7350993378	8210.917721519	4874.7191011236	7516.3043478261	7311.9565217391	6951.0869565217	5707.4074074074	5628125	7342.8571428572	8176.22222222223	5610.6741573034	7598.47972972972	5126.9662921348	3951.4150943396	6752.30263157895	6230.7692307692	6518.5897435898	7520.5128205128	5382.2580645161	5806.9892473118	5865.2777777778	4950.7936507937	6270.25862068965	5868.9473684211	4701.7857142857	6355.5706521739	6958.1521739131	4206.8376068376
D-Glucose 6-phosphate	7989.26282051282	7971.7647058824	8614.1176470588	6668.3333333333	6922.1052631579	5246.3302752294	4363.9534883721	5033.0769230769	8576.05263157895	5749.5098039216	6250.9259259259	4118.984962406	4392.8571428572	4889.7350993378	8210.917721519	4874.7191011236	7516.3043478261	7311.9565217391	6951.0869565217	5707.4074074074	5628125	7342.8571428572	8176.22222222223	5610.6741573034	7598.47972972972	5126.9662921348	3951.4150943396	6752.30263157895	6230.7692307692	6518.5897435898	7520.5128205128	5382.2580645161	5806.9892473118	5865.2777777778	4950.7936507937	6270.25862068965	5868.9473684211	4701.7857142857	6355.5706521739	6958.1521739131	4206.8376068376
beta-D-glucose 6-phosphate	409055.448717949	295461.176470588	323375.882352941	247542.777777778	245876.315789474	256051.834862385	227042.248062016	280917.692307692	323566.578947368	269993.62745098	201348.148148148	262980.639097744	181794.736842105	256821.19205298	448212.658227848	362931.460674157	399541.847826087	683538.043478261	388191.847826087	316357.407407407	522365.178571429	191385.317460317	336503.333333334	375559.550561798	323025.844594595	169321.91011236	198466.037735849	186175.657894737	229065.384615385	176891.025641026	262361.538461538	159126.344086022	141613.440860215	129370.37037037	136313.492063492	171945.977011494	145160	135451.339285714	267845.108695652	167558.152173913	143057.264957265
D-Tagatose 6-phosphate	409055.448717949	295461.176470588	323375.882352941	247542.777777778	245876.315789474	256051.834862385	227042.248062016	280917.692307692	323566.578947368	269993.62745098	201348.148148148	262980.639097744	181794.736842105	256821.19205298	448212.658227848	362931.460674157	399541.847826087	683538.043478261	388191.847826087	316357.407407407	522365.178571429	191385.317460317	336503.333333334	375559.550561798	323025.844594595	169321.91011236	198466.037735849	186175.657894737	229065.384615385	176891.025641026	262361.538461538	159126.344086022	141613.440860215	129370.37037037	136313.492063492	171945.977011494	145160	135451.339285714	267845.108695652	167558.152173913	143057.264957265
1D-myo-Inositol 1-phosphate	409055.448717949	295461.176470588	323375.882352941	247542.777777778	245876.315789474	256051.834862385	227042.248062016	280917.692307692	323566.578947368	269993.62745098	201348.148148148	262980.639097744	181794.736842105	256821.19205298	448212.658227848	362931.460674157	399541.847826087	683538.043478261	388191.847826087	316357.407407407	522365.178571429	191385.317460317	336503.333333334	375559.550561798	323025.844594595	169321.91011236	198466.037735849	186175.657894737	229065.384615385	176891.025641026	262361.538461538	159126.344086022	141613.440860215	129370.37037037	136313.492063492	171945.977011494	145160	135451.339285714	267845.108695652	167558.152173913	143057.264957265
D-Mannose 6-phosphate	409055.448717949	295461.176470588	323375.882352941	247542.777777778	245876.315789474	256051.834862385	227042.248062016	280917.692307692	323566.578947368	269993.62745098	201348.148148148	262980.639097744	181794.736842105	256821.19205298	448212.658227848	362931.460674157	399541.847826087	683538.043478261	388191.847826087	316357.407407407	522365.178571429	191385.317460317	336503.333333334	375559.550561798	323025.844594595	169321.91011236	198466.037735849	186175.657894737	229065.384615385	176891.025641026	262361.538461538	159126.344086022	141613.440860215	129370.37037037	136313.492063492	171945.977011494	145160	135451.339285714	267845.108695652	167558.152173913	143057.264957265
D-Mannose 1-phosphate	409055.448717949	295461.176470588	323375.882352941	247542.777777778	245876.315789474	256051.834862385	227042.248062016	280917.692307692	323566.578947368	269993.62745098	201348.148148148	262980.639097744	181794.736842105	256821.19205298	448212.658227848	362931.460674157	399541.847826087	683538.043478261	388191.847826087	316357.407407407	522365.178571429	191385.317460317	336503.333333334	375559.550561798	323025.844594595	169321.91011236	198466.037735849	186175.657894737	229065.384615385	176891.025641026	262361.538461538	159126.344086022	141613.440860215	129370.37037037	136313.492063492	171945.977011494	145160	135451.339285714	267845.108695652	167558.152173913	143057.264957265
alpha-D-Galactose 1-phosphate	409055.448717949	295461.176470588	323375.882352941	247542.777777778	245876.315789474	256051.834862385	227042.248062016	280917.692307692	323566.578947368	269993.62745098	201348.148148148	262980.639097744	181794.736842105	256821.19205298	448212.658227848	362931.460674157	399541.847826087	683538.043478261	388191.847826087	316357.407407407	522365.178571429	191385.317460317	336503.333333334	375559.550561798	323025.844594595	169321.91011236	198466.037735849	186175.657894737	229065.384615385	176891.025641026	262361.538461538	159126.344086022	141613.440860215	129370.37037037	136313.492063492	171945.977011494	145160	135451.339285714	267845.108695652	167558.152173913	143057.264957265
D-Fructose 6-phosphate	409055.448717949	295461.176470588	323375.882352941	247542.777777778	245876.315789474	256051.834862385	227042.248062016	280917.692307692	323566.578947368	269993.62745098	201348.148148148	262980.639097744	181794.736842105	256821.19205298	448212.658227848	362931.460674157	399541.847826087	683538.043478261	388191.847826087	316357.407407407	522365.178571429	191385.317460317	336503.333333334	375559.550561798	323025.844594595	169321.91011236	198466.037735849	186175.657894737	229065.384615385	176891.025641026	262361.538461538	159126.344086022	141613.440860215	129370.37037037	136313.492063492	171945.977011494	145160	135451.339285714	267845.108695652	167558.152173913	143057.264957265
D-Fructose 1-phosphate	409055.448717949	295461.176470588	323375.882352941	247542.777777778	245876.315789474	256051.834862385	227042.248062016	280917.692307692	323566.578947368	269993.62745098	201348.148148148	262980.639097744	181794.736842105	256821.19205298	448212.658227848	362931.460674157	399541.847826087	683538.043478261	388191.847826087	316357.407407407	522365.178571429	191385.317460317	336503.333333334	375559.550561798	323025.844594595	169321.91011236	198466.037735849	186175.657894737	229065.384615385	176891.025641026	262361.538461538	159126.344086022	141613.440860215	129370.37037037	136313.492063492	171945.977011494	145160	135451.339285714	267845.108695652	167558.152173913	143057.264957265
D-Glucose 1-phosphate	409055.448717949	295461.176470588	323375.882352941	247542.777777778	245876.315789474	256051.834862385	227042.248062016	280917.692307692	323566.578947368	269993.62745098	201348.148148148	262980.639097744	181794.736842105	256821.19205298	448212.658227848	362931.460674157	399541.847826087	683538.043478261	388191.847826087	316357.407407407	522365.178571429	191385.317460317	336503.333333334	375559.550561798	323025.844594595	169321.91011236	198466.037735849	186175.657894737	229065.384615385	176891.025641026	262361.538461538	159126.344086022	141613.440860215	129370.37037037	136313.492063492	171945.977011494	145160	135451.339285714	267845.108695652	167558.152173913	143057.264957265
Thiamin	724679.487179485	596112.941176471	233332.941176471	489840.555555556	153458.947368421	570239.908256881	263693.410852713	196974.615384615	226158.157894737	209129.901960784	180490.740740741	432973.496240601	865359.022556391	136974.834437086	219834.17721519	194516.853932584	230613.043478261	281410.869565217	188887.5	193510.185185185	271814.732142857	201659.126984127	341507.111111111	228056.179775281	263694.763513513	203729.213483146	424639.622641509	151770.230263158	159696.153846154	367337.820512821	228317.948717949	103589.247311828	141026.88172043	121039.814814815	142684.126984127	160110.201149425	136100.526315789	183076.785714286	161248.777173913	137142.391304348	164179.487179487
Adenosine	54237.6602564103	43551.7647058824	80109.4117647059	70082.2222222222	71275.2631578947	63564.2201834862	44352.3255813954	62973.8461538461	44669.6052631579	52786.2745098039	73457.8703703704	26815.977443609	38530.8270676692	54803.642384106	50854.746835443	39183.7078651685	50958.6956521739	33009.7826086956	35543.4782608696	35851.3888888889	21008.4821428571	51626.9841269841	62203.1111111111	53833.1460674157	61049.6621621622	36160.6741573034	25684.9056603774	48375.1644736842	44648.0769230769	40096.1538461538	28623.0769230769	26101.6129032258	22311.8279569892	19592.5925925926	27762.6984126984	49115.5172413793	35496.8421052632	16495.5357142857	38666.4402173913	36880.9782608696	14832.0512820513
Deoxyguanosine	54237.6602564103	43551.7647058824	80109.4117647059	70082.2222222222	71275.2631578947	63564.2201834862	44352.3255813954	62973.8461538461	44669.6052631579	52786.2745098039	73457.8703703704	26815.977443609	38530.8270676692	54803.642384106	50854.746835443	39183.7078651685	50958.6956521739	33009.7826086956	35543.4782608696	35851.3888888889	21008.4821428571	51626.9841269841	62203.1111111111	53833.1460674157	61049.6621621622	36160.6741573034	25684.9056603774	48375.1644736842	44648.0769230769	40096.1538461538	28623.0769230769	26101.6129032258	22311.8279569892	19592.5925925926	27762.6984126984	49115.5172413793	35496.8421052632	16495.5357142857	38666.4402173913	36880.9782608696	14832.0512820513
Inosine	109529.967948718	73620.5882352941	70570	53327.2222222222	65630.5263157895	261292.201834862	1373629.06976744	1314329.23076923	39585.6578947369	41878.9215686275	606645.37037037	52364.6616541353	43174.8120300752	278239.735099338	55807.4367088608	40007.8651685393	51148.3695652174	52937.5	50116.3043478261	75210.6481481482	690676.339285714	237860.714285714	44263.1111111111	40150.5617977528	53173.4797297297	39755.6179775281	70421.2264150943	31941.9407894737	34544.8717948718	38646.1538461538	132188.782051282	19699.4623655914	26523.6559139785	71706.0185185185	162575.793650794	32478.4482758621	27548.9473684211	27346875	32072.9619565218	29629.347826087	27200.8547008547
N-Acetyl-L-glutamyl 5-phosphate	9216.66666666668	9718.2352941177	11838.2352941176	8707.2222222222	9066.8421052632	10312.8440366972	9507.7519379845	8418.4615384615	6133.81578947368	5938.7254901961	10775.9259259259	3783.27067669175	7162.030075188	17112.582781457	19484.0189873418	11074.1573033708	13830.9782608696	17701.6304347826	10554.347826087	10243.0555555556	16528.5714285714	12301.1904761905	11067.7777777778	12901.6853932584	12288.1756756757	7114.606741573	6354.7169811321	9351.6447368421	9828.2051282051	8410.2564102564	13236.5384615385	9277.4193548387	10490.3225806452	9630.0925925926	16722.2222222222	8981.03448275865	7343.1578947369	8514.7321428572	9876.08695652173	8565.2173913044	7798.717948718
6-Phospho-D-gluconate	61156.4102564103	34191.1764705882	54612.9411764706	67977.7777777778	73050	32780.2752293578	46268.992248062	49107.3076923077	67369.4736842105	46549.5098039216	48021.7592592593	25980.0751879699	33479.6992481203	91591.3907284768	104373.734177215	51179.2134831461	66650.5434782609	312562.5	92465.7608695652	115670.37037037	180597.321428571	156149.206349206	55340.8888888889	65174.7191011236	60303.2094594595	35509.5505617978	42595.7547169811	48660.3618421053	63724.358974359	31910.8974358974	50516.9871794872	54469.3548387097	30106.9892473118	24275.462962963	59391.2698412698	38299.5689655173	29198.9473684211	32023.2142857143	47200.5434782608	32085.3260869565	20934.188034188
L-Saccharopine	109650.16025641	79701.1764705882	121198.823529412	127858.333333333	271893.157894737	82850.4587155963	70293.7984496124	68701.5384615385	112220.52631579	112682.352941176	417503.240740741	116387.593984962	94228.9473684211	509821.854304636	163709.493670886	94987.0786516854	113940.217391304	173247.282608696	110230.97826087	93068.5185185185	122716.964285714	91918.6507936508	100512.888888889	102713.483146067	105946.452702703	55345.5056179775	51835.8490566038	74085.6907894737	85991.0256410256	55141.6666666667	53579.1666666667	33140.3225806452	32903.2258064516	30135.6481481481	50769.4444444445	61813.9367816092	47812.1052631579	24396.4285714286	82513.5869565218	48978.2608695652	22832.4786324786
octadecadienoate (n-C18:2)	32196.4743589744	27872.3529411765	21665.2941176471	28756.6666666667	32964.7368421053	42255.504587156	22777.1317829457	21331.5384615385	54742.5	17020.0980392157	27176.3888888889	29603.7593984963	31024.8120300752	39837.417218543	41623.8924050633	30362.9213483146	35729.8913043478	31521.1956521739	31820.1086956522	28054.6296296296	28052.6785714286	34057.5396825397	37817.7777777778	31163.4831460674	37991.3851351351	24571.3483146067	27753.7735849057	33897.697368421	36033.9743589744	35776.282051282	37793.5897435897	27835.4838709677	36197.8494623656	28972.2222222222	23973.8095238095	32555.316091954	29657.8947368421	59762.5	27931.7934782609	43173.9130434783	29329.9145299145
octadecenoate (n-C18:1)	222451.121794872	229621.764705882	162659.411764706	175723.888888889	258093.157894737	232693.119266055	180498.062015504	192478.846153846	298056.315789474	141063.235294118	218482.407407407	190407.236842105	197171.052631579	229466.556291391	238548.259493671	174092.696629214	201253.804347826	199369.02173913	195242.934782609	171873.148148148	173652.678571429	207026.587301587	228375.555555555	196629.775280899	217810.135135135	157370.224719101	190183.018867925	224103.453947368	240715.384615385	231716.666666667	251533.974358974	199802.688172043	257194.086021505	192104.166666667	155243.253968254	218111.925287356	189592.631578947	181830.357142857	191570.652173913	233738.043478261	183964.957264957
Guanosine	8099.51923076923	9129.4117647059	7264.1176470588	4661.6666666667	6099.4736842105	6697.7064220184	6293.4108527132	8763.4615384615	7347.10526315793	6242.1568627451	6093.9814814815	6253.19548872185	7371.052631579	8097.3509933775	13745.5696202531	7949.4382022472	9666.847826087	11165.7608695652	7829.8913043478	8182.8703703704	10814.2857142857	10781.746031746	7594.22222222223	7874.1573033708	17632.6013513513	6408.988764045	29923.5849056604	5953.61842105265	6608.3333333333	5346.7948717949	37680.4487179487	5130.6451612903	7863.9784946237	20925	40972.2222222222	6858.47701149425	3942.6315789474	4307.5892857143	6160.59782608698	6265.7608695652	4821.3675213675
Xanthosine	11189.9038461538	8460	11362.3529411765	10257.2222222222	22143.1578947368	44266.5137614679	177350	164505	7498.55263157897	7436.2745098039	100208.796296296	5781.1090225564	5754.1353383459	43472.5165562914	15114.7151898734	8799.4382022472	10181.5217391304	12500.5434782609	10022.8260869565	9143.0555555556	11747.7678571429	11285.7142857143	10428.8888888889	9942.6966292135	11471.6216216216	6966.2921348315	6476.4150943396	8126.97368421052	8137.1794871795	7750.641025641	9266.6666666667	6893.0107526882	6843.0107526882	6232.4074074074	8216.2698412699	7132.18390804598	5774.7368421053	5699.5535714286	7340.89673913045	6561.4130434783	4761.5384615385
octadecanoate (n-C18:0)	2912931.57051282	3186684.11764706	1578978.82352941	2566657.77777778	2097460.52631579	2192826.14678899	2566810.85271318	2450706.53846154	3070248.81578947	1644686.2745098	2298348.61111111	2034112.21804512	2391930.45112782	5959627.15231788	2138061.07594937	1656374.71910112	1726116.84782609	1986565.2173913	1740676.63043478	1536770.37037037	2121652.67857143	1471481.34920635	2434530.44444445	1927937.64044944	1998382.43243243	1421889.88764045	1970171.22641509	1678654.76973684	1615699.35897436	1740494.23076923	1826461.53846154	1552079.56989247	2090009.13978495	1307009.25925926	986738.888888889	1516370.40229885	1304938.42105263	1291201.78571429	1345021.60326087	1639322.2826087	1564343.58974359
N1-(5-Phospho-D-ribosyl)glycinamide	13389.4230769231	31880	30066.4705882353	21928.8888888889	33198.4210526316	47058.7155963303	31105.8139534884	26762.3076923077	10856.052631579	27592.1568627451	28842.5925925926	8015.03759398497	23517.6691729323	37431.7880794702	21405.6962025316	14352.808988764	15682.0652173913	19632.6086956522	12347.8260869565	12728.7037037037	22282.5892857143	14915.873015873	15446.4444444445	16643.2584269663	15717.5675675676	10411.797752809	7696.2264150943	13210.6907894737	14357.6923076923	11592.9487179487	15685.2564102564	11773.1182795699	13043.5483870968	12724.537037037	12892.8571428571	12632.4712643678	10982.1052631579	9703.5714285714	13611.6847826087	11615.7608695652	8330.3418803419
N(omega)-(L-Arginino)succinate	12300.641025641	16383.5294117647	28217.0588235294	20308.8888888889	30178.9473684211	18990.3669724771	16984.1085271318	17928.0769230769	10970.6578947369	16981.862745098	30375	8124.90601503762	11955.2631578947	24650.9933774834	36303.9556962026	18480.3370786517	22698.9130434783	43620.652173913	20676.6304347826	23530.0925925926	31586.1607142857	35143.6507936508	17812.8888888889	18588.7640449438	19788.5135135135	9391.5730337079	11881.6037735849	13338.9802631579	12958.3333333333	11823.0769230769	20189.4230769231	14995.1612903226	16359.6774193548	18359.2592592593	24878.9682539683	12863.7931034483	10471.0526315789	11720.9821428571	13675.6793478261	12009.2391304348	10280.3418803419
N-Acetyl-D-glucosamine 6-phosphate	62980.2884615384	61351.1764705882	44418.8235294118	56135	28887.8947368421	52562.8440366972	33693.4108527132	41335	43303.6842105263	50709.8039215686	46424.0740740741	34490.4135338346	35622.5563909774	21970.8609271523	26894.9367088608	24035.393258427	28513.0434782609	31836.9565217391	27341.847826087	22782.4074074074	23995.5357142857	17699.2063492064	34355.3333333333	30670.2247191011	31991.2162162162	30351.6853932584	24500.9433962264	36027.3026315789	32592.3076923077	36471.7948717949	29756.0897435897	30172.5806451613	22913.9784946237	23787.037037037	11553.1746031746	31262.2126436782	29136.8421052632	24346.4285714286	29335.0543478261	32779.347826087	20842.3076923077
N-Acetyl-D-glucosamine 1-phosphate	62980.2884615384	61351.1764705882	44418.8235294118	56135	28887.8947368421	52562.8440366972	33693.4108527132	41335	43303.6842105263	50709.8039215686	46424.0740740741	34490.4135338346	35622.5563909774	21970.8609271523	26894.9367088608	24035.393258427	28513.0434782609	31836.9565217391	27341.847826087	22782.4074074074	23995.5357142857	17699.2063492064	34355.3333333333	30670.2247191011	31991.2162162162	30351.6853932584	24500.9433962264	36027.3026315789	32592.3076923077	36471.7948717949	29756.0897435897	30172.5806451613	22913.9784946237	23787.037037037	11553.1746031746	31262.2126436782	29136.8421052632	24346.4285714286	29335.0543478261	32779.347826087	20842.3076923077
dCMP	8981.25000000003	8914.1176470588	7461.7647058824	7598.3333333333	6664.7368421053	7283.0275229358	7497.2868217054	8435.3846153846	7192.5	7312.7450980392	8662.037037037	5689.28571428572	6152.6315789474	7998.3443708609	8800.79113924053	5982.5842696629	6462.5	8643.4782608696	6301.6304347826	4431.9444444445	7066.9642857143	6243.6507936508	10910.6666666667	6675.2808988764	8155.57432432435	4576.404494382	4327.8301886793	4882.23684210528	5967.9487179487	4956.4102564103	7680.7692307692	3755.9139784946	3816.6666666667	4396.2962962963	9370.2380952381	4702.44252873563	4146.8421052632	3483.9285714286	5411.6847826087	3894.0217391304	3162.8205128205
2-(Formamido)-N1-(5-phospho-D-ribosyl)acetamidine	7183.33333333332	18419.4117647059	31364.7058823529	29448.3333333333	32542.6315789474	40128.4403669725	60161.6279069767	40024.6153846154	6030.7894736842	14713.7254901961	49260.6481481482	3943.8909774436	24504.1353383459	246167.218543046	44414.3987341772	21391.0112359551	22595.1086956522	49686.4130434783	17431.5217391304	16325.9259259259	18515.1785714286	12979.3650793651	22101.7777777778	23114.606741573	19287.6689189189	7642.1348314607	7923.1132075472	13319.4078947368	18447.4358974359	10633.9743589744	34554.4871794872	12144.623655914	21342.4731182796	27579.6296296296	29378.1746031746	13076.5804597701	9777.8947368421	18703.5714285714	19027.1739130435	10155.4347826087	15746.1538461538
N2-Formyl-N1-(5-phospho-D-ribosyl)glycinamide	16298.0769230769	36985.8823529412	26479.4117647059	19316.6666666667	18432.6315789474	18760.0917431193	18390.6976744186	18283.0769230769	10329.0789473684	17479.4117647059	19099.0740740741	6939.75563909775	16798.1203007519	26465.2317880795	51958.0696202531	27184.2696629213	29279.347826087	50771.1956521739	18759.2391304348	29768.9814814815	25023.6607142857	36843.6507936508	22948.8888888889	23910.6741573034	29760.1351351351	11432.5842696629	11216.9811320755	14974.0131578947	17675	10361.5384615385	23620.5128205128	8967.7419354839	14083.3333333333	15279.6296296296	24926.5873015873	15417.0977011495	12344.7368421053	9292.8571428571	20108.1521739131	10593.4782608696	8755.9829059829
(R)-5-Diphosphomevalonate	6981.08974358978	9166.4705882353	9265.2941176471	8258.3333333333	7505.7894736842	10301.8348623853	7195.3488372093	6190.3846153846	7035.52631578948	6379.4117647059	7699.0740740741	4978.007518797	5761.6541353384	8932.4503311258	13822.1518987342	6874.7191011236	8882.0652173913	11269.0217391304	7110.8695652174	6607.4074074074	8489.7321428572	8767.8571428572	7774.44444444443	7044.9438202247	7982.43243243245	5062.3595505618	4286.7924528302	7220.39473684212	6832.0512820513	6230.1282051282	7830.7692307692	5930.1075268817	7029.5698924731	5995.3703703704	8569.4444444445	6097.84482758622	5344.2105263158	5706.6964285714	6639.9456521739	5453.8043478261	5135.4700854701
Nicotinate D-ribonucleotide	10116.9871794872	8886.4705882353	10960.5882352941	9493.3333333333	8394.7368421053	7092.6605504587	5629.4573643411	6854.2307692308	10567.7631578947	7407.3529411765	9462.037037037	6313.15789473685	6549.6240601504	7832.7814569537	12644.6202531646	8110.6741573034	8925	11675.5434782609	10458.152173913	7973.1481481482	12112.9464285714	9013.4920634921	9689.1111111111	8850.5617977528	9815.70945945947	8322.4719101124	7219.8113207547	9249.01315789475	9308.3333333333	6829.4871794872	9914.1025641026	8843.5483870968	7269.8924731183	7558.3333333333	7627.380952381	8712.78735632185	7004.7368421053	5781.25	8719.4293478261	8439.1304347826	4955.5555555556
S-Formylglutathione	8280.28846153845	11133.5294117647	10798.2352941176	9513.3333333333	7367.3684210526	12844.9541284404	6430.6201550388	7748.0769230769	7515.9210526316	8640.6862745098	10851.3888888889	6115.2255639098	6679.6992481203	11529.8013245033	17982.2784810127	9675.8426966292	11565.2173913043	14421.7391304348	9235.8695652174	11715.7407407407	15336.6071428571	18265.0793650794	7219.33333333333	8223.0337078652	13654.222972973	7923.0337078652	11954.2452830189	6516.28289473685	6796.7948717949	6959.6153846154	9069.5512820513	4859.6774193548	10014.5161290323	6311.5740740741	17596.0317460317	7643.9655172414	5134.2105263158	5562.0535714286	6953.39673913047	6366.3043478261	4205.1282051282
5-Amino-1-(5-Phospho-D-ribosyl)imidazole-4-carboxamide	27202.5641025641	28770.5882352941	48667.0588235294	23587.7777777778	34401.0526315789	23199.5412844037	29961.2403100775	25391.1538461538	21834.6052631579	30585.7843137255	37621.7592592593	18752.6315789474	24135.7142857143	29360.9271523179	44315.8227848101	25433.1460674157	21782.0652173913	25722.2826086956	27201.6304347826	20925	46952.2321428571	20883.7301587302	27912.6666666666	27679.7752808989	29155.2364864865	21719.1011235955	14208.9622641509	23073.1907894737	24141.0256410256	17118.5897435897	20024.6794871795	17362.9032258065	9440.3225806452	14142.5925925926	19193.6507936508	20632.6149425288	20572.6315789474	13562.0535714286	27083.4239130435	17778.8043478261	13688.0341880342
D-Fructose 2,6-bisphosphate	373928.365384615	181784.117647059	298487.647058824	256605.555555556	270160	119898.165137615	186298.449612403	287312.307692308	284431.842105263	216343.137254902	229683.333333333	108199.436090226	120048.496240602	299426.490066225	585355.85443038	497252.247191011	540344.565217391	1142176.63043478	558669.565217391	429422.222222222	884361.607142857	235833.73015873	421186.666666667	456147.752808989	400258.614864865	227837.078651685	223311.320754717	223345.72368421	319439.743589744	215619.871794872	265858.333333333	202484.408602151	116524.193548387	135910.648148148	82514.6825396825	222863.218390804	212170.526315789	159619.196428571	437934.239130435	246907.608695652	164178.632478633
D-Fructose 1,6-bisphosphate	373928.365384615	181784.117647059	298487.647058824	256605.555555556	270160	119898.165137615	186298.449612403	287312.307692308	284431.842105263	216343.137254902	229683.333333333	108199.436090226	120048.496240602	299426.490066225	585355.85443038	497252.247191011	540344.565217391	1142176.63043478	558669.565217391	429422.222222222	884361.607142857	235833.73015873	421186.666666667	456147.752808989	400258.614864865	227837.078651685	223311.320754717	223345.72368421	319439.743589744	215619.871794872	265858.333333333	202484.408602151	116524.193548387	135910.648148148	82514.6825396825	222863.218390804	212170.526315789	159619.196428571	437934.239130435	246907.608695652	164178.632478633
D-Tagatose 1,6-biphosphate	373928.365384615	181784.117647059	298487.647058824	256605.555555556	270160	119898.165137615	186298.449612403	287312.307692308	284431.842105263	216343.137254902	229683.333333333	108199.436090226	120048.496240602	299426.490066225	585355.85443038	497252.247191011	540344.565217391	1142176.63043478	558669.565217391	429422.222222222	884361.607142857	235833.73015873	421186.666666667	456147.752808989	400258.614864865	227837.078651685	223311.320754717	223345.72368421	319439.743589744	215619.871794872	265858.333333333	202484.408602151	116524.193548387	135910.648148148	82514.6825396825	222863.218390804	212170.526315789	159619.196428571	437934.239130435	246907.608695652	164178.632478633
1-alpha-D-Galactosyl-myo-inositol	758382.532051282	575137.647058823	463918.823529412	389039.444444444	231530	350527.981651376	351666.279069767	187552.692307692	1321120.52631579	493503.921568628	175635.648148148	3696548.59022556	3857990.22556391	496094.370860927	399764.240506329	127821.91011236	167791.847826087	206055.434782609	200857.065217391	372181.481481481	328543.303571429	1103640.07936508	103931.111111111	98322.4719101124	392296.621621621	88901.6853932584	192025.471698113	148064.967105263	158721.794871795	112325.641025641	215934.615384615	96770.4301075269	247706.989247312	120306.018518519	574223.015873016	149889.798850575	77876.8421052632	111282.142857143	95757.3369565217	90157.0652173913	100334.615384615
Trehalose	758382.532051282	575137.647058823	463918.823529412	389039.444444444	231530	350527.981651376	351666.279069767	187552.692307692	1321120.52631579	493503.921568628	175635.648148148	3696548.59022556	3857990.22556391	496094.370860927	399764.240506329	127821.91011236	167791.847826087	206055.434782609	200857.065217391	372181.481481481	328543.303571429	1103640.07936508	103931.111111111	98322.4719101124	392296.621621621	88901.6853932584	192025.471698113	148064.967105263	158721.794871795	112325.641025641	215934.615384615	96770.4301075269	247706.989247312	120306.018518519	574223.015873016	149889.798850575	77876.8421052632	111282.142857143	95757.3369565217	90157.0652173913	100334.615384615
Sucrose	758382.532051282	575137.647058823	463918.823529412	389039.444444444	231530	350527.981651376	351666.279069767	187552.692307692	1321120.52631579	493503.921568628	175635.648148148	3696548.59022556	3857990.22556391	496094.370860927	399764.240506329	127821.91011236	167791.847826087	206055.434782609	200857.065217391	372181.481481481	328543.303571429	1103640.07936508	103931.111111111	98322.4719101124	392296.621621621	88901.6853932584	192025.471698113	148064.967105263	158721.794871795	112325.641025641	215934.615384615	96770.4301075269	247706.989247312	120306.018518519	574223.015873016	149889.798850575	77876.8421052632	111282.142857143	95757.3369565217	90157.0652173913	100334.615384615
Melibiose	758382.532051282	575137.647058823	463918.823529412	389039.444444444	231530	350527.981651376	351666.279069767	187552.692307692	1321120.52631579	493503.921568628	175635.648148148	3696548.59022556	3857990.22556391	496094.370860927	399764.240506329	127821.91011236	167791.847826087	206055.434782609	200857.065217391	372181.481481481	328543.303571429	1103640.07936508	103931.111111111	98322.4719101124	392296.621621621	88901.6853932584	192025.471698113	148064.967105263	158721.794871795	112325.641025641	215934.615384615	96770.4301075269	247706.989247312	120306.018518519	574223.015873016	149889.798850575	77876.8421052632	111282.142857143	95757.3369565217	90157.0652173913	100334.615384615
Maltose	758382.532051282	575137.647058823	463918.823529412	389039.444444444	231530	350527.981651376	351666.279069767	187552.692307692	1321120.52631579	493503.921568628	175635.648148148	3696548.59022556	3857990.22556391	496094.370860927	399764.240506329	127821.91011236	167791.847826087	206055.434782609	200857.065217391	372181.481481481	328543.303571429	1103640.07936508	103931.111111111	98322.4719101124	392296.621621621	88901.6853932584	192025.471698113	148064.967105263	158721.794871795	112325.641025641	215934.615384615	96770.4301075269	247706.989247312	120306.018518519	574223.015873016	149889.798850575	77876.8421052632	111282.142857143	95757.3369565217	90157.0652173913	100334.615384615
D-Gal-alpha-1->6D-Glucose	758382.532051282	575137.647058823	463918.823529412	389039.444444444	231530	350527.981651376	351666.279069767	187552.692307692	1321120.52631579	493503.921568628	175635.648148148	3696548.59022556	3857990.22556391	496094.370860927	399764.240506329	127821.91011236	167791.847826087	206055.434782609	200857.065217391	372181.481481481	328543.303571429	1103640.07936508	103931.111111111	98322.4719101124	392296.621621621	88901.6853932584	192025.471698113	148064.967105263	158721.794871795	112325.641025641	215934.615384615	96770.4301075269	247706.989247312	120306.018518519	574223.015873016	149889.798850575	77876.8421052632	111282.142857143	95757.3369565217	90157.0652173913	100334.615384615
Epimelibiose	758382.532051282	575137.647058823	463918.823529412	389039.444444444	231530	350527.981651376	351666.279069767	187552.692307692	1321120.52631579	493503.921568628	175635.648148148	3696548.59022556	3857990.22556391	496094.370860927	399764.240506329	127821.91011236	167791.847826087	206055.434782609	200857.065217391	372181.481481481	328543.303571429	1103640.07936508	103931.111111111	98322.4719101124	392296.621621621	88901.6853932584	192025.471698113	148064.967105263	158721.794871795	112325.641025641	215934.615384615	96770.4301075269	247706.989247312	120306.018518519	574223.015873016	149889.798850575	77876.8421052632	111282.142857143	95757.3369565217	90157.0652173913	100334.615384615
AMP	70998.3974358975	62927.0588235294	77541.1764705882	64607.2222222222	48916.8421052632	35972.4770642202	36564.3410852713	53568.0769230769	63034.2105263158	52799.0196078431	54664.8148148148	35019.6428571428	51849.2481203008	63350	128493.037974684	76803.9325842697	87445.652173913	117739.673913043	75529.347826087	52318.9814814815	84855.8035714286	87147.6190476191	87394.4444444445	86638.7640449438	85032.0945945946	50634.2696629214	45789.6226415094	66433.0592105263	80857.0512820513	51608.3333333333	81323.3974358974	60368.2795698925	45355.9139784946	65118.9814814815	68942.8571428571	62953.3045977011	48825.2631578947	50370.9821428571	76019.9728260869	59595.652173913	40448.2905982906
dGMP	70998.3974358975	62927.0588235294	77541.1764705882	64607.2222222222	48916.8421052632	35972.4770642202	36564.3410852713	53568.0769230769	63034.2105263158	52799.0196078431	54664.8148148148	35019.6428571428	51849.2481203008	63350	128493.037974684	76803.9325842697	87445.652173913	117739.673913043	75529.347826087	52318.9814814815	84855.8035714286	87147.6190476191	87394.4444444445	86638.7640449438	85032.0945945946	50634.2696629214	45789.6226415094	66433.0592105263	80857.0512820513	51608.3333333333	81323.3974358974	60368.2795698925	45355.9139784946	65118.9814814815	68942.8571428571	62953.3045977011	48825.2631578947	50370.9821428571	76019.9728260869	59595.652173913	40448.2905982906
IMP	16107.0512820513	26577.6470588235	30383.5294117647	19066.6666666667	23087.3684210526	19665.5963302752	29033.3333333333	24218.4615384615	11752.5	22924.5098039216	31193.0555555556	9296.14661654137	18027.8195488722	30006.2913907285	26889.7151898734	15369.1011235955	15116.3043478261	17283.6956521739	10198.9130434783	7379.1666666667	13236.6071428571	8300.3968253968	17305.5555555556	17380.8988764045	17303.0405405405	8700.5617977528	7609.4339622642	11911.1842105263	13823.0769230769	7592.3076923077	9371.7948717949	8306.9892473118	5544.623655914	7027.7777777778	7701.5873015873	11219.683908046	8476.8421052632	5306.6964285714	13794.0217391305	8897.8260869565	5282.4786324786
dAMP	11612.8205128205	11880.5882352941	15886.4705882353	11671.6666666667	9583.6842105263	8699.0825688073	7663.9534883721	7999.2307692308	11282.8947368421	12105.8823529412	12559.2592592593	6164.19172932335	7735.7142857143	10848.3443708609	11576.8987341772	8214.0449438202	9611.9565217391	11698.3695652174	9736.9565217391	8376.3888888889	10787.0535714286	8071.4285714286	10526.8888888889	10771.9101123596	10056.0810810811	8450.5617977528	6227.358490566	8154.7697368421	8235.2564102564	6980.7692307692	9990.7051282051	7847.8494623656	6508.064516129	7855.0925925926	7997.6190476191	8469.1091954023	7091.052631579	7071.4285714286	8589.1304347826	7795.1086956522	6233.7606837607
2-Amino-4-hydroxy-6-hydroxymethyl-7,8-dihydropteridine diphosphate	12222.2756410256	10095.8823529412	13489.4117647059	9388.8888888889	11921.5789473684	14465.5963302752	5071.3178294574	7409.2307692308	11412.1052631579	8431.3725490196	7783.3333333333	5584.58646616543	6808.2706766917	8798.0132450331	17647.3101265823	9929.2134831461	11585.3260869565	15320.652173913	10597.2826086957	11170.3703703704	11407.1428571429	16727.7777777778	11945.3333333333	13178.0898876405	12228.0405405405	8691.0112359551	6406.1320754717	10166.1184210526	10575.641025641	9384.6153846154	10827.2435897436	9918.2795698925	9614.5161290323	9709.7222222222	12282.1428571429	10614.7988505747	8181.5789473684	8432.1428571429	9563.1793478261	9242.3913043478	6667.094017094
GMP	14491.9871794872	10818.2352941176	15812.3529411765	11383.8888888889	10761.5789473684	7460.5504587156	6685.6589147287	8857.3076923077	14863.552631579	13852.9411764706	10578.7037037037	10751.0338345865	10245.8646616541	8245.3642384106	25653.6392405063	14020.2247191011	15997.8260869565	25082.6086956522	15179.8913043478	14146.7592592593	22002.2321428571	20833.7301587302	13590.2222222222	14349.4382022472	16283.7837837838	10118.5393258427	9626.4150943396	10937.6644736842	13886.5384615385	8199.358974359	15221.1538461538	9101.0752688172	10004.8387096774	9471.7592592593	12848.4126984127	10261.2068965518	8061.052631579	7225.4464285714	12272.4184782609	9151.0869565217	6504.2735042735
Xanthosine 5-phosphate	62888.3012820513	62114.1176470588	48518.8235294118	34638.8888888889	16127.3684210526	37193.119266055	51524.0310077519	43758.8461538461	27196.052631579	37145.0980392157	46491.6666666667	34405.6390977443	35011.6541353383	39543.7086092715	13646.835443038	8761.797752809	8238.0434782609	11428.8043478261	12636.9565217391	11550.9259259259	11876.3392857143	14046.4285714286	15607.7777777778	12832.0224719101	12022.6351351351	12711.797752809	16265.0943396226	9965625	12614.7435897436	16155.7692307692	10743.5897435897	7226.8817204301	4681.7204301075	6146.2962962963	6596.4285714286	8006.17816091955	11016.8421052632	10084.8214285714	10767.9347826087	9016.847826087	10485.4700854701
5-Formamido-1-(5-phospho-D-ribosyl)imidazole-4-carboxamide	27039.9038461539	32752.3529411765	21175.8823529412	19477.2222222222	9153.1578947369	25691.2844036697	39967.4418604651	38774.2307692308	14070.2631578947	15972.5490196078	24232.8703703704	16293.984962406	15237.2180451128	13505.9602649007	12050	8667.4157303371	9851.6304347826	10732.6086956522	10517.3913043478	10767.5925925926	27377.6785714286	12539.6825396825	16955.7777777778	14282.5842696629	13319.5945945946	11734.8314606742	12626.8867924528	12559.2105263158	13201.9230769231	18011.5384615385	12517.6282051282	8582.2580645161	5745.6989247312	7232.4074074074	7802.7777777778	11056.4655172414	12813.1578947368	12086.6071428571	11664.9456521739	11340.7608695652	10661.9658119658
tetracosanoate (n-C24:0)	29441.1858974359	29530	25422.9411764706	28288.8888888889	22377.3684210526	20174.7706422018	20429.8449612403	17849.6153846154	24577.7631578948	19037.7450980392	24003.2407407407	18783.552631579	24022.1804511278	28522.8476821192	60488.2911392405	49265.1685393258	49182.6086956522	52211.9565217391	45473.3695652174	40724.537037037	45282.1428571429	39131.3492063492	52324.8888888889	49381.4606741573	59400.8445945946	41090.4494382022	36426.8867924528	58507.8947368421	64753.2051282051	49335.2564102564	52719.5512820513	41843.0107526882	63613.4408602151	41577.7777777778	34705.1587301587	49393.6781609195	40889.4736842105	40533.9285714286	47107.3369565218	44533.152173913	36084.6153846154
Farnesyl diphosphate	22134.4551282051	16801.1764705882	23401.7647058824	15163.8888888889	20628.9473684211	13328.8990825688	18734.8837209302	17437.3076923077	24417.2368421053	15407.8431372549	30375.462962963	33907.8007518797	20562.4060150376	50944.3708609272	28260.917721519	11869.1011235955	18473.9130434783	20233.152173913	17386.4130434783	18143.9814814815	20949.1071428571	24550.7936507936	13196.2222222222	14035.9550561798	20415.2027027027	17597.191011236	12643.8679245283	12666.7763157895	12976.9230769231	13299.358974359	18829.8076923077	14992.4731182796	14617.2043010753	16353.7037037037	31214.2857142857	14818.9655172414	12549.4736842105	13776.7857142857	9986.95652173915	15586.4130434783	12227.7777777778
dUDP	18376.4423076923	139605.294117647	144332.941176471	159080.555555556	80896.8421052632	155034.403669725	183185.658914729	128562.692307692	12468.5526315789	144092.156862745	205140.740740741	8737.2180451128	116143.984962406	278479.470198675	65011.2341772152	44239.3258426966	54152.7173913044	61167.9347826087	37772.8260869565	18887.5	17126.7857142857	10682.9365079365	81075.7777777778	96717.9775280899	58445.9459459459	22572.4719101124	8992.9245283019	63603.7828947368	64937.8205128205	63755.7692307692	83188.4615384615	61447.8494623656	60183.3333333333	85089.3518518518	47442.8571428571	53955.8908045977	51367.3684210526	88029.9107142857	68152.581521739	49266.847826087	77115.811965812
dTDP	17021.6346153846	9654.7058823529	11110	8330.5555555556	54886.8421052632	18980.7339449541	10277.519379845	9667.6923076923	23420.5263157895	11068.137254902	13980.0925925926	13059.6804511278	7625.5639097744	10985.0993377483	15587.1835443038	8477.5280898876	9988.0434782609	13834.7826086957	9892.3913043478	8160.6481481482	12991.9642857143	11934.5238095238	8194.8888888889	6643.8202247191	11570.4391891892	7769.1011235955	5111.7924528302	6048.35526315793	6762.1794871795	5666.6666666667	7804.4871794872	4485.4838709678	5824.1935483871	4911.5740740741	9463.0952380952	5732.47126436785	4463.1578947369	4688.8392857143	6373.64130434783	5738.5869565217	3861.5384615385
CDP	32806.891025641	30138.2352941176	34207.6470588235	31785	31878.4210526316	21945.4128440367	22841.4728682171	32308.0769230769	37518.6842105263	27267.1568627451	28664.8148148148	25745.9586466165	25834.2105263158	32320.5298013245	58954.4303797468	35169.1011235955	41110.8695652174	58981.5217391304	43342.9347826087	38000.9259259259	72402.2321428571	50641.2698412698	34416.2222222222	32328.6516853933	36918.75	20125.2808988764	28538.679245283	22884.7039473684	28139.1025641026	20022.4358974359	43131.4102564103	19325.2688172043	19235.4838709677	30508.3333333333	35442.8571428571	22125.5747126437	17886.8421052632	17431.25	30600	21004.8913043478	17912.3931623932
UDP	57706.5705128205	57403.5294117647	61625.8823529412	38993.8888888889	51384.7368421053	28811.4678899083	73932.5581395349	76592.6923076923	81596.1842105262	52498.0392156863	49531.0185185185	42220.3947368421	48338.7218045113	55012.2516556291	123494.778481012	64593.2584269663	72015.2173913044	112975.543478261	86043.4782608696	83767.1296296296	196806.25	112733.73015873	63157.5555555555	60196.0674157303	65895.2702702703	35658.9887640449	56151.4150943396	40502.1381578947	51219.8717948718	36601.9230769231	97825.9615384615	32547.311827957	36030.1075268817	62755.0925925926	92477.380952381	40606.1781609195	35130	35038.3928571429	59565.4891304348	36964.6739130435	35219.2307692308
S-Adenosyl-L-methionine	10617.3076923077	8842.3529411765	10979.4117647059	5067.7777777778	10829.4736842105	6961.4678899083	4767.4418604651	5133.0769230769	11414.7368421053	8323.0392156863	7550.9259259259	7609.21052631578	8770.6766917293	5504.9668874172	15172.4683544304	6206.7415730337	8994.0217391304	7375	6194.5652173913	5927.7777777778	7975	8348.0158730159	5645.55555555557	5394.9438202247	10289.0202702703	7780.8988764045	4869.3396226415	5267.43421052632	4289.1025641026	3706.4102564103	5228.5256410256	5082.7956989247	3574.7311827957	3746.7592592593	8301.1904761905	5482.61494252872	3706.3157894737	2669.1964285714	4188.31521739132	5223.9130434783	2279.0598290598
Thiamine diphosphate	31629.6474358975	32335.2941176471	35450.5882352941	27450.5555555556	30905.7894736842	21324.7706422018	23417.0542635659	24336.9230769231	32384.6052631579	25386.2745098039	27208.7962962963	23890.037593985	28054.8872180451	47601.9867549669	56739.2405063291	36217.9775280899	45036.9565217391	76407.6086956522	44777.7173913044	40746.7592592593	70939.2857142857	48335.7142857143	34882.6666666667	36179.2134831461	37841.8918918919	25211.2359550562	22616.0377358491	23477.6315789474	26881.4102564103	20103.8461538462	39054.8076923077	20540.8602150538	22783.3333333333	25827.3148148148	32413.8888888889	22502.0114942529	18427.3684210526	19106.25	28764.8097826087	21636.9565217391	18729.9145299145
ADP	145810.737179487	136974.705882353	226861.764705882	147338.888888889	212634.736842105	77276.1467889908	140945.348837209	192640.769230769	193872.105263158	160088.725490196	194784.259259259	113037.406015038	142742.481203008	385422.847682119	587278.639240506	295162.359550562	320047.282608696	500317.934782609	339752.173913043	210195.37037037	405024.107142857	291680.555555556	259491.555555555	249771.91011236	281514.189189189	146333.707865169	139929.245283019	173714.802631579	209008.333333333	113220.512820513	283529.166666667	139992.47311828	135053.76344086	194664.351851852	260169.047619048	167228.591954023	124341.578947368	114593.303571429	257981.52173913	148632.065217391	129583.760683761
Adenosine 3,5-bisphosphate	145810.737179487	136974.705882353	226861.764705882	147338.888888889	212634.736842105	77276.1467889908	140945.348837209	192640.769230769	193872.105263158	160088.725490196	194784.259259259	113037.406015038	142742.481203008	385422.847682119	587278.639240506	295162.359550562	320047.282608696	500317.934782609	339752.173913043	210195.37037037	405024.107142857	291680.555555556	259491.555555555	249771.91011236	281514.189189189	146333.707865169	139929.245283019	173714.802631579	209008.333333333	113220.512820513	283529.166666667	139992.47311828	135053.76344086	194664.351851852	260169.047619048	167228.591954023	124341.578947368	114593.303571429	257981.52173913	148632.065217391	129583.760683761
dGDP	145810.737179487	136974.705882353	226861.764705882	147338.888888889	212634.736842105	77276.1467889908	140945.348837209	192640.769230769	193872.105263158	160088.725490196	194784.259259259	113037.406015038	142742.481203008	385422.847682119	587278.639240506	295162.359550562	320047.282608696	500317.934782609	339752.173913043	210195.37037037	405024.107142857	291680.555555556	259491.555555555	249771.91011236	281514.189189189	146333.707865169	139929.245283019	173714.802631579	209008.333333333	113220.512820513	283529.166666667	139992.47311828	135053.76344086	194664.351851852	260169.047619048	167228.591954023	124341.578947368	114593.303571429	257981.52173913	148632.065217391	129583.760683761
4-Methylzymosterol intermediate 1	4344.71153846155	4208.2352941177	1102.3529411765	3577.7777777778	2830	1946.3302752294	2232.5581395349	3540.3846153846	5839.34210526317	2632.3529411765	5047.6851851852	2164.19172932333	3346.2406015038	4011.2582781457	5044.30379746835	3216.8539325843	4969.0217391304	5739.1304347826	5010.3260869565	5024.0740740741	3630.8035714286	4964.6825396825	6522.66666666667	5126.9662921348	3757.60135135135	3439.8876404494	4498.5849056604	2962.33552631583	5535.2564102564	5753.2051282051	5535.5769230769	5430.1075268817	5433.3333333333	3494.9074074074	2173.4126984127	4670.11494252875	4696.3157894737	4256.25	3922.5543478261	8126.6304347826	6709.8290598291
(S)-2-[5-Amino-1-(5-phospho-D-ribosyl)imidazole-4-carboxamido]succinate	3853.20512820513	6140	10574.7058823529	5525.5555555556	9268.4210526316	5033.9449541284	5796.8992248062	5986.9230769231	4363.0263157895	6707.3529411765	12692.5925925926	2727.16165413535	6107.5187969925	16837.417218543	14571.0443037975	6762.3595505618	7670.6521739131	8191.3043478261	5425	5531.4814814815	6784375	6855.5555555556	7831.33333333333	5751.6853932584	8294.5945945946	4096.0674157303	2248.5849056604	7111.34868421052	6414.1025641026	4362.8205128205	5001.2820512821	5479.5698924731	5155.9139784946	5508.7962962963	6681.3492063492	6655.31609195403	4823.6842105263	4059375	6746.33152173915	5745.6521739131	3914.5299145299
CTP	106276.602564103	89332.9411764706	109915.294117647	86860.5555555556	65961.0526315789	50290.3669724771	67805.4263565891	74963.0769230769	97637.3684210526	75356.862745098	62612.962962963	62043.7030075188	65434.5864661654	92996.6887417219	145622.151898735	115691.573033708	125592.391304348	161913.043478261	134065.217391304	105612.962962963	198354.464285714	100337.301587302	141283.333333333	123529.213483146	121630.067567568	82868.5393258427	82134.9056603773	92759.2105263158	105012.820512821	92939.1025641026	135399.679487179	90014.5161290323	76096.7741935484	119838.425925926	79675.7936507937	83633.908045977	82778.9473684211	85133.9285714286	98575.6793478262	85929.347826087	83719.2307692308
UTP	70229.4871794873	63039.4117647059	75216.4705882353	50162.7777777778	55841.5789473684	26464.6788990826	53983.3333333333	61719.6153846154	107403.552631579	61259.8039215686	48527.3148148148	50545.0187969925	53372.9323308271	84800.6622516556	167756.803797468	87998.3146067416	94300	200865.217391304	138008.152173913	131989.351851852	336549.553571428	135444.047619048	77353.3333333334	73211.2359550562	80031.25	51312.3595505618	61817.4528301887	49695.5592105263	61062.8205128205	43194.2307692308	112088.141025641	45533.8709677419	44015.5913978495	104348.611111111	115893.650793651	50444.5402298851	39101.5789473684	41841.0714285714	77916.7119565218	46481.5217391304	42892.735042735
dATP	5826.9230769231	5677.6470588235	7330.5882352941	5632.2222222222	4876.3157894737	4803.2110091743	6166.6666666667	7178.0769230769	7302.50000000003	5225	7042.5925925926	4198.7781954887	4515.7894736842	11961.5894039735	21473.417721519	11191.5730337079	11913.0434782609	18709.2391304348	13096.7391304348	11125.462962963	18612.0535714286	14352.7777777778	8839.33333333333	9367.4157303371	11368.2432432433	7624.1573033708	6820.7547169811	6291.94078947368	7293.5897435898	5192.9487179487	10898.7179487179	5598.9247311828	7539.247311828	8358.3333333333	15328.9682539683	6323.70689655175	4850	5523.6607142857	8203.53260869567	6054.347826087	5239.3162393162
Thiamin triphosphate	11447.2756410256	17517.0588235294	15383.5294117647	13955.5555555556	9847.3684210526	19073.8532110092	19947.2868217054	13030.7692307692	10973.947368421	12893.137254902	19131.0185185185	8657.23684210527	10137.2180451128	34992.7152317881	16012.1835443038	9598.3146067416	11086.4130434783	12166.3043478261	9776.6304347826	13567.1296296296	11395.5357142857	11360.7142857143	11400.4444444444	12287.0786516854	13607.4324324324	6375.2808988764	7122.1698113208	9255.42763157895	9905.1282051282	9648.0769230769	11352.2435897436	7733.3333333333	9862.3655913979	9231.9444444445	13084.9206349206	8974.71264367815	8006.8421052632	9527.2321428571	9507.20108695652	7145.1086956522	6893.1623931624
(1,4-alpha-D-Glucosyl)3	25529.6474358975	25840	20469.4117647059	17534.4444444444	13964.2105263158	16174.3119266055	14412.4031007752	14890.3846153846	28202.1052631579	22714.7058823529	16467.5925925926	35734.7744360902	37460.5263157895	14741.7218543046	18264.082278481	15171.3483146067	13959.2391304348	14900.5434782609	16269.0217391304	12458.3333333333	10854.0178571429	11546.8253968254	18890.2222222222	15274.1573033708	18908.1081081081	13690.4494382022	14252.358490566	23342.9276315789	25310.2564102564	25488.4615384615	20988.782051282	15576.8817204301	19240.8602150538	13827.7777777778	14145.6349206349	15587.3563218391	14322.1052631579	9898.2142857143	14678125	12750	9676.9230769231
Raffinose	25529.6474358975	25840	20469.4117647059	17534.4444444444	13964.2105263158	16174.3119266055	14412.4031007752	14890.3846153846	28202.1052631579	22714.7058823529	16467.5925925926	35734.7744360902	37460.5263157895	14741.7218543046	18264.082278481	15171.3483146067	13959.2391304348	14900.5434782609	16269.0217391304	12458.3333333333	10854.0178571429	11546.8253968254	18890.2222222222	15274.1573033708	18908.1081081081	13690.4494382022	14252.358490566	23342.9276315789	25310.2564102564	25488.4615384615	20988.782051282	15576.8817204301	19240.8602150538	13827.7777777778	14145.6349206349	15587.3563218391	14322.1052631579	9898.2142857143	14678125	12750	9676.9230769231
dGTP	165162.66025641	128588.823529412	244604.705882353	148724.444444444	231606.315789474	110214.678899083	157188.759689922	202955.769230769	260314.078947368	152895.588235294	192492.12962963	133361.372180451	132639.473684211	717221.523178808	690877.689873418	323297.191011236	367759.239130435	777366.847826087	494479.347826087	330325.462962963	784735.267857143	339626.587301587	270118	269183.707865169	281080.743243243	168999.438202247	150253.773584906	167974.177631579	185917.307692308	120191.025641026	310640.384615385	171852.150537634	155628.494623656	306405.555555556	297535.714285714	169306.32183908	128461.052631579	146455.803571429	295824.048913043	153105.97826087	150814.957264957
ATP	165162.66025641	128588.823529412	244604.705882353	148724.444444444	231606.315789474	110214.678899083	157188.759689922	202955.769230769	260314.078947368	152895.588235294	192492.12962963	133361.372180451	132639.473684211	717221.523178808	690877.689873418	323297.191011236	367759.239130435	777366.847826087	494479.347826087	330325.462962963	784735.267857143	339626.587301587	270118	269183.707865169	281080.743243243	168999.438202247	150253.773584906	167974.177631579	185917.307692308	120191.025641026	310640.384615385	171852.150537634	155628.494623656	306405.555555556	297535.714285714	169306.32183908	128461.052631579	146455.803571429	295824.048913043	153105.97826087	150814.957264957
GTP	45106.4102564103	38188.8235294118	61078.2352941177	38561.6666666667	45562.1052631579	16896.3302752294	19940.3100775194	47638.8461538462	60319.0789473684	40468.6274509804	25855.0925925926	37483.7406015037	30056.015037594	81516.2251655629	119483.069620253	77366.2921348315	83133.6956521739	148196.739130435	90491.847826087	69119.9074074074	176649.107142857	71280.1587301587	72265.7777777778	70092.6966292135	71472.2972972973	48742.1348314607	38626.8867924528	46899.5065789474	49426.2820512821	40644.2307692308	69358.0128205128	50136.5591397849	33214.5161290323	62592.1296296296	34838.4920634921	46906.3218390805	40427.3684210526	37924.1071428571	66529.2119565218	45758.152173913	37842.735042735
UDP-hexose_1	54481.891025641	37422.3529411765	54575.2941176471	37600.5555555556	29891.0526315789	15654.128440367	31325.9689922481	34796.5384615385	63519.0789473684	47535.7843137255	33066.2037037037	53289.3796992481	45580.4511278196	63866.8874172186	101336.867088607	64056.1797752809	75340.7608695652	140610.326086957	99448.3695652174	105499.074074074	225152.232142857	122799.603174603	52156	54595.5056179775	54925.5067567567	28429.7752808989	46943.8679245283	33255.5921052631	39571.7948717949	25546.7948717949	81465.3846153846	29769.3548387097	38746.2365591398	49393.0555555556	93118.6507936508	33148.132183908	30290.5263157895	29000	46467.6630434783	28428.2608695652	28735.8974358974
UDP-hexose_2	54481.891025641	37422.3529411765	54575.2941176471	37600.5555555556	29891.0526315789	15654.128440367	31325.9689922481	34796.5384615385	63519.0789473684	47535.7843137255	33066.2037037037	53289.3796992481	45580.4511278196	63866.8874172186	101336.867088607	64056.1797752809	75340.7608695652	140610.326086957	99448.3695652174	105499.074074074	225152.232142857	122799.603174603	52156	54595.5056179775	54925.5067567567	28429.7752808989	46943.8679245283	33255.5921052631	39571.7948717949	25546.7948717949	81465.3846153846	29769.3548387097	38746.2365591398	49393.0555555556	93118.6507936508	33148.132183908	30290.5263157895	29000	46467.6630434783	28428.2608695652	28735.8974358974
GDP-D-mannose	50482.2115384615	41630.5882352941	44880.5882352941	40273.8888888889	20901.0526315789	27378.4403669725	12113.9534883721	30710.3846153846	46214.6052631579	34569.1176470588	22577.3148148148	34532.4248120301	25548.8721804511	19946.0264900662	98548.4177215189	55216.2921348315	66570.652173913	105129.891304348	65530.9782608696	54176.3888888889	89334375	55488.0952380952	56174.4444444444	56985.9550561798	58193.0743243243	32987.6404494382	28330.1886792453	44746875	43545.5128205128	36345.5128205128	42024.6794871795	42148.3870967742	33643.5483870968	32008.3333333333	42006.3492063492	41593.8218390805	34218.9473684211	33221875	50144.1576086956	40033.6956521739	31803.4188034188
UDP-N-acetyl-D-galactosamine	56538.3012820513	53070	76601.1764705882	47583.3333333333	76120.5263157895	31299.5412844037	102687.596899225	101325.769230769	104165.657894737	78200.9803921569	80601.8518518518	57925.5639097744	66756.015037594	135666.887417219	143770.253164557	85655.6179775281	104840.760869565	173747.282608696	102236.956521739	99828.7037037037	208576.339285714	128932.142857143	69018.8888888888	75657.3033707865	75025	34978.6516853933	48001.4150943396	44767.1052631579	61166.0256410256	33292.9487179487	135740.384615385	34502.688172043	72166.6666666667	120632.87037037	152887.698412698	44442.2413793103	35400.5263157895	48467.4107142857	63616.5760869564	39288.0434782609	48138.8888888889
Oxidized glutathione	11447.1153846154	8485.2941176471	12457.6470588235	9542.2222222222	5154.2105263158	5761.9266055046	11477.1317829457	15515.7692307692	16807.3684210526	12529.9019607843	11737.962962963	11410.9962406015	7934.962406015	21766.5562913907	127944.14556962	33089.3258426966	34934.7826086956	59733.6956521739	30161.9565217391	83668.5185185185	63282.5892857143	85557.9365079365	13081.3333333333	16111.797752809	40447.972972973	7059.5505617978	13266.0377358491	21218.9144736842	23419.8717948718	5305.7692307692	25428.5256410256	4927.9569892473	36867.2043010753	18942.5925925926	107498.412698413	21599.8563218391	6882.6315789474	9323.6607142857	16531.25	6209.7826086957	6741.452991453
NAD	48871.1538461538	58994.1176470588	64229.4117647059	60990.5555555556	53710	43072.9357798165	51089.1472868217	54439.6153846154	34779.4736842105	46210.2941176471	73217.1296296296	25589.6616541354	45612.7819548872	96622.1854304636	141751.582278481	88743.2584269663	102613.586956522	210476.630434783	107695.108695652	94034.7222222222	143570.089285714	69063.4920634921	85370.2222222221	93378.6516853933	86206.9256756757	41770.2247191011	38081.1320754717	54758.8815789474	69639.7435897436	44049.358974359	71466.0256410256	44753.2258064516	52361.8279569893	48770.8333333333	55109.9206349206	50686.4942528736	43463.6842105263	44178.5714285714	77350.2717391305	48754.8913043478	40594.0170940171
NADH	11181.4102564102	10001.7647058824	22314.1176470588	12217.2222222222	34440.5263157895	9926.1467889908	12900.3875968992	10013.4615384615	23065.5263157895	14463.7254901961	22368.5185185185	9979.98120300753	10957.1428571429	23357.2847682119	26969.6202531645	17419.1011235955	33460.8695652174	24761.4130434783	18657.6086956522	19176.3888888889	25527.2321428571	20798.8095238095	15775.7777777778	13806.1797752809	19309.6283783784	11256.7415730337	5959.9056603774	11051.4802631579	10706.4102564103	10603.8461538462	16528.8461538462	9232.2580645161	10508.064516129	11834.2592592593	14543.6507936508	13766.8103448276	15149.4736842105	5818.3035714286	13538.9945652174	9215.2173913044	6676.9230769231
glycogen (tetramer)	2461.37820512823	2361.1764705882	2454.1176470588	1801.6666666667	4074.2105263158	3100	2075.9689922481	1864.6153846154	2968.4210526316	2504.9019607843	2302.7777777778	2169.36090225565	1700.7518796993	2231.1258278146	4299.20886075953	1815.1685393259	2230.4347826087	2779.347826087	2227.1739130435	3029.1666666667	2737.5	2980.1587301587	2754.22222222223	1258.988764045	3550	1597.191011236	2593.8679245283	3415625	2744.8717948718	2683.3333333333	4102.2435897436	2464.5161290323	3767.2043010753	1573.1481481482	2647.6190476191	2209.33908045977	2315.2631578947	1662.9464285714	1978.12500000003	1344.0217391304	1256.4102564103
Coproporphyrinogen III	2332.37179487182	2266.4705882353	666.4705882353	1740	11355.2631578947	6300.9174311927	1840.3100775194	1584.2307692308	2195.00000000003	1102.9411764706	1542.5925925926	1676.69172932333	1446.992481203	503.9735099338	1782.75316455697	1950.5617977528	611.9565217391	377.1739130435	703.8043478261	799.537037037	420.0892857143	396.8253968254	2013.55555555553	1515.1685393259	2606.75675675677	1307.8651685393	1810.8490566038	2403.45394736842	2217.9487179487	3008.9743589744	2650	891.935483871	3972.5806451613	1791.6666666667	1417.8571428572	1949.85632183908	1235.7894736842	1022.3214285714	1456.79347826087	1055.4347826087	1175.641025641
Ceramide-2 (Sphinganine:n-C26:0OH)	5845.35256410258	7244.705882353	2718.2352941177	3752.7777777778	4457.3684210526	6433.4862385321	3172.480620155	2923.0769230769	4872.23684210528	2872.0588235294	1724.537037037	5314.19172932333	3775.5639097744	1189.7350993378	4453.00632911395	5296.6292134832	4924.4565217391	3496.1956521739	2887.5	4978.7037037037	2148.6607142857	3640.0793650794	4424.2222222222	4020.7865168539	7120.60810810813	2522.4719101124	4783.962264151	5087.5	4573.717948718	4791.0256410256	7136.217948718	2607.5268817204	7153.2258064516	3356.9444444445	4135.3174603175	5589.51149425285	3768.9473684211	4078125	3955.02717391302	3311.4130434783	3642.7350427351
Ceramide-2 (Phytosphingosine:n-C26:0)	5845.35256410258	7244.705882353	2718.2352941177	3752.7777777778	4457.3684210526	6433.4862385321	3172.480620155	2923.0769230769	4872.23684210528	2872.0588235294	1724.537037037	5314.19172932333	3775.5639097744	1189.7350993378	4453.00632911395	5296.6292134832	4924.4565217391	3496.1956521739	2887.5	4978.7037037037	2148.6607142857	3640.0793650794	4424.2222222222	4020.7865168539	7120.60810810813	2522.4719101124	4783.962264151	5087.5	4573.717948718	4791.0256410256	7136.217948718	2607.5268817204	7153.2258064516	3356.9444444445	4135.3174603175	5589.51149425285	3768.9473684211	4078125	3955.02717391302	3311.4130434783	3642.7350427351
5-Methyltetrahydropteroyltri-L-glutamate	1347.59615384615	1790	1373.5294117647	1326.1111111111	8399.4736842105	1781.1926605505	2383.3333333333	1867.6923076923	2236.97368421052	928.9215686275	1106.0185185185	534.774436090225	1212.4060150376	775.4966887417	1470.41139240508	4314.0449438202	2414.6739130435	676.0869565217	2213.5869565217	1483.3333333333	225.4464285714	53.9682539683	2238.66666666667	923.595505618	3955.57432432435	1588.7640449438	2896.2264150943	3399.50657894738	3901.9230769231	3312.1794871795	3550	598.9247311828	5069.3548387097	2795.8333333333	1080.9523809524	1856.17816091955	1349.4736842105	365625	1888.9945652174	1478.2608695652	3182.4786324786
NADP_1	13625.9615384615	12245.2941176471	21002.9411764706	14501.1111111111	11856.3157894737	9266.0550458716	10237.2093023256	12852.3076923077	14326.447368421	17630.8823529412	19949.0740740741	8609.7744360902	10756.015037594	24058.6092715232	30651.4240506329	17472.4719101124	20574.4565217391	37676.6304347826	21975	17346.2962962963	28690625	14936.5079365079	15788.8888888889	19560.6741573034	19975.5067567567	11622.4719101124	6464.1509433962	14011.8421052631	14057.6923076923	9856.4102564103	13962.1794871795	13492.4731182796	10565.5913978495	12392.1296296296	17879.7619047619	15563.9367816092	11610	10490.1785714286	18729.8913043478	13386.4130434783	8785.8974358974
NADP_2	2500.00000000003	3701.7647058824	3484.1176470588	4153.8888888889	7637.8947368421	5158.7155963303	1568.992248062	2895	3540.13157894738	3623.0392156863	5822.6851851852	1895.01879699248	2143.984962406	4821.8543046358	5860.44303797472	2608.988764045	5254.347826087	8446.7391304348	4255.4347826087	5666.2037037037	6620.0892857143	4182.1428571429	3011.7777777778	3952.2471910112	4316.72297297298	2472.4719101124	1140.0943396227	3313.98026315793	2405.7692307692	2785.8974358974	2722.1153846154	3733.8709677419	2171.5053763441	2026.3888888889	3697.6190476191	3798.4195402299	3234.7368421053	1990.1785714286	3901.22282608698	2813.5869565217	1193.5897435898
Coenzyme A	3411.53846153848	3284.705882353	4852.9411764706	3702.7777777778	18046.3157894737	4290.8256880734	955.0387596899	2006.5384615385	6350.26315789472	5358.3333333333	5006.4814814815	3323.2142857143	3367.6691729323	7354.3046357616	4039.39873417722	2631.4606741573	3998.9130434783	7798.9130434783	4955.9782608696	5352.7777777778	17922.3214285714	15041.2698412698	3852.88888888887	4380.3370786517	3322.12837837837	3837.0786516854	1102.8301886793	3811.0197368421	3169.8717948718	2339.7435897436	2114.1025641026	4421.5053763441	383.8709677419	1810.6481481482	1888.4920634921	3601.86781609195	2591.5789473684	1976.7857142857	3223.5054347826	4277.1739130435	956.8376068376
Acetyl-CoA	6240.86538461542	4571.7647058824	8382.9411764706	5643.8888888889	13622.1052631579	6230.2752293578	4275.9689922481	6979.6153846154	9503.28947368422	7204.4117647059	11205.5555555556	5489.94360902255	4472.5563909775	12861.5894039735	13086.3924050633	8442.6966292135	11451.0869565217	16977.1739130435	11845.652173913	11377.7777777778	16144.6428571429	11156.746031746	8199.77777777777	10806.1797752809	9845.10135135135	5966.8539325843	3776.8867924528	7914.14473684212	7126.2820512821	4981.4102564103	8106.0897435898	7541.3978494624	4594.623655914	5518.0555555556	9698.4126984127	7642.95977011495	5425.2631578947	4253125	9165.76086956523	7897.8260869565	3778.2051282051
P1,P4-Bis(5-adenosyl) tetraphosphate	4914.58333333335	6707.0588235294	8775.8823529412	7423.8888888889	11926.8421052632	8840.8256880734	1523.2558139535	4743.8461538462	6494.86842105263	7436.7647058824	10658.3333333333	3590.22556390977	3371.052631579	5216.8874172186	3977.2151898734	2228.0898876405	5388.0434782609	4597.8260869565	4885.3260869565	4377.7777777778	4469.6428571429	4865.873015873	6443.77777777777	5687.0786516854	6732.2635135135	6665.7303370787	2594.3396226415	6271.38157894737	6117.9487179487	3800	4039.4230769231	6676.3440860215	1565.0537634409	3533.7962962963	2817.4603174603	6336.20689655175	6361.052631579	4538.8392857143	5746.19565217392	6507.0652173913	2210.2564102564
Decanoyl-CoA (n-C10:0CoA)	1620.35256410255	1035.8823529412	161.1764705882	44.4444444444	1.0526315789	0.9174311927	1136.0465116279	396.9230769231	544.0789473684	169.1176470588	58.7962962963	755.73308270675	80.4511278195	116.2251655629	85.4430379747	64.606741573	1.0869565217	1.0869565217	178.8043478261	0.9259259259	0.8928571429	0.7936507937	1256.44444444447	142.6966292135	335.472972973	797.7528089888	2867.4528301887	1897.69736842107	2250	2664.1025641026	2273.0769230769	547.8494623656	29.0322580645	344.4444444444	152.7777777778	666.37931034485	688.4210526316	381.6964285714	704.483695652175	1.0869565217	2102.5641025641
trans-Tetradec-2-enoyl-CoA	4686.85897435895	4730	2954.705882353	2870.5555555556	629.4736842105	1463.7614678899	5603.1007751938	2828.4615384615	2043.28947368422	2680.3921568628	976.8518518519	2748.12030075188	3376.6917293233	238.0794701987	763.4493670886	4226.404494382	1646.1956521739	212.5	1886.4130434783	187.5	11.1607142857	27.7777777778	4300.2222222222	2591.5730337079	3463.1756756757	3885.393258427	5532.5471698113	5153.12499999998	5100	7006.4102564103	4896.1538461539	1423.1182795699	2305.9139784946	2806.9444444445	111.5079365079	3102.58620689658	3780.5263157895	2838.8392857143	3409.10326086958	2550	4297.4358974359
Tetradecenoyl-CoA (n-C14:1CoA)	4686.85897435895	4730	2954.705882353	2870.5555555556	629.4736842105	1463.7614678899	5603.1007751938	2828.4615384615	2043.28947368422	2680.3921568628	976.8518518519	2748.12030075188	3376.6917293233	238.0794701987	763.4493670886	4226.404494382	1646.1956521739	212.5	1886.4130434783	187.5	11.1607142857	27.7777777778	4300.2222222222	2591.5730337079	3463.1756756757	3885.393258427	5532.5471698113	5153.12499999998	5100	7006.4102564103	4896.1538461539	1423.1182795699	2305.9139784946	2806.9444444445	111.5079365079	3102.58620689658	3780.5263157895	2838.8392857143	3409.10326086958	2550	4297.4358974359

## Sheet: Supplemetal Table 1 - Transcript data
Transcript names	BY008_T1	BY008_T2	BY008_T3	BY008_T4	BY008_T5	BY008_T6	BY008_T7	BY008_T8	BY003_T1	BY003_T3	BY003_T6	BY012_T1	BY012_T3	BY012_T6	BY013_T1	BY013_T2	BY013_T3	BY013_T4	BY013_T5	BY013_T6	BY013_T7	BY013_T8	BY009_T1	BY009_T3	BY010_T1	BY010_T3	BY010_T6	BY005_T1	BY005_T2	BY005_T3	BY005_T4	BY005_T5	BY005_T6	BY005_T7	BY005_T8	BY006_T1	BY006_T3	BY006_T6	BY007_T1	BY007_T3	BY007_T6
FOX2	1644.5	1428.4	935.4	757.6	754	859.8	1146.9	1009.9	1667.2	1101	897.8	3217.5	1344.3	800.3	1901	2166.7	2050.8	2436.8	2778.8	3361	3421.4	3314.5	1975.8	1948.9	1745.4	2010.7	3243.7	1207.1	1276.7	1539.3	1903.6	2064.4	2742.9	2699.9	2151.2	1152.8	1332.7	2708.7	1175.1	1439.4	2530.4
YDL157C	4231.3	4518.9	4100.4	3834.4	4075.2	3314.8	5624.7	5416.6	3538.7	3610.8	3082.9	1966.8	2227.9	2317.5	6898.1	6741.4	6024.3	5942.9	5187	4567.2	4783.6	4368.3	6906.9	6070.9	6288.5	6246.5	4588.6	6146.4	6857.6	6429.1	5698.3	4877.8	4656.6	4642.7	5145.1	5922.5	5876.1	5306.6	6339	6199.5	4820.8
PCL6	3592.7	3393	1554.5	1258.9	1121.7	791.9	1004.7	1434.8	3685.5	1481	863.5	4249.2	1391.6	694.4	2328	2539.8	3129.2	3478.2	4168.7	4340.4	4191.5	3623.2	2354.4	2839.3	2531.4	3063.3	4429.9	1561.3	1801.9	2020.5	2604.5	2626.5	2447.1	2178.9	2364.6	1704.6	1775.2	2392.3	1686	1855.9	2224.5
PKP2	1301.7	1371.3	803.4	732.4	731.4	667.5	2413.3	1265.3	2111.3	759.7	1063.4	3689.3	690	2870	1557.3	1557.1	1668.2	1637	1697.2	1458.5	2016.4	2236.3	1574.5	1622.7	1621.1	1673.3	1495.5	1145.3	1271.4	1358.8	1407.3	1252.5	1530.7	2020.9	2001.3	1191.6	1292.8	1463.6	1170.6	1226.9	1369.4
PHO8	7913.6	7013.6	3907.5	2206.9	1255.6	1524.8	3807.4	2885.3	5355.7	3483.8	2079	7966	2362.6	2938.1	4661.3	5189	5939.6	6369.9	8235.4	10144.2	9008.3	8694.4	4844.3	5412.6	4831.3	5949.1	10263.3	3106.3	3244.2	3672.5	5025.7	6017.8	8198.9	7126.8	5407.4	3076.1	3195.8	7112.2	3165.2	3499.3	7435.6
DAT1	443	1691.5	2849.4	3349.5	3603.7	4267.8	2558.6	1561.1	749.4	3682.2	3902.6	602.2	3878	4297.1	1496.5	1024.8	605.5	338.8	202.1	201.8	387.3	503.7	1545.3	786.7	1397.5	688.9	185.7	1054.1	1250.6	555.9	190.3	93.8	167.8	179.7	293.8	942.7	879.6	108.4	1049.9	576.1	119.7
COA1	2882.5	2256.3	1598.2	1427.4	1307.8	1026.2	1340.3	1708.7	2646.4	1361.1	932.4	2627.6	996.6	723.5	2891.4	3293.4	3329.1	3664.9	4068.8	4507.5	4136.2	3793.6	2946.8	3184.6	2984	3338.9	4385.5	1747.5	1910.2	2191.9	2444.7	2745.5	3143.4	2769.6	2722.7	1919.5	1786.9	2934.8	1708.7	1765.1	2925.4
YPR003C	1373.1	1108.6	587.9	438.3	378.7	464.3	636.8	821.6	1087.2	670.7	382.2	2029.9	649.6	350.2	946.6	1061.6	1127.8	1272.6	1369.4	1660.4	1442.2	1444.7	1021	1039.7	959.6	1152.9	1555.3	658	724.5	696.6	892.5	896.8	964.6	1126.4	940.1	619.5	616.4	942	676.8	656.3	871.4
AIF1	2599.6	1991.6	1105	1018.8	903.7	785	1713.3	1774.2	1575	969.4	739.5	1880.7	765.6	1004.1	2989.6	3014.3	2855.6	3123.3	3550.5	3903.9	3372.5	2796	2976.9	2792.3	2714	3081.4	3932.8	1676.1	1610.9	1741.9	1886.9	2001.3	2757.9	2698.8	1892.3	1666.7	1829.2	2649.5	1783.7	1748.3	2664.5
YLR154C-H	1202.8	990.8	891.7	997.5	1221.7	1351.5	1271.1	1053.1	1341.8	1123.4	1586.8	1092.9	819.5	1442	1014.8	1051.6	878.4	840.1	995.2	1059.2	1042.6	874.6	1012.1	1109.9	855.7	810	1030.3	949.3	1152.2	736	781.5	1025.2	752.7	1148.6	1147.9	1924.1	1009.1	2037.1	1352.2	1252.8	1483
PRP40	2389	2369.8	1610.2	1522.4	1948.8	2527.3	3429.5	2505.7	2859.7	1790.9	2721.2	3770.3	1653.9	2221.8	2485.3	2524.4	2438.8	2522.4	2546.6	2484.9	3089.3	2915.7	2659.1	2503.8	2496.2	2598.1	2310	1769.3	1853.3	1879.5	2112.9	1827.5	2164.7	2671.7	2129.8	1734.6	1807.3	2047.7	1765.6	1875.9	1990.7
YJL147C	935.7	1056.8	544	581	652.2	676.7	665.6	588.2	1025.3	570.1	750.1	1077.3	593.9	893.3	965.5	1098.5	894.2	965.2	1102.2	1131.2	1330	1137	1053	843.1	923.8	964.5	1117.9	653.8	603	683.6	671.6	715.6	933.9	779	718.5	638.9	608.5	941	649.8	612.8	890.9
RRI1	927.1	682.9	282.2	224.6	212.6	227.4	416.8	294.1	773.9	289.3	217.9	1077.3	286.5	154.1	574	670.9	798.4	948.9	1190.2	1236.9	1584.2	1403.6	563.1	663.5	582.2	771.7	1193.7	312.3	322.2	487	744.6	712.2	785.7	653.6	630.1	278.2	375	601.6	294.5	388.1	675.5
YNL320W	1885.7	1494.1	1093.8	975	930.5	895.5	1311.3	1645.1	1193.5	919.7	720.6	1086.8	776	520.6	3120.5	3229.1	3202.4	3404.1	3345.4	3642	2772.8	2619.2	3063.7	2974.7	2994.1	3558.2	3540.3	1938.8	1852.1	2039.4	2380.5	2497.5	2875	2463.7	1983.4	1840.6	1808.3	2565.7	1839.9	1993.6	2757.8
STE20	2733.8	3319.8	5627.1	6458.2	6080.5	6617.3	5217.6	4706.1	2684.1	6666.4	6333.9	2845.9	7451.8	6370.5	3822.2	3478.3	3138.2	2602.3	2161.8	1975.6	2224	2450.6	4086.1	3534.3	3920.6	3260.5	1728.4	2946.9	2864.7	2340.8	1765	1195.7	1178.5	1323.5	1790.6	2448.3	2703.3	976	2676.7	2362.8	1047.3
GRE1	3812.4	3131.8	2018.8	2004.8	1684	801.7	663.1	431.3	2598.1	1650.9	731	11749.3	5208.3	799.9	422.4	471.7	571.1	676.4	965.9	1466.1	1945.5	3079.2	526.6	606.5	592.4	740.3	1530.9	346	406.3	397.8	455.5	588.2	1054.8	2034.7	2586.8	276.7	314.1	846	262.1	296.4	949.5
MRPL31	2662.9	2715.9	1588.2	1894.4	2442.1	2390.6	2729.6	2368.7	3253.2	1713.5	2756.6	2855.2	1270	2229.8	5883.7	5950.1	5358.3	5737.8	5498.1	5690.4	3610.8	3733.6	6002.2	5511.5	5475.3	5560.1	4995	4373	4255.3	5032.3	4670.2	4436.7	3653.9	1902.7	1927.1	4593	3936.9	5339.7	4803	5240.4	4328.1
SPC98	1733.7	1806.8	1207.3	1140.5	1127.5	934.6	587.3	918.5	1756.1	859.7	430	1786.4	659.1	434.3	1517.3	1442.8	1449.5	1405.9	1435.1	1553.4	1932.4	1773.8	1465.3	1585.2	1572.3	1427.7	1581.2	1063.3	1043.1	1009.1	897.2	793.1	802.1	1207.7	1326.5	993.1	1134.1	818.3	1060.6	1054.1	765.6
OAR1	164.3	215.4	446.1	561.3	520.9	519.2	544.9	202.3	168.8	546.9	648.5	193.9	548.4	543.3	226.3	224.8	170.3	160.8	106.1	117	151.8	160.5	254.6	156.6	201.6	165.8	87.3	221.4	196.8	177.4	158.6	116.3	161.2	75.3	116.3	158.9	184.3	81.1	170.4	160.6	104.6
AMD1	2177.3	2385.1	3215.2	3597.5	2879.9	3416.2	3190.8	2610.4	2316.6	3752.4	2572.9	3995.6	3935.8	2061.8	2596.2	2620.4	2595.9	2737.9	3094	3139.4	3246	3446.3	2679.6	2607.9	2665.2	2598.5	3034	2216.2	2234.7	2062.5	2390.6	2242.2	2058.3	2571.6	3144.3	2270.8	2174.7	1903.2	2133.4	2092.7	1900.6
SBH1	6586.8	6427.9	5532.7	5066.5	5356.7	4978.7	5905.5	7497.5	5669.6	4737.2	4451.9	5385.4	4178.9	3887.3	8061.3	8388.9	7898.4	7771.9	7287.4	7789.2	7931.2	6907.6	8381.7	7842	8098.2	7743.4	7750.3	6410.7	6460.7	6724.5	6203.1	5712.7	5819.3	6824.7	6217.6	6672.2	6544.2	6314.2	6881.6	6922	6302.2
POT1	178.7	147.7	110	92.3	78.9	59.7	72	52	230.8	211.4	74.3	1268.1	599.1	52.6	45.8	54.9	70	102	201.8	485.1	636.7	1028.3	52.2	59.3	59.9	70.6	409.6	43.5	53.5	52.6	84.1	132.3	264.2	221.6	426.5	36	34.7	238.4	35.1	36.8	184.9
YLR050C	3796.6	3846.6	2711.3	2326.7	1793	1180.7	1148.5	2755.1	3093.9	2556.1	835.5	3664.8	1818.3	570.8	3776.3	4194.5	3642.1	3764.4	4015.3	4375.9	5797.5	5041.5	4044.3	3833	3787.8	3885.8	4369.4	2391.5	2700	2773.5	2529.8	2304.7	2955.9	4115.6	4468.1	2351.3	2394.3	3066.6	2429.3	2544.7	3018.5
CYC2	1124.1	1167.4	965.7	955.4	953.3	1071	1116.6	1067.1	1154.6	1120.5	1260.5	1439.2	1051.7	1064.3	1042.9	1113	1070.6	1087.9	1099	1130.6	1121.3	1023.7	1121.7	1059.1	1022.9	1091	1131.5	710.9	796.6	814.5	795.8	769.9	760	887.8	829.1	806.4	766.7	822.5	762.2	824.4	790.8
COQ10	1510.1	1205.9	796.2	788.5	905	960.5	952.1	1248.4	1149.6	806.2	728.9	1509.5	758.4	485.7	1253.7	1263.2	1418.3	1616.9	1809.9	1912.7	1788.4	1662.9	1177.9	1285.9	1216.9	1469.1	1984.1	772.4	840.1	944.7	1052.5	1187.3	1521.7	1240.5	1205.2	884.3	850.3	1327.9	780.1	870.5	1290.7
YOR072W-B	364	414.3	474.3	634.7	790.5	792.3	596.1	905	552.2	771.1	1021	378.7	448.5	1118.2	643.8	565	452.1	408.3	405.4	289.5	286	275.2	713.7	522	558.9	491.3	276.6	627	859.5	698.5	377.3	217.1	257.3	172.9	135.7	355.7	494.7	202.6	475.2	357.9	173.8
VIK1	1139	1126.1	892.8	927.8	1149.4	1033.9	516	639.5	1222.8	956.3	602.2	914.5	796.4	498.7	1376.4	1253	1174.8	1216.1	1200.3	1215	1436.3	1378	1294.4	1276.3	1330	1308.1	1254.9	872.7	843.2	821.2	800.2	709.3	746.7	685.3	801.2	850	861.2	767.1	844.7	840.9	731.1
STP4	684.8	1490.8	3137.8	2686	1956.2	1198	1044.5	705.6	818.6	5678.5	2453.2	2076.6	7335.1	1550.9	651.9	705.4	682.4	729.1	920.8	1099.2	1687.4	1353.4	714.9	651.9	677.1	674.3	1037.4	629.6	652.8	1158.8	1123.2	625	901.7	975.3	1247.6	431	814.6	708.5	578	953.8	806.8
YDR056C	4970.6	4589.2	4005.8	3768.5	3856.5	3887.3	4050.4	3762.6	4714.1	3630.5	4008.5	3973.5	3019.6	3060	6706.9	6847.9	7038.6	6952.9	7278.9	7291.3	7819.6	7519.6	6563.8	6785.1	6910.7	7035.3	7530.1	4994.3	5452.7	5236.3	4906.1	4901.2	5833.8	6429	5195.6	5033.9	5115.9	5522.8	5053.5	5008.7	5447
SAL1	1004.9	934.8	604.3	754.8	961.9	1032.5	975.3	862.8	1088.7	738.5	977.6	1356.7	713.3	964.8	1039.2	1009	992	1099	1138.7	1189.5	1196.1	1209.8	1049.8	1002.8	980.2	1014.3	1198.6	694.9	696.8	718.2	779.3	766.1	894.5	935.9	952.7	705.7	738.5	886.5	694.9	723.2	858.9
SRB8	517	478	552.1	489.1	344.7	405.6	477.7	407	385.6	600.4	333.9	556.1	652.1	330.9	519.2	589.1	469.4	514.8	511.4	503	493.9	452.1	567.1	475.3	451.8	476.7	449.7	378.6	344.1	340.5	371	299.6	399.5	360.7	363.3	273.1	304.1	291.5	287.7	308.2	337.6
STE7	1353.2	1075	598.4	664.7	693.3	772.3	1024.6	874	1225.9	630.1	686.9	2109.9	638.8	691.8	903.6	889.2	911.4	1016.9	1213.3	1480	1343.8	1364.9	955.9	762.6	867.2	902.5	1464.3	530.4	539.1	645.6	720.9	765.6	959.2	983.6	849.1	562.7	559.1	871.6	521.9	565.9	926.3
YCR024C-B	17023.1	15807.5	14917	13125.3	14060.4	14874.8	14516.3	15511.9	17304.1	13966.3	15037.1	19391.6	16291	13953	14001.9	13695.1	13899.5	13982.4	13721.3	16114.1	17489.4	17291.7	13643.2	13875.1	13442.9	13645.3	16627.8	11251	11252.9	11421.9	10500	12488.4	11993.4	14216.2	15366	13030	11924.1	13125.5	13005	12328.9	13622.3
PEP4	19773.2	18453.8	15821.7	13871.6	10435.5	5734.7	10337.5	10748.7	18142.7	13257.1	4743.9	19273.9	11558	2988.5	13952.1	15015.8	14890.8	16020.7	17855.6	20734.7	22593.5	22204.2	13815.2	14396.1	13586.6	14665.4	20174.1	9792.9	9249	10911.4	12056.2	12997.1	15134	19204.6	19499	9568.8	10156.7	15827.5	10429.1	10439.9	16145.8
DAS2	380.4	555	878.9	1145.4	1330.8	1556.4	812.8	666.9	370.8	1135.2	1265.8	325.2	1131.5	1253.8	761.2	652	463.1	384.5	327.5	335.7	332.7	403.2	807.3	517.5	734	549.6	327.2	586.3	568.8	445.3	292.4	185.8	281.1	165.6	245.4	589.3	532.7	194.3	512.7	397.1	198.1
SNF2	5467.1	5079.9	4004.1	3749.4	3909.7	4477.3	3947.6	4125.8	5073.6	4475	4048.9	7032.4	4372.7	3915.4	4387.5	4213.2	4276.5	4253.7	4474.3	4842.3	6245.2	5723.2	4354.2	4311.5	4296.1	4417	4786	3021.5	3068.4	3108	3535.8	3387.3	3731.1	4432.9	4694.5	3179.6	3212.4	3272.1	3049.3	3117.8	3478.8
FOL2	7416.7	7352	7114.5	7068.3	7274.5	7509.7	11387.5	8130.3	8073.4	6765.9	9164.8	7407.1	6039.5	10344.4	8876.6	8945.5	8814.4	8672	8220.8	8399.8	8780.2	8665.3	9004.5	8744.5	8934.6	8860.6	8556.5	6822	7141.1	7386.6	7126	7056.9	7657.7	10400.7	7504.4	7402	7560.9	8498.8	7656.7	7514.8	8284.8
RAP1	3315.8	3132.9	2683.5	3053.8	3161.7	3154.6	2624.4	2634.9	3344.6	2685.2	3012.8	2855.2	2272.7	3154.8	3496.6	3313.8	3283.5	3294.5	3202.4	2842.1	2157.3	2346.1	3553.3	3360.5	3533.4	3494.2	2765.6	2425.6	2334	2313	2122.1	1619	1380.6	1378.1	2181.5	2384.5	2447.2	1319.5	2450.8	2345.8	1386.5
MOB2	1160.1	1557.3	1442.3	1474.6	1542.4	1815.2	1804.3	1526.2	972.6	1218.4	1686.2	752.2	1292.8	1664.3	2047.9	2015.7	1916.6	1745	1476.6	1406.7	1434.6	1473.1	1907	1794.2	1953.7	1998.3	1389.7	1446.6	1406.3	1482.6	1130	943.3	897.9	1040.8	1074.3	1659.6	1542	1010.7	1517.1	1489.6	985.2
SPF1	10646.4	9872.9	8835.6	8461	7383.2	7042.7	7521.2	9451.6	7871.5	7289	6084.4	8407.4	6444.4	5805.7	10823.5	10419.4	10457.2	10485.2	10317.5	10952.1	10557.5	9793.8	10767.7	10843.4	10787.1	10477.4	10763.4	8484	8287.2	8098.8	8260.4	8146.8	8924.1	9621.5	8902	8135.1	8235	8297.8	8460.3	7959.7	8619.2
YBR238C	343.3	697.1	2022.7	2991.1	2862.7	3082.7	1864.8	1180.9	217	2930.8	2425.7	169.8	2355	2685.3	797.9	650.3	460.4	366.9	296.6	213.4	194.7	168.5	841.9	553.6	746.1	516	201.1	611	586.3	526.9	379.6	175.9	131	72.6	132.1	596.3	581	107.9	604.8	549.1	100
SEC53	16609.5	15737.7	13962.2	13160.5	11681.6	11416.2	12021.2	13812	11118.2	10758.9	10503.1	10672.9	8371.2	9389.6	13560.6	13589.7	13887.4	13947	13907.9	13821.9	15150.3	13079.4	13471.7	13377.9	14002.6	14169.2	14150.3	11902	11493	11742	11353	11251.1	11476.1	10336.7	7679.5	11495	11247.6	10464.5	11036.9	10994.1	10674.2
EDC1	1997.7	909.1	674.5	819	977.8	1134.7	1329.2	874.6	1634.9	678.8	1194.5	2336.4	711.1	1216.6	2166.8	2418	2649.5	2909.8	3464.4	3628.1	4032.6	3983.6	2154.8	2436.1	2178	2732.1	3744.2	884.1	965.8	1168.3	1429.9	1597.2	1936.3	2118.7	1874.8	903	984.4	2047.7	1066.2	1149.6	2010.3
MRS1	1578.7	1568.5	929	1054	1223.2	1353.2	1491.1	1523.3	1547.9	1230.5	1169.4	1282.2	1104.5	987.7	2151.8	2201.3	1877.7	1861.5	1600.5	1542.8	1407.5	1489	2254.8	1964.5	1995.1	2026.4	1501.2	1317.1	1367.2	1283.3	1024.3	772.7	824.4	661.5	854.7	1284.9	1298.2	846.8	1353.4	1318.1	840.4
SPO13	55.7	72.1	61.7	47.7	53.1	55.7	61.2	55.5	56.5	62.9	77.7	49.4	61	58.5	40.8	38.7	54.3	51.3	56	68.6	68.6	45.7	50.5	57.6	48.5	46.5	55.5	54.5	58.6	41.9	62.9	44.1	83.7	57.8	48.4	35.4	47.3	43.1	38.5	42.9	44.7
YEA6	4538.3	3603.6	2088.6	2017.4	2109.9	2486	2668.3	2550	3478	2325.2	3029.2	4218.2	2393.5	2767.3	3072.3	3419.3	3472.5	3661.2	4215.3	5131.2	5959.9	5612.8	3186.6	3099.3	2999	3411.5	5007.3	1697.6	1600.5	1857.2	2350.3	2675.3	3285.8	2383.8	2244	1685.6	1616.7	2948.6	1679.2	1819.4	3091.3
ARP2	6945.5	6718.7	5590.7	5049.3	4243.9	3870.5	7161.4	6850.2	5990.5	4481	3494.1	6401.7	3234.9	2127.8	7807.9	8272.1	8428	8746	9263	9844.4	11040.3	10780.7	7888.6	7674.3	7827.6	8588.6	9962.3	5496.7	5516	5818.4	6395	6575.5	8077.7	10062.7	7782	5680	5701	7421.2	5501.9	5850.4	7658.4
DUS3	301.5	651	2051.4	3157.2	4115.6	4637.4	3091.2	1859.1	446.7	2867.9	4812.2	159.6	2697.7	4855.1	1702.4	1395.2	911.3	599.4	302.3	129.9	203.8	231.5	1881.9	1185.2	1667.8	985.2	118.9	1438.5	1430	1018.2	640.8	217.5	98.7	59.6	211.4	1354.3	1281	56.5	1381.8	1123.8	58.8
RPS17B	15016.4	14052.9	16111.5	15706	17845.8	17997.3	16376.9	18899.9	15289.1	15382.3	17912.1	12266.5	16329.4	17506.2	16630.4	16103	16005.7	15398.3	14087.6	13061.4	8346.2	9072.3	16280.7	16453.9	16435.8	15695.9	13515.9	14730.4	15141.3	14280	13784.5	14567.1	12822.5	5429.4	6962.4	15968.6	14913.1	14226.1	16136.4	15063.4	13478.6
YOR192C-C	4804.3	3823.6	2106.7	2085.5	2207.6	2459.6	2152.3	2711.8	4241.9	2282.1	2591.7	5022.1	2330.4	2619.9	3092	3151.2	2955.2	2908.5	3131.7	3033.1	2977.6	3326.2	3275.7	3030.1	2849.1	2982	3279.7	2402.4	2818.9	2628.4	2359.6	2786.4	2476.9	4334.9	4255.2	3575.5	3242.4	4446.1	4145.3	3813.1	4467.1
CHO1	11305.1	10158.1	6354.1	4503.4	3788	4015.3	6582.7	5903.6	8760.2	3547.6	3948.2	9069.9	2159.7	2297	10296.2	10755.4	10790.5	11162.4	12108.6	13974.6	15750.7	14364.7	10485.9	10291.3	10063.4	10523.9	13884.4	7968	7942.1	8645.2	9391.3	9651.5	12366.3	11540.3	8916.8	7775.9	7710.1	11842	7886.4	8031.5	12824
RPS30A	16481.7	17735	17647	17871.8	18806.7	19708	19374.9	19458.4	18255.4	17409.4	20046.2	13876.6	17899	20321.6	18734.4	17793.7	17881.3	17421.2	16761.5	15538.8	13113.3	14451.8	17907.5	18970.2	17901.7	17791.4	15921	17200.7	16718.8	16023.9	14995.3	16229.3	14313.3	11678.9	13219.1	17222.9	16686.6	15943.5	17494.4	16714.6	14603.3
MIA40	3084.7	2659.9	1713.4	1350	1014.6	807.5	1952.6	2226.4	2539.7	1209.3	754.1	3213.2	806	411	3499.6	3314.5	4150.4	4522.6	4782.2	5113.1	4638.2	4630.9	3456.2	3830.3	3439.4	4112.4	5025.1	2377.9	2293.2	2737.3	3056.5	3246.4	3240	3927.7	3645.3	2284.2	2359.2	3295.6	2338.5	2550	3270.7
MKC7	2305.2	2078.1	1743.7	1837.9	1683.9	1998.4	1526.7	2865.9	1120.4	1296	1056	617.8	763.9	802.4	3284.1	2818.4	2890.1	2354	2042.8	1704.3	1149.6	957.6	3337.4	3056.1	3539.2	3027.9	1669.8	2551.7	2552	2072.2	1713	1038	767	714.7	682.5	2446.1	2364	717.9	2377.7	1917.2	722.3
LRS4	1194.6	970.7	702.9	773.6	921.3	995.5	931.9	932.9	1005	869.2	1012.6	1130	816.6	1063.3	1151	1137.6	1155.4	1177.7	1329.1	1349.8	1272.1	1147.4	1174	1100.5	1173	1217.7	1346.4	782.9	780.4	815.4	873.8	885.1	912.9	889.6	844.9	822	803.2	908.9	808	849.3	881.5
ARA1	12925.2	10677.1	8614	6884	4700.6	1461.9	2743.7	5366	11035.9	6512.9	1179.3	17458.2	6798.7	1160.9	7509.1	8861	9553.1	10958.3	12850.5	15871.1	17519.9	18037.8	7612.3	8557.1	7727.8	9734.8	15836.3	5299.6	5023.8	6215.7	7880.9	9240	11301	12660.8	13318.2	5317.4	5313.4	9592.6	5064.1	5996.1	10670.1
BOI2	2670.8	2981	3306.4	3549.9	3590.7	3872.8	3086.1	2264.1	2741.3	3981	4122	3780.7	4368.8	4311.1	2693.7	2684.6	2383.8	2343.6	2396.2	2447.1	3055.7	2915.6	2966.8	2491	2640.9	2466.4	2321.9	1911.4	1799.5	1794.3	1779.2	1441.4	1426.4	1379.6	1840.1	1653	1821.9	1383	1797.5	1695.7	1451.5
RKR1	3495.4	4012.1	3760.8	4194.2	4153.7	4307.1	5138.6	4296.8	4440	5036.2	4854.2	3941	4877.8	5390.4	4660.4	4574.4	4148.2	3942	3518.2	2979.8	2513.5	2535.6	5020	4542.7	4313.7	4284.6	2928	3911.1	4211.8	3653.6	3178	2234.1	1553.5	1618.2	2384	3601.2	4051.9	1899.4	3978.9	3534.3	1675.1
PDS5	3973.1	4402.1	2805.9	1793.5	1224.8	1120	762.8	2070.7	2801.6	1325.6	681.1	2381.7	854.5	726.7	3738.6	4075.4	4270	4123.1	4508.2	4509.9	4969.5	3498.8	3864	3850.8	3991	4082.8	4520.2	2002	1813.3	2195.8	2194.2	2075.1	1899.2	2958.8	3124	2145.5	2522.7	2523	2547.9	2484.3	2216.1
RSC1	1975.1	2068	1999.8	2304.3	2783.1	3082.9	2643.9	2155.3	2220.4	2530.7	3349.1	2701.6	2512.5	3226.1	2200.4	2064.2	1906.6	1781.5	1891	1948.8	1992.4	2059.3	2230.5	2013.8	2103.8	2059.7	1885.4	1433.4	1573.6	1458.7	1421.4	1184.7	1418.4	1536.4	1390.4	1471.6	1584	1428.6	1601.7	1509.6	1389.2
DEP1	1811.7	1570	1389.5	1940.1	2338.4	2135	1680.3	1473.2	1713.5	1765.5	2085.2	2108.3	1769.7	2160.7	2105.5	2284.7	2262.7	2270.8	2428.1	2303.3	2262.1	2313.5	2142.1	2017.4	2180.6	2393.5	2336.2	1432.6	1404	1666.6	1821.5	1713.2	1556.7	1425.3	1430.8	1505.6	1491	1574.8	1521.2	1645.8	1623.3
PDH1	298.8	306.2	345.2	272.5	150.1	98.9	168.8	117.8	278.9	661.6	144.4	656.8	1858.4	142.4	219.3	204	201.9	215.3	237.2	293	822.5	643	218.4	184.3	190.2	224.9	298.9	140.4	134.8	153.8	165.3	165.1	389.8	725.3	198.8	122.2	158.4	265.7	102.9	131.5	311.9
ALE1	3774.9	3416.9	2543.9	2000	1299.5	840.3	1599.1	2441.7	3622.6	1923.2	599.6	3401.2	1415.3	433.8	4377.3	4248.5	4573.3	4378.4	4428.6	4294.6	4356.2	3935.6	4124	4421.8	4409.6	4451.9	4274	2954.9	2968.1	2756.6	3094.2	2975.6	3323	3402.7	3078.4	2826.3	2836.2	2869.6	2878.6	2640	3042.6
NRP1	699.6	1893.5	4751.6	5562.6	5416	5006.1	3919.2	3611.5	1124.7	6398.4	4630.8	706.1	6495.2	5455.4	2292.3	1641	1028.1	551.7	247	192.3	444	563.2	2270.4	1427.8	2266.1	1190.3	163.3	1813.8	2100.6	1203.9	542.2	173.2	131.1	170.2	374	1895.9	1763.7	76.3	1948.8	1186.2	80
RMT2	566.5	2555	5522.1	6668.3	7553.3	6415.5	5061	3404.8	1709	7709.6	7241.9	746.4	7911.6	8477.7	3099.4	2223.5	1702.5	1233.9	725.7	191.6	200.6	389.9	3160.2	1984.6	3076.1	1859.1	190.4	3295.6	3425.8	2726.7	2160.6	1312.8	500	167.8	889.8	3152.1	3312.2	671.2	3016.8	2950.7	468.8
ECM25	1354.7	1221.7	739.4	798.9	749.7	1008	924.7	1054.3	906.8	614.8	602.8	775.3	483.1	775.8	1506	1497.1	1380.5	1398.8	1654.8	1481.5	1514	1092.7	1459.7	1376	1408.1	1502.3	1569.8	776.6	793.1	1014.3	894.9	788.5	822.6	882.5	616.2	737.8	859.4	1002.6	950.1	930	984.5
VPS3	1491.7	1343	1045.9	895.3	942.4	1221.2	1052	1054.1	1326.2	1086.1	1140.5	2049.7	1245.6	1260.3	1532.7	1507.8	1633	1588.6	1837.7	1855.5	2077.9	1966.6	1464.5	1586.9	1575	1645.7	1918.5	1084.1	1036.2	1056.6	1150	1144.3	1253.6	1506.4	1667.3	956.1	1153.1	1099.6	982.1	1080.9	1131.6
PLM2	692.2	621.1	293.3	252.3	259.9	263.8	126.8	352	399.2	228.2	158.8	399.6	189.8	104	438.6	474.8	504	580.7	613.1	595.5	634.8	492.1	445	475.4	429.1	527.2	617.7	289.8	299	329.2	353.4	305.9	302.5	330	320.1	306.3	280.3	232.5	307	313.8	272.3
ETP1	976.7	821.8	403	290.6	223.6	286.2	431.2	338.8	852.5	438.1	251.7	1569.2	550.9	203.2	695.3	844.5	994.9	1149.8	1422.4	1606.6	1635.8	1549.3	669	831.9	724.2	938.6	1624.4	392.8	381.2	442.5	667.2	802	929.6	860.2	827.2	392.4	385.7	807.3	395.4	417.1	768.9
SPO12	1902.2	1901.9	1076.2	958.2	1319.8	1524.8	1188.5	1101.8	2621.7	1153.1	1337.5	1633.9	569.1	532.8	1974.3	2167.4	2275.8	2350.1	2668.6	2661.1	3243.6	3524.3	2059.3	2025.2	2082.8	2351.1	2841.1	1308.3	1523.5	1570.9	1530.8	1440.7	1555.6	1991.7	2458.1	1507.2	1545.8	1663.6	1422.9	1629.8	1548.7
EDC2	8100.2	7034.2	3851.6	2635.2	2075.9	1814.6	2734.9	2932.8	9406.9	4519.3	2254.8	10552.8	4271.2	2121.7	3194.7	4290.7	5243.6	6528.7	8102.2	8279.7	7963.6	8644.8	3266.9	4384.6	3235.9	5148.6	8467.2	1717.4	1870.7	3352	4544.5	4526.3	4926.8	6281.5	8789.1	1589.7	1910.8	5245.4	1843.3	2753.8	4951.1
LEU5	1078.5	896.7	519.7	558.8	673.9	696.7	623.4	728.5	1215.7	603.2	707.3	1683.5	620.9	571.7	1051.6	1101	1210.7	1290.3	1199.7	1358.6	1380	1409.6	991.5	1142.6	1011.5	1186.3	1305	647.2	623.5	833.2	943.7	826.8	747.9	697.1	766.1	604.6	683.7	768.3	625.5	824.2	728.5
ULP1	3910.9	3757.3	2842.8	2753.3	3075.8	3334.9	3926.9	3084	3740.4	3044.9	3914	5025.3	3102.8	3264.6	3497.1	3400.9	3488.4	3441.6	3484	3907.3	4135	4105.3	3475.9	3590.4	3390.1	3385.9	3840.1	2921.8	3038.1	2715.6	2778	2632.8	2901.9	3089.2	2663	2431.9	2716.1	2810.3	2451.4	2528.5	2541.3
CTS1	19271.1	17714.4	16051.4	15649.4	15024.4	15192.7	13393.6	15488.4	22891	18758.9	16689.9	20842.3	16671.4	17999.5	15804.4	15277.7	15680.7	15073.6	15804.6	17112.8	19217.3	19535	15618.5	15821.5	15706	15308.3	16647	13196	13492.6	12645.2	13091.8	12495.7	13996.9	14035.1	16491.3	13404.4	13358.2	12903.7	13636.4	13080.6	14294.1
YKL061W	725.2	636.9	434.8	385.1	410.1	526.7	763.3	446.8	702.2	414.7	713.7	940.1	399.1	528.9	570.1	590.2	657.5	716.2	759.6	753.7	754	905.3	529.8	621.7	576.4	623.2	772	384	485.7	531.5	451	515.4	646.6	734.8	832.6	462.3	454.4	700.3	530.3	578	650.2
YHR131C	819.6	895	892.5	829.3	747.7	901.6	861.5	752.8	649.9	1059.3	1011.1	1160.8	1143.1	901.4	731.3	733.3	754	805.8	881.5	978.5	1075.5	939.5	691.6	702	716.6	781	981.5	534.5	541.6	548.6	593.7	598.5	626.1	600	617.6	509.1	570	557.6	550.5	511.5	611.9
YJL185C	1420.7	1187.3	915.8	702.5	537.1	487.9	433.2	463.1	1740.4	1046.3	456	2633.3	974.9	451.2	1164.7	1217.8	1323.2	1509.1	1841	2149	2299.8	2482.9	1194.9	1211.6	1106.8	1318.1	2185.5	724.4	788.7	843.7	1151.6	1367	2065.7	2422.8	2833.7	731.4	727.8	1721.3	703.2	777.3	1861
YMR317W	139.5	169.9	143.6	124.5	153.2	249.7	271.8	237.9	150.3	117	182.8	98.2	94.7	131.3	128	152.8	127.8	162.9	253.4	283.2	350.2	240.2	141.1	145.3	159.5	141.3	267.3	124.9	144.7	167	186.8	184.4	317.3	333.4	176	85.6	130.2	307	107.4	143.9	275.1
KGD1	5022.8	4540.7	3370	3209.8	2365.9	1691.7	3356.1	3495.4	5245.1	3841.7	2036.8	7772.4	3726.9	1934.5	4295	4721.7	4691.4	5100.1	6014.8	6497.3	6533.9	6122.8	4444.1	4773.8	4488.9	4846.9	6079	3183.8	3150.1	3400	4093.8	4219.6	5232.3	5183	6055.8	3139.8	3310.2	4668.5	2980.6	3321.7	4822.4
VPS28	2125.4	2074.7	1319.5	1038.4	794.3	636.3	794.5	1147.3	1850.3	1277.6	433.3	2135.8	1170.2	318.2	2103.7	2307.9	2378.8	2484.1	2712.9	2658	2670.2	2689.1	2015.1	2216.3	2143.3	2541.4	2727.3	1715	2064.3	1864.5	1867.1	1859.6	1940.1	1932.3	1983.9	1711	1677.4	1828	1629.5	1733.7	1716.1
YGR130C	5323.5	4471.7	2231.6	1206.8	575.2	583.5	2124.6	2223.5	6106.7	2304.3	631.5	11513.9	2577.5	667.8	3015.5	3575.7	4337.5	5216.5	6564.4	6233.2	7251.8	7656	3001.2	3842.2	2964.5	4141.8	6172.4	1833.4	1781.2	2579.9	4153.5	4516	3317.7	4140.3	5369.1	2154.8	2127.1	3732.9	2214.4	2811.7	3516
KNH1	1623.5	1938.8	2061.4	1920.5	1937.4	2408.6	1941.8	1035.1	1967.6	2336.2	2260.2	2483.4	3087.7	1706.1	1768.2	1721	1570.5	1436.8	1442.8	1474.9	2353.8	2001.9	1819.7	1579.9	1796.6	1605.1	1424.8	1120.4	1232.6	1454.5	1290.9	1186	1643.9	2033.6	1504.9	1089.9	1329.9	1550	1256	1302.2	1583.6
ECM2	151	265.5	391.1	410.5	492.9	661.3	512.7	136.9	276.9	516.3	941.4	235.1	492.3	904.4	290.7	228	222.3	200.4	233.3	260.5	279.1	240.9	234.5	151.5	194.3	177.8	248.8	154.3	141.4	169.3	176.7	147.2	256.1	161.8	173.2	126.3	151.9	236.6	115.1	123	193.6
EAF6	1805.2	1829.4	1637	1914.3	2189.7	2522.3	3354.5	2168.5	2310.8	2209.7	3568.2	2273.6	2406.9	3377.5	2427.6	2304.8	2338.2	2136.1	2125	1900	2133.7	2386.1	2332.9	2402.7	2530.2	2351.5	1848.9	1717.2	1905.4	1621.9	1474.8	1384.3	1597.1	2328.2	2062.5	1492	1776.6	1430.5	1573.8	1562.1	1406.1
RGM1	278	532.3	1029.6	823.6	384.4	454.3	293.9	200	319.8	997.6	369.8	342.1	1144.4	396	187.4	173.7	176.8	174.3	206.3	248.7	296.1	313.6	220.7	148.6	178.6	150.1	246.2	70	75.1	94.8	103.9	97.2	76.5	138.3	168.8	86.4	109.5	131	125.8	92.2	106.6
YPL264C	1584.3	1494.7	890.2	944.4	956.8	1110.8	3579.5	1439.6	1445.7	917.4	1316.7	2057.8	777.9	2485.7	1829.6	1777.2	1779	1705.3	1698.9	1880.9	2160.5	2048.4	1915.9	1730.9	1736.5	1859.9	1725.3	1110	1170.7	1057.7	956.8	878.4	1527	1949.3	1212.7	1061.6	990.5	1390.7	1005.1	933.4	1298.2
YPL199C	2996.7	3273.3	3837.8	4770.5	5267.4	4675.5	3517.5	3991.1	3473.9	5328.7	5143	2941.6	5037.6	5313.1	4353.7	4271	4157.8	3739.3	3632	3014.3	2581.5	2586.1	4352.4	4155.4	4643.5	4334.9	3122.3	3234.4	3671.3	3213.1	2594.8	2238.8	2160.1	2059	2209.7	3630.1	3601.1	2192	3410.8	3270	2184.8
TWF1	2475.1	1672.9	1119.9	813.2	574.1	581.2	1405.5	1532.5	1700.9	825.5	527.5	1634.2	551.6	371	2313.9	2729.3	2839.7	3212.9	3466.8	3501.6	3147.9	3173.6	2423.8	2425.8	2289	2953.5	3641	1400.1	1422.9	1841.7	2185.9	2225.7	2524	2590.2	2456.8	1482.5	1488	2354.1	1467.9	1725.6	2622
YLR125W	220.3	366.1	296.6	280	129.8	163.4	221.1	120.8	375.6	290.5	215.8	478.5	343.7	219.2	229.3	268.1	241.7	292	318.6	401.1	446.1	403.5	246.6	149.4	168	230	427.2	98	81.4	149.3	138	134.8	147.4	155.3	152.2	79.1	113.4	227.5	119.6	94.8	158.8
PUS4	622.6	1027.7	1520.7	1844	2039.1	1992.7	1367.9	1361.6	762.1	1848.1	2035	602.3	1792.1	1896.6	1668.8	1452.9	1206.7	1027.4	840.1	584.5	579.4	610.8	1731	1412.2	1665	1367.8	566.3	1167.8	1199.1	986.3	699.7	407.5	358.9	301.1	489	1151.5	1224.3	313.3	1109.7	1000.6	300.4
MST28	949	775.7	671.5	635.2	705	717.9	842.5	822.6	811.6	587.8	645.4	704.3	420.7	407.2	1395.7	1433.2	1435.6	1504.4	1586.2	1444	1542.6	1432.1	1451.9	1346.6	1360.2	1519.3	1513.7	943.5	1041.1	1099.5	1155.4	1063.1	1208.6	1102.7	1145	888.1	898.4	1163.1	935.9	951.4	1124.8
YKL063C	2761.7	3199.8	2748.8	2205.8	1944.9	1937.1	2065.6	2424.1	2736.5	2152	1613.6	2271.5	2306.5	1946.4	3596.6	3660.4	3677.3	3761.3	3581.9	3852.4	3734.4	3747.6	3406.7	3285.5	3286.3	3488	4052.8	2349.2	2258.9	2426.2	2351	2474.2	2337.6	2577.7	2418.4	2482.5	2428.4	2834.5	2577.1	2675.5	2478.4
DOT5	4370.3	3555.6	3292.7	2901.1	2412.9	1671.1	3012.9	3305.5	3162.9	3121.3	1559.3	3421.5	2443.5	1072.7	4289	4409	4414.1	4651.1	4996.7	5515.3	5560.4	5709	4159.9	4187	4227.8	4489.6	5440.5	2894.2	2944.9	3279.9	3403	3783.2	4840.5	6357.2	5193.8	3170.7	3030.8	4471	3094.9	3340.2	4735.9
DAM1	2135.9	2013.6	1033.9	1115.8	1063.4	1051.1	1136.1	1159.5	2220.7	794.3	824.1	2292.2	756.9	883.1	2146.7	2428.8	2344.4	2538.8	2997.2	3088.6	3621.2	3029.9	2256.7	2153.9	2099.5	2394.1	3189.6	1184.4	1132.6	1643	1603.5	1573.3	1695.5	1999.1	1775.1	1257.2	1437.6	2148.3	1499	1553.5	1991.8
PDR8	847.3	662.1	508.7	428.5	387.7	289	334.5	539.1	681.3	496.7	221.3	750	439.7	258.2	901	902.2	986.1	961.4	969.7	994.4	669.5	638.2	882.9	957	908.5	910.5	953.5	711.4	755.3	627.7	689.7	646.4	588.2	594.9	589.9	719.7	721.4	580.4	706.3	658	564.3
MNN9	5710.3	6164.1	5868.9	5929.4	5806.5	6337.8	5507.2	5250.2	4286.7	5553.4	5233.2	3543.4	5829.9	5082	6856.9	6515.4	6499.7	6033.9	5891.2	5904.3	6197.9	5570.7	6660.3	6465	6550	6298.6	5758	4820.3	4985.1	4406.4	4134.5	3531.1	3815	4067	3642.8	4700	4784.6	3549.7	4780.1	4390.7	3659.1
RPS17B	9361.1	12186.5	14994.5	17086	19468.6	20620.3	18734.6	19782.2	11379.8	17730	20286.2	7885.3	15838	17481.4	17450	17411.8	16377.5	15092	13411.2	6657.6	2601.7	3489.1	17534.4	16495.5	17092.5	16408.2	7024.7	17793.7	18800.3	17333.9	16391.2	14157.6	10917.5	1078.5	2951.2	16074.3	16570.4	11910.9	16357.6	16233	10219
OST6	4625.3	3957.9	3258.5	3023.4	2816.4	2894.3	3334.6	3973.5	2900.7	2994.8	3023.6	2904.4	2769.4	2692.3	5088.2	5371.4	5087.9	4900.5	4695.3	5391.7	4729.2	4217.1	5258.2	5030.9	5343.6	5243.2	5133.6	3887.9	3585.1	3396.6	3492.8	3214.2	3526.2	2682.7	2500.2	3327	3291.4	3002.6	3242.4	3145	3255
TPK3	978.9	1096.1	1256.9	1587.7	1679.4	1894.7	1406.5	1673.9	1102.2	1331	1495.2	862.1	1428.8	2067.5	2020.5	1780.7	1487.9	1179.1	927.8	815.9	883.9	1081.6	1993.3	1391.4	1918.8	1493.1	848.8	1361.1	1387.6	1260.5	737.7	460	477.4	718.1	885.3	1668	1498.1	572	1709.6	1337.6	561.1
HOM6	19158.2	17735.8	16732.3	17275.8	17148	15344.9	10953.4	13649.5	18266.6	13513.2	11879.8	13120	9320.3	14722.8	16399.8	17048.7	16675.5	17030	17180.9	18036.8	18922.5	18519.9	16627.6	16275	16611.2	16875.4	18044.1	13982.8	13882	13952.5	14551.9	14503.8	16694.5	17478.5	16983.5	13384.1	13783.8	14804.1	13179.1	13413.5	15609.8
DBP6	1037.7	1640.7	3056.9	4090.7	4916.6	5604.1	3627.5	2650.5	1469.8	3931.8	5404.7	1355.2	4142.3	5512.6	3026.4	2343.6	1823.8	1291.8	913.7	681.3	927.5	1117	3043.8	2129.9	3074.2	1962.9	678.2	2499.9	2416.6	1875.8	1135.5	483.9	533.6	561.3	909.3	2362.7	2552.4	403.1	2383.3	2054.4	432.8
HAL5	2448.2	2834.9	2039.6	1971.8	1805.7	2250.6	3510.1	2587.9	3019.3	2102.5	2957.6	4322.7	2267.6	2410.8	2508.5	2741.4	2758.8	2993.6	3479.5	3178.5	3558.5	3392.8	2674.3	2747.3	2571.3	2856.9	3080.1	1689.4	1727.5	1933.4	2280.5	1915.5	1676.2	1949.7	2156	1631.4	1798	1903.2	1825.3	1857.4	1719
YFL012W	149.9	149.8	130.9	152.3	155.4	154.1	133.9	149	132.4	140.5	164.1	131.7	107.3	157.4	193.3	221.5	153.5	160.6	149	163.2	167.2	170.6	185.2	185.6	188.8	161.3	164.3	107.4	126	116.1	119.2	124.7	125.7	144.2	119.6	151.3	154.3	133.1	127	147.6	125.3
YDL086W	9532.1	10202.3	7693.5	6920.2	5967.9	3996.5	4339.4	5302.4	9510.5	8089.4	3594.8	10697.3	6962.2	2611.4	7298.7	7751.6	7840.8	8128.7	9123	10542.1	12436.6	12302.3	7712.9	7604.2	7693.1	8010.3	10379.3	4611.4	4991.4	5840.5	5774.8	5762.3	7667.8	10899.6	9567.4	4805.6	5211.4	7728	5322.1	5417.8	7880.4
PAU14	1437.2	1401.7	745.5	529.2	496.5	427.2	590.7	885.7	1113.4	709.3	455.4	998.7	636.1	452.2	1271.7	1333.8	1228	1220.5	1269.9	1371.3	1499.3	1299.4	1372.8	1236.7	1242.3	1276.7	1363.7	761.2	866	913	802.6	692.4	732.4	1307.8	772.6	834.5	897.9	908	1038.3	1064.9	962.8
CWP1	3386.8	2919.3	3421.4	4303.3	6315	8393.3	10554.9	5468.2	8274.9	2251.9	6823.5	5133	1846.6	3862	11493.8	12664.6	13102.2	14030.4	14449.4	15369.1	21268.6	19761.6	11028	11642	11021.2	12788	15233.7	9459.2	9144.6	10655.7	11944.9	12376.9	13210.3	12192.2	7871.9	9584.2	9161.7	12864.5	9037.4	9696.3	12832.8
YLR064W	2627.9	3831	4391.5	4041.1	3542.1	3551.2	3396.7	3487.7	2526.1	4771.5	2838.8	2939	4699.6	2360.4	3513.4	3485.1	3250.7	3274.3	3276.4	3230.1	3555.7	3862.8	3625.4	3234.6	3537.5	3332.1	2986.4	2185.4	2096.9	2002.2	2066.4	1861.2	1605.4	2186.4	2190.2	2267.8	1811.6	1736.1	2213.9	1914.1	1680
AIM4	828.6	775.2	409.5	421.8	546.6	696.4	980	819.4	780.2	489	708	785.9	381	532.5	1122.9	1294.5	1232.8	1346.2	1600.7	1589.9	1396.4	1240.4	1218.6	1150.5	1131.3	1251.9	1580.5	860.2	963.5	1032.1	1030.6	1038.9	1232	1101.1	857.3	919.5	914.5	1449.2	892.5	1020	1312.2
GIM4	5641.6	6176.4	5342.9	5602.8	5619.6	4619.8	4218.8	4620.6	5803	6162.5	5060.2	5621.8	5235.9	4457.6	4992.4	4763.8	4427	4206.7	4179.6	4155.7	3709.9	3879.8	5042	4607.8	4716.4	4621.6	4248.8	5179.6	6255.1	4992.2	3970.7	3401.2	3048.8	3616.9	3934.7	5162.5	4843.6	3524.5	5369.9	4298.2	2891.5
MSC2	1889	1901.8	1104	1101.3	1238.3	1387.9	1400.2	1598.8	1938.8	1299.4	1080.6	2759.3	1171.9	1079.1	1932	1955.7	1782.3	1892.3	2096.1	2180.8	1942.6	1879.6	2086.2	1848.5	1941.4	1970.9	2081.9	1245.2	1355.9	1292.3	1385.2	1221.6	1334.2	1314.5	1280.2	1266.1	1291.6	1345.7	1378.1	1351.3	1352.3
YKL075C	1240.5	1483.6	1176.8	1590.3	1801	1913.8	1604.4	1356.2	1512.4	1588.4	1930.1	1674.3	1733.1	2222.5	1509.5	1373.1	1319.6	1297.6	1339.7	1263.5	1395.1	1359	1457.8	1358.9	1597.7	1516.2	1264.1	1161.5	1252	1134.7	962.2	769.2	901.3	818.5	890.6	920.5	1077.1	806.6	1038.6	982.9	830.6
AIM18	1832.6	1502.4	903	843.3	773.5	675.8	839.8	1051.4	1818.3	860.8	657.9	2832.8	869.7	644.1	1707.3	1987.6	2280.8	2665.2	3067.6	3022.1	3143.1	3204.3	1626.6	1955.6	1717.8	2196.1	3068.2	1057.3	1090.7	1314.7	1578.9	1789.9	1779.9	1544.3	1753.3	1145.8	1088.3	1601	1055	1255.8	1738.8
YGL138C	35.8	36.2	28	18.8	18.2	18.5	27.5	20.1	31.7	21.2	18.7	29.3	28.1	13.4	22.7	28.6	31.8	33.2	33.3	33.4	41.7	43.2	20.2	28.5	23	25.7	39.2	12.9	16.1	16.6	28.9	21	24.7	22.4	29.9	17.8	21.7	20.6	14.3	15.8	16.3
EFR3	1601.9	1655.8	2226.3	2608.4	2454	2588.1	2083.3	2474	1410.9	2521	2192.6	1568.8	2442.4	2135.5	2643.4	2375.1	2251.7	2146	1954.8	1904.6	1769.2	1669.7	2597.5	2409.3	2706.9	2337.7	1917.7	2089.5	2234.4	1727.9	1611.9	1330	1160.4	1077.9	1219	1946.5	1800.3	1003.5	2115.2	1687.3	1151
HOL1	2368.8	2254.6	2632.8	3123	4111.5	5497.3	3704.4	2840.5	2602	3758.8	5087.3	2766	3561.5	4677.7	3198.5	2985.8	2940.9	3041.1	3128.1	3328.5	3521.3	2971.3	3334.5	2964.1	3045.9	3013.8	3215	2274	2232.8	2135	2367.2	2243.2	2378	2189.7	1968.1	2139.6	2064.4	2323.5	2186.9	2013.8	2330.4
SSU72	2772.1	1599	910.5	969.8	961.1	1077.5	1355.6	2283.7	1955.8	846.6	686.5	1973.4	721.4	628.6	2291.6	2441.6	2425.9	2563.3	2635.9	2710.8	2103	2180.1	2235.1	2271.4	2214.4	2463.9	2758	2169.1	2421.3	2036.3	1917.1	1821.2	1685.6	1916.7	1807.9	2000.8	1900.2	1831.5	1933.8	1847.3	1578.5
PUF2	1591.9	1772.4	1858.2	1880.9	1547.8	1683.6	1841.4	1871.5	1932.5	2179.7	1349.2	2943.7	2072.8	1189.3	2006.9	2086.1	2079.5	2065.5	2248.9	2059.1	2349.1	2189.6	2138.1	2071.1	2021.1	2025.3	1922.3	1460.1	1513.9	1536.5	1906.6	1523.2	1202.6	1448.4	1571.8	1350.9	1503.8	1196.5	1361.2	1401	1168.7
YLR149C	2010.4	1786.5	702.5	278.5	122.4	137.9	217.6	352.1	2609.7	559.7	163.7	4696.7	826.5	189	817.2	1297.5	1729.9	2617	3431.4	3352.9	3614.3	3470.2	896.2	1326.9	712.9	1482.7	3407.6	476.9	434.2	912.1	1782.4	2223	1877.4	2031.5	2592	373.7	405.1	2067.1	408.8	703.8	1944.7
FSF1	6841.2	7044.7	7276.4	8378.8	8839.8	8268.8	7512.3	7754	4551.2	7876.6	8863.8	3584.2	6734.6	8338.6	8186.6	7809.4	6945.8	6358.2	5528.2	4279.5	3255.3	3847.1	8369.1	7148.5	8263.7	7427.6	4327.2	6128.9	6219.8	6225.1	5606.4	4370.5	3954.9	3330.2	4494	6236.5	6387.3	3829.5	6454.5	6210.2	4063.1
RIX1	319.6	799.8	3748.7	5575.1	5726.5	6583.5	4206.9	2491.4	637.9	5296.8	5782.1	410.3	5383.5	6279.2	1955	1323.6	759	382.7	172	143.7	242.2	290.9	2052.9	1053.3	2025.6	902.5	139.8	1737.8	1898.7	1179	510.4	116.4	117.7	70.1	247.9	1615.8	1797	100.2	1746.1	1204.6	112
FUN19	2671.3	2565.9	1380.8	1680.9	1809.8	1733.5	1411.6	1366.7	3734.1	1853.8	1829.2	9691.6	1829.4	1771.3	1807	2006.3	2387.4	2864.7	3861.4	3712	4158	4490.6	1818.7	2083.3	1824.8	2242.1	3566.8	1140.9	1160.2	1558.8	2280.3	2132.9	1972.8	2447	3058	1140.7	1251.2	2023.9	1155.1	1423.8	1907.1
LPX1	2396.3	2429.4	1596.3	1480.8	1378.4	1279.4	796.9	1582.3	2665.1	1867.5	995.9	3233.1	1938.1	1030.2	1976.3	2210	2053.9	2174.4	2278.4	2191.7	2660.4	2619.3	2237.2	2031.7	1971.1	2037.8	2136.9	1279.5	1294.7	1421.3	1612	1327.4	1196.7	1402.9	1617.5	1262.4	1346.9	1246.4	1372.3	1455.2	1281.4
SCY1	1607.5	1784.4	1187.4	839.5	548.2	494.8	893.2	992.6	1721.9	1054	508.3	1725.5	1047.9	495.9	1739.5	1817.5	1820.7	1756.1	2032.9	1904.5	1913.3	1586.7	1825.4	1748.3	1834	1808.8	1867.7	1122.2	1105.7	1152.6	1200	1001.4	975.8	1156.5	1235	1011	1321.6	1090.7	1149.2	1192	1066.1
MTQ2	2450.8	2473.3	1617.6	1616.8	1971.1	2284	1930.8	1528.7	2658	1759.4	2333.4	3290.9	1632.6	2326.5	2704.8	2574.5	2478.3	2352.3	2454.9	2877.4	3373.2	3481.1	2899.5	2482.2	2838.6	2688.6	3035.8	1918.5	2126.7	2076.5	1832.5	1732.3	2348.5	2585.5	2556.4	1999.7	2089.5	2033.8	1968.6	1955.1	2117.8
SKY1	4401.7	4979.5	4742.3	4743.1	4468.2	4270	4063.7	3211.8	4086.1	5720.4	4609.9	5129.5	5426.5	5100.7	3821.4	3870.9	3636.1	3659.3	4003.7	4271.2	4665.8	4469.2	3874.7	3758.5	3819.1	3719.3	4018.2	2653	2615.4	2402.7	2715.4	2416.7	2617.3	2439.4	2570.8	2371.1	2526.9	2238.3	2349.9	2320.4	2302.5
MHP1	5595.9	5592.7	4336.2	3531.9	2461.8	2278.7	2448.9	3461.6	6748.4	4830.8	2566.7	10977.6	5632.2	2688.1	5158.8	5452.7	5669	5901.1	6822.2	7197	8360.8	8091.9	5126.9	5272.3	5142.8	5757.7	7034.1	3530.7	3861.3	3952.4	4918.5	4852.7	4428.4	5452.2	7025.1	3709	3933.3	4494	3772.3	4066.8	4438.9
TRS31	1424.4	1546.2	1486.3	1731.8	2305.8	2589.3	2144.7	1655.5	1342.9	1791.9	2384.5	1374.7	1697.9	2409.8	2249.4	2225.6	2058.2	2007.4	1982.6	1873.3	1742.7	1655.7	2325.1	1928.1	2210.3	2179.7	1889.1	1612	1654	1673.9	1456.5	1240.8	1312.8	992.7	967.6	1798.4	1637.3	1262.6	1613.8	1531.9	1277.9
UME6	1343.5	1551.8	1685.2	2230.7	2394.1	3095.2	1795.9	1652.5	2176.1	2239.1	3678.6	2407.8	3184.5	4379.4	2181	2234.5	2224.8	2274.3	2524.4	2474.7	2313.2	2594.1	2269.7	2131	2156.4	2241.4	2555.9	1336.9	1321.8	1740.3	1778.8	1470.7	1188.1	1078.8	1121.6	1305.9	1514.4	1654.3	1558.3	1637.2	1440.7
RPN2	8955.4	9314.3	7326.6	6335.1	5088.7	4358.9	7473.4	8279.3	8268.2	5236.3	4172.6	8331.2	4695.3	3144.9	10278.8	9960.9	10575.7	10556.8	11346	12434	12167.5	12917.6	9865.7	10266.2	10176.7	10203	12464.7	6931.7	7352.4	7488.4	7745.9	7693.9	8778.9	11158.3	10381.7	7393.9	8102.8	9494.6	8111.3	7884.6	9373.6
NMA2	1376.1	1279.5	967.9	936.7	952.6	707.4	756.1	945.5	1202.7	1086.5	675.9	1461.3	1075.5	753.9	1550.8	1816.2	1793.3	1822.1	2055.7	2205.3	2153.8	1897.2	1709.9	1688.5	1668.3	1811	2252.3	1144.9	1127.3	1181.2	1426.2	1511.4	1745.1	1863.2	1715.1	1094.9	1158.2	1667.3	1021.1	1214.4	1651.7
MNN10	6006.8	6361.9	5688.7	6093.7	6146.3	6532.7	5526	5205.1	4854.9	5460.7	6024.6	4385.5	5130.4	5408.3	6676.6	6337.4	6169.4	5892.6	5788.7	5996.9	6411.2	5648.2	6755.9	6175.8	6711.2	6436.4	5861.3	5037.3	5028.2	4773.9	4532.7	3820.5	4028.2	4057.6	3827.6	4841.5	4825.5	3928	5008.5	4631.8	4028.3
PRP3	1263.9	1555	1424.1	1410.4	1572.6	1605.6	1897.7	1375.9	1625.5	1690.2	2063.6	1922.9	1816	2547.6	1564.6	1528.8	1435.1	1379.8	1382.4	1415.9	1632.8	1647.5	1629.5	1430	1567.3	1410.2	1290.5	981.5	1066.9	1017	951.6	805.3	902.9	1112.3	1234.6	935.2	995.8	957.3	1007.7	934.4	884.2
TUF1	6413.8	5233.6	3871.4	4350.3	5033.7	4724.4	5407.3	6034.6	6583.3	3510.5	5025.4	5513.3	2701.3	4518.1	6318.1	6606.4	7152.7	7238.5	8049.1	8993.8	8197	7234.6	6347.2	6710.3	6230.5	7309.2	8493.5	4793.6	4976.7	4954.2	5424	5473.8	6989.4	5178.9	5913.9	5026.6	4861	6532.2	4910.5	4802.8	6543.4
VPS60	2173.7	2105	1670.9	1609	1689.6	1610.1	2424.2	1946.7	2331.9	1883.6	1765.7	2519.9	1508.6	1323.7	2521.5	2589.4	2576.7	2620.6	2795.2	2974.2	2670.5	3120.1	2394.4	2386.3	2508.6	2606.4	3069.5	1617	1807.1	1924.9	1988	2009	2638.4	3577.9	2719.8	1655.3	1681.8	2595	1636.6	1729.8	2474.5
AIM34	4104.4	4510.7	2957	2770.8	2663.5	1586.4	1311.3	2153.6	4960.9	1995.9	946.7	2943.7	1033.2	713.4	3096	3082.7	2980.3	2915.3	2967.5	3220	3732.6	3745.6	3214.8	3046.2	3109	3042.3	3307	3007	3395.5	2835.2	2336.5	2191.8	2157.4	3033.1	3665.1	2884.2	2773.2	2491.7	2975	2687.3	2188.7
GPG1	1241.7	1303.9	929.8	806.4	613.7	172.3	272.4	405.5	3369.3	2166.2	350.5	5680.8	3325.2	347.4	395.2	507.5	561	769.8	1075.8	1922.1	4355.5	5465.2	404.9	447.3	361.7	539.7	1690.5	190.1	235.6	334.4	537	804	2016.3	6826.2	7422.4	158.9	226.1	1722.4	173	255.4	2010.6
MNN5	5013.4	5172.7	4976.4	4787	3574.4	3406.6	3555.1	3330.4	3759.1	4569.9	2760.7	4697.6	5461.6	2644.1	4480.5	4367	4393.3	4203	4218.5	4845.9	5695.3	5878.4	4590.6	4398.5	4422.1	4423	4743.5	2824.9	2816.8	2685.7	2549.3	2300.3	2052.7	1900.3	2430.1	2858.3	2834.6	2060.9	3141.8	2729.6	2310.9
YBR285W	3034.9	2388.6	888.6	371.1	73.4	38.9	88.7	122	1732.2	580.4	51.2	3506.8	268.7	36.6	328.8	586.3	940	1759.9	3463.2	4614.3	5999.9	6240.3	320.2	551.5	291.5	774.2	4838.1	117.3	147.4	330.2	835.8	1569.2	2080	2400.9	1739.1	126.9	156.6	2193.3	106.6	212.7	1884.6
YAP7	509.5	530.9	662.5	693.7	635.6	977.3	823.5	629.5	379.5	646	927.5	275.5	599.5	1045.4	884.9	773.7	675.3	610.2	646.1	547.4	515.2	451.3	825.9	641.3	758.8	691.2	572.2	429.9	393.6	380	346.7	302.2	320.8	309.8	273.5	495.1	456	372.5	524.2	419.6	374
ERG8	5667.1	5446.6	3973	3927	4497.3	4965	4120.7	5221.9	5252.4	4918.5	4148.1	6928.8	5123.9	5355.4	8110.1	7935.3	7615.5	7295.3	7261.1	7753.3	8570.6	7884.9	8301.5	7944.3	8138.9	8083.1	7810.2	6732.1	6611.1	6506.6	6123	5262.6	5604.7	5521.6	5995.4	5888.4	6214.8	4720.9	6439	6434	5369.2
NUP60	3361.9	3960.2	3621.8	3984.7	4073.7	4312.7	4006.6	3888	3287.1	4745.7	3815.7	3472.5	4641	3937.1	4377.4	4200.3	3983.5	3877.1	3713.4	3577.6	3367.8	3550.7	4527.5	4181.3	4354.7	4104.7	3552.3	3193.1	3401.1	2905.2	2714.3	2267.4	2193.6	2427.2	2411.5	3311.8	3277.4	2299.2	3338.3	3159.9	2218.3
ERB1	1195	3855.7	8841.9	11401.4	12149.7	12365.9	9326.6	5903.5	2414.5	11384.7	12280.7	1045.1	11975.7	12598	5707.5	4445	3153	2144.8	1080.4	307.7	531.5	713.7	5969.3	3974.5	5590.9	3576.3	271.1	4461.8	4683	3735.9	2394.4	867.5	187.9	91.5	514.8	4007.5	4471.7	177.9	4320.7	3662.7	117.4
VPS5	2281.2	2125.3	1327.6	1098.5	1214	1314	1319.3	1346	1871.2	1389.8	1295.8	2267.4	1359.7	1173.9	1860.4	1901.1	1998.7	2188.2	2333.2	2509.2	2447.4	2441.9	1786.5	1911.1	1811.4	2050.6	2574.6	1268.8	1381.9	1329.6	1528	1609	1738.7	1658.6	1472.8	1360.4	1374.9	1720	1253.3	1362.5	1609.4
PEX29	2143.6	2013.3	994.6	795.9	659.8	528.4	960.9	1059.9	2424.3	898.3	557.6	4137.2	844.3	505	1741.8	1986.1	2356.2	2698.9	3181.4	2992	3083	3029.8	1707.8	2161.9	1696.3	2319.8	2847.4	1217.2	1356.1	1595.1	1972.8	1990.3	1840.1	2654.4	2767.1	1171.9	1333.2	1868.7	1265.9	1485.9	1710
KAE1	2911.9	2446.1	2231.2	2849.5	3248	3904.9	3135.9	3718.6	2782	2463.4	3475.6	3147	2597.4	3683.8	4289.7	4256.1	4055.2	3777.2	3754.4	3191.5	3140.6	3094.7	4351.9	3811.8	4425.8	4273.5	3204.8	2914	2739.4	2851.7	2719.2	2294.7	2397.7	2311.5	2355.2	2632.6	2908.4	2078.4	2710.6	2774.7	2207.1
ISR1	3051.6	2781.5	1378.3	1280.6	1485.4	1219.1	835.3	1286.8	4010.7	1645	974.1	5314.7	1425.8	995.9	2508.2	2589.5	2658.2	2747.5	3066.6	3578.5	4400.7	4706.4	2573.8	2431.2	2431.7	2602.4	3512.8	1585.5	1736.5	1902.2	2016.9	1834.8	2028.3	2468.5	2834.2	1753.6	1888.1	1974.6	1789.3	1946.8	2028.4
SHE1	806.2	951.1	599.2	582.8	544.3	461	377.9	628.7	661.9	442.4	197	546.9	249.1	126.8	1127.3	1055.7	1071.7	1064.7	1129.3	1007	1228.5	1001.4	1051.2	1010.7	1087.9	1146.3	1038.9	681.4	734.9	757	745.9	622.3	564.3	553	592.7	706	716	518	697	703	530
UBP2	3759.5	3757.5	2419	1850.5	1232.7	1136.3	2364.4	1905.3	3776.7	2510.9	1154.2	5088.5	2391.4	995	4393.4	4922.8	4643.2	5122.9	6000.1	6423.3	6149.7	5261.8	4595.9	4710.9	4543.4	4564.7	6152.3	2637.8	2975.4	2743.8	3393.9	3578.3	4228.6	4373.8	3745	2669.3	2858.3	3865.8	2618.6	2673.8	3830.6
ATG9	1540.6	1349.3	1051.1	875.2	531.6	172.6	420	512.5	2342.4	743	226.2	3306	1381.4	246.3	748.6	871	1060.8	1228.6	1541.7	2038.9	2280.5	2372.7	779.5	872.1	811.9	1019.2	2084.8	501	544.9	514.2	825.7	1161.7	1328.3	1604.7	1871.4	493.1	466.4	1192.4	481.1	492.3	1213
IPT1	3331.3	3739.4	3920.1	3899.8	2894.9	3506.8	3965.7	3823.9	3298.9	4677.1	3043.9	4281.4	4816.2	2678.1	3447.5	3433.2	3423.9	3525	3567.3	3302.6	3342.7	3349.5	3458.6	3490.4	3424.3	3544.4	3269.9	2705.8	2971.4	3002.2	2908.5	2127.6	1860.8	2111.5	2179.1	2635.4	2873.1	1841.6	2974.4	3060	1888.2
KAR9	1421.4	1093.9	651.1	667	755.6	691.9	523.8	625.7	1259.8	691.9	580.7	1397.9	656.9	709	1092.3	1112.9	1156.9	1161.1	1263.1	1336.7	1639	1437.4	1113.8	1030	1031.8	1111.7	1369.8	639.4	654.7	754.2	793.4	773.2	880.9	941.8	820.5	745.8	836.8	863.7	802.3	820.5	895.5
RMD9	1758.1	1852.7	1618.2	2111.3	2544.2	2625.1	1994.9	2036.1	2098.3	2088.4	2251.3	2255.7	2002.1	2729	2073.1	2043.7	1863.4	1731.5	1742	1744.5	1789.1	1801.4	2199.1	1910.8	2006.1	1927.3	1755.8	1389.6	1473.9	1360.4	1187.4	1037.8	1043.5	1216.1	1228	1418.9	1485.1	1099.3	1455.5	1357.2	1113.1
CLD1	421.6	465.9	417.6	453.1	498.6	493.9	1852.4	648.1	971.1	713.1	1113.1	1969.1	1069	2066.5	921.3	879.1	818.4	893.6	1050	1067.8	987.5	1172.9	892.7	749.8	765	761.5	920	653.7	716.4	731.5	865.9	814.4	1012.7	1315.1	1707.6	740.2	811.5	1183.2	728.6	780	1033.6
YOR394C-A	298	232.5	180.1	170	216.7	149.5	219.5	316.2	254.1	266.4	250	253.4	200.3	303.5	207.2	188.1	242.7	267.7	287	321.7	322.8	313.3	221.2	225.1	239.6	229.9	344.9	163.3	185.6	198.8	191.9	166.8	163	198	182.7	201.5	246.8	172.9	243.5	242.2	158.1
MID1	2740.3	2586.1	2146.3	1811.2	1502.4	1608.4	1742.6	2427.7	2167.3	1880.1	1370.1	2068.2	1942.6	1215.1	2827	3018.6	2954.2	2831.5	2866.7	2890	2581.9	2108.4	3076.6	2550.4	2927.2	3019.5	2946	2004.3	1938.6	1987.8	1876.4	1546	1569	1785.2	1748.3	1930.5	2120.1	1671.5	1923.8	1874.5	1610
ICS2	2872	1391	780.8	1090.6	1379.5	1233.8	1108.2	1574.5	2500.7	693.4	1153	4504.2	1207.2	2443.3	2590.5	2989.6	3874.4	4191.6	4487.3	4330.5	4183.6	3990.7	2466.3	3291.4	2682.7	3948.7	4625.5	1569.1	1563	3004.7	3470.1	3414.5	3068	2914	5074.3	1448.4	1810.9	2348.9	1538.3	2508.5	2771.8
ACP1	8410.2	8672.9	6972.1	6908.6	6976.7	5948	8451.4	8141	10018.4	7092.8	6555.4	9471.9	5228.8	6197.7	8555.1	8669.6	8780.6	8936.5	9487.9	10083.1	10147.4	10072.1	8493.9	8797.4	8760.1	8944.6	10231.6	7105.5	7625.8	7721.5	7318.7	7074.7	8297.4	10036	9875.1	7431.5	7626.1	8283.1	7348.2	7515.9	8232.3
DID2	2935.6	2421.7	1501.1	1427.8	1483.4	1586.4	2341.9	1968.4	2829.3	1397.2	1602.2	3212.1	1017.6	1028	2346.1	2449.5	2253.9	2199.6	2315.7	2590.2	2775.8	2651.2	2516.9	2452.3	2406.6	2378.9	2517.6	1786.4	1970.8	2307.6	1964.8	1742.9	1893.2	2356.9	1982	1764.5	1987.3	2038.4	1764.1	2014.3	1930.7
YJL047C-A	504	386.5	464.6	516.5	637.3	594.9	581.8	4311.8	398.5	458.8	679.9	424.9	320.5	647.1	1257.3	1336.5	1173.3	1164.6	1202.9	1037	551.4	406	1323.2	1124.6	1268.7	1148.3	956.8	936.2	1065.5	1018.7	885.3	728.7	660.7	420.2	250.3	1013.5	1071.1	868.8	1041.6	1062.4	748.8
YLR283W	1718.1	1957	1123.8	880.2	532.1	266.1	772.8	1233.1	1996.3	1499.6	327.8	2493.8	1580.3	297.3	1902.1	1968.4	1954.4	2242.8	2249.1	2423.8	2380.7	2274.1	1907.1	2024.7	1581.8	2018.3	2538.8	1176.4	1283.7	1368.6	1441.5	1586.8	1549.7	1605.7	1877.7	1126.5	1229	1640.5	1111.7	1220.2	1470.9
YMR291W	3058.4	3899.7	5006.1	3351.1	1425.3	1234	1896.9	1305	3096.3	4759.5	1349.4	5457	4067.5	768.6	2361.2	3172.1	3518.4	4448	4255.8	3314.9	5144.1	5009.7	2505.5	3274.7	2367.7	3327.7	3124	1507	1318.9	3053.8	3837.6	2228.1	1342.1	1878.8	2235.3	1522.6	1988.4	1466	1552.6	2760.5	1414.3
PCD1	681.9	473.5	401.1	258.7	184.2	138.3	212.2	304.7	562.8	159.4	140	870.8	249.8	108.4	801.7	949.9	1280	1425.4	1618.5	1693.7	1521	1527	753.7	965.9	815.5	1027.5	1634.1	432	433.9	634.9	892.2	1161.9	862.2	964.7	854.9	498.5	537.2	1028.9	465.7	462.5	938
SEY1	3246.9	3160.3	3374.3	3132	2923.5	2854.9	2524	3020.2	2976.4	2870.4	2610	2740	2649.7	2580.6	4404.9	4353.2	4140.5	3974.4	3870.5	4129	4114.5	3731	4537.5	3953.2	4332.4	4043.5	4005.3	2778.3	2622.2	2671.8	2818.8	2406	2800.6	2563.9	2557.8	2445.9	2779.8	2488.8	2653.7	2646.2	2462.8
IRE1	2029.3	1893.7	2203	2179.8	2121.4	2315.6	2066.2	1986.1	1588.3	2535.5	2154.7	2519.2	2687.5	2042.2	1805.2	1683	1541.8	1446.7	1575.9	1706	1850.3	1705.1	1920	1528.9	1776.5	1606.6	1595.1	1220.8	1232.6	1212.1	1225.5	1065.7	1286.8	1556.5	1444.6	1266.5	1257.3	1236.7	1366.1	1263.2	1328.5
ADD37	3938.6	3429.1	2459.3	2569.9	2955	2346.6	3562.3	2778.6	5062.4	1833.6	2928.4	3652.8	1397.7	2274.2	3494	3838	3893.8	4054.1	4433.5	5123	5786.2	5358.2	3621	3511.5	3409.6	3881.9	5212.3	2418.3	2730.8	2864	3183.1	3493.3	4854.3	6995.3	5168.8	2677.9	2726.8	4742	2697	2943.6	4767.7
POP8	4062.6	4927.4	4187.8	4625	5361.2	5365	6745.8	4338.7	4303.4	4269.7	5876.4	3820	3082.2	5370.5	4746.2	4151.8	3392	2696.4	2077.3	1922.2	2414.6	2431.8	5001.1	4012.5	4602.4	3701.7	1879.8	5437.5	6792.6	4967.4	3670.1	2482.2	3115.2	4088.2	4194.6	4915.4	4983.2	2697	5069.8	4160	2499.2
YNL095C	459	519.9	1049.9	1657.9	2192.6	2214.2	2308.4	1689.4	737.2	1230	2266.8	837.2	1397.5	2633.7	1211.7	844.7	599.7	422.1	295.3	316.2	467.8	598	1258.3	776.2	1302.6	701.9	296.3	1085.8	1094.6	863.4	538.7	261.3	387.3	452.2	588.7	953.8	1096.7	267.7	1004.2	784.2	306.6
ELP4	2085.6	2270.7	2200.4	2680.6	3238.4	3068.3	3021.5	2438.7	2479.8	2533.1	3159.3	2977.3	2217.6	3158.5	3139	2905.2	2398.4	2120.2	1983.2	1861.1	2182	2295.7	3309.7	2475.9	3118.4	2684.7	1912.7	2404.4	2539.4	2255.3	2009	1500.8	1768.1	2306.2	2493.3	2477.8	2479.2	1634.3	2556.3	2414.2	1740.7
ASN2	6376.2	6379.3	7068	8879.1	9311	9827	14169.2	12304.3	4280.9	7351.5	11106.8	2142.2	6656.2	11700.3	12013.8	11500.5	11532.8	10954.5	11319.2	9978.6	6613.2	5757.1	11961.7	11768.2	12372.8	11654.5	10072.9	11325.1	11288.1	10807.8	10839.7	10064.1	11105.6	11599.3	9178.7	10855.9	11226.2	10178.6	10791.6	10607.7	10550.8
SSE2	2681.1	2144.4	1464	982.2	405	428.3	1298	1795.2	3159.4	1302.8	494.5	7916.1	2178.3	513.7	2116.2	2866.4	3315.4	3963.1	5102.6	5912.7	6607.9	7326.3	2298.9	2754.9	2340.2	3193.4	5624.6	1401	1415.5	1748.8	3112.5	4130.4	4538.1	7384.6	8391.5	1385.9	1519.1	4148.9	1543.4	1798.4	4501.2
NAT4	180.1	230.9	545.8	595.2	609.5	908.1	329.6	463.8	293.1	674.2	686.7	402.9	1048.3	967.1	583.2	481.9	316.3	255.7	208.1	180	206.5	242.6	677.2	386.9	556.1	355	179.6	270.9	284.2	269.8	160.2	78.1	81.4	163.7	221.5	251.4	309.9	86	359.3	235.2	61
DOS2	2208.8	2475.6	2401.5	2141.7	1766	1763.7	2048.5	2097.1	1950.8	2122.6	2112.4	1858.9	1801.5	1944	2966	3028.6	2925.1	3087.7	2977.1	2992.3	2883.3	2609.7	2923.3	2822.9	2921.7	3078.9	3056.3	1934	1998.3	1960.3	1867.1	1856.7	1614.5	1864.9	1874.3	1960.9	1992	1884.8	1998.1	2016.3	1666.6
RGD1	1920.9	1918.7	1434	1409	1547.1	1682.9	1894.7	1596.8	1791.2	1493	1714.6	1918.7	1401.9	1544.9	3518.5	3938.9	3135.3	3266.1	2993.6	3286.1	2950.8	2899	3953.6	3228.7	3157.6	2999.3	2995.8	2188.9	1902.7	2231.6	2352.7	2220.7	2002.8	2055.6	1723.3	2163.9	2125.8	2860.6	2272.3	2782.3	2381.4
PSP2	1583.7	1225.3	1305.6	1325.2	1054	885.5	978.6	1196.8	1041.4	1432.6	672.4	1284.9	1202.1	450.3	1308	1189.1	1321.1	1305.4	1402.5	1528	1520.3	1362.4	1269.5	1319	1231	1267.9	1434.7	895.9	849.8	742.1	931.3	978	1042.6	787.8	956.2	891.9	802.5	766.9	828.2	763.4	909.9
PKH3	1987.4	2098.4	1863.6	1564	1386	1458	1865.5	1457.1	2485.3	2151.1	1347.2	3870.4	2452.9	1206	1922.1	1983.4	1984	2044.8	2230.8	2137.2	2830	2957.2	1917.9	1825.1	1886.4	2002.8	2083.4	1146.7	1125	1208.4	1482	1306.7	1378.9	1688.6	1819.5	1089.3	1161.6	1303.7	1198.2	1262.7	1318.6
YCL068C	207.7	224.2	198.3	157.1	145	195.2	232.6	149.3	261.2	162.4	211.6	271.1	156.6	251.8	397.5	413.4	410.5	412.8	486.4	530	607	496	362.9	318.6	337.5	329.3	508.9	132.4	103.8	184.8	188.7	185.1	165.1	156.4	149.3	92.5	116.2	285.7	134.7	129.4	152.2
SWP82	2088	1826.8	1286.3	1492	1638.4	1867.3	1586.6	1361.4	1823.3	1379.2	1830.1	2252	1463.5	1612.6	1705.8	1751.6	1851.3	1856.2	2166.7	2346.4	2798.7	2324.6	1691.7	1802.9	1696.1	1908.9	2336.5	1345.5	1300.8	1276.8	1482.2	1535.1	1673.4	1909.8	1745.3	1268.5	1372.5	1444.2	1265.5	1276.5	1564.9
MRP49	3084.6	2235	1566.5	1822	2318.5	2582	3013.9	2826.1	3316	1501.2	2593.5	3041.6	1291.1	2108.1	3167.5	3521.4	3659.6	3790.6	4079.5	4126.1	3900.4	3644.3	3292.2	3478.9	3284.9	3787.3	4153.8	2217.2	2449.3	2542.1	2586.3	2747.5	3330.9	2703.9	2582.2	2388.6	2295.8	3264	2370.6	2553.2	3275.8
DSE3	3622.3	4151.1	3467.4	4192.9	4502.9	4054.4	2018.5	2438	4805.8	5119.6	4306.6	4066.2	6460.5	6017.3	3915.4	3846.5	3815.8	3395.6	3533.9	3840.1	4785.3	5234.9	3886.4	3684.9	3939.3	3781.7	3781.6	2604.5	2711	2503.4	2260.8	2072.6	2381.6	1750.3	2487.7	2875.2	2908.2	2310.5	2795	2740	2438.6
YPS6	824.6	669	442.4	397.5	336.7	386.6	1224	778.8	1195.8	611.8	453	1957.1	787.2	360.4	681.5	941.6	1063.2	1496.2	2127	2434.4	2847.7	2347.2	741.7	873.8	641	971.4	2205	457	439.8	714.8	1391.8	1647.5	2674.5	3481.1	2379.9	398.9	498.3	2430.7	478.2	666.6	2690.2
RPS29B	17960.4	19601.9	20053.9	21749.6	22585.1	23059.5	21210.8	21969.1	18897.8	21347.3	22874.9	14390.4	20569.2	22823.3	19867.5	19368	19715.9	19397.6	18933.4	14298.4	9381.1	10464.8	19611.1	20320.8	20339.3	20019.3	14790.4	18411.3	19146.5	18243.2	17445.3	17119.3	15056.7	4573.3	7916.5	17864.9	18363.2	14470.5	17795	17762.8	13909.5
SLD2	1224	1160.8	361.9	315.1	306.6	327.3	314.6	485.1	900.4	297.1	200.2	1213.3	337.6	200.5	777.6	829.3	837.8	938.7	1066.8	1179.5	1140.1	941.9	809.1	780.8	821.9	855.3	1190.4	470.3	530.5	546.7	609.1	617.5	707.3	846.8	756.5	539.6	559	728.5	519.4	547.9	719
APC2	544.1	539.2	537.2	528.6	522	659.4	607.7	541.2	573.3	610.5	617.1	787.5	606	513.5	753.3	771.1	693.7	661.7	652.7	641.4	667.4	704.4	751	693.9	699.7	697.3	641.6	462.6	475.4	437	431.2	393.3	434.5	421.3	444.1	446.6	429.1	389.5	424	486.1	372.5
SMF1	1593.3	1534.2	1394.4	1523.6	2092.5	3779.7	4370.5	3433.2	1911.2	1570.5	4140.5	1990.7	1333.5	2995.6	2627.4	2500.6	2370.2	2253.3	1836.8	1986.5	2463	2199.4	2659.2	2398.7	2383.3	2314.4	1887.3	1974	2069.1	1872.5	1685.2	1554.8	1863.1	2050.2	1676.7	2178.8	1945.2	1991.9	2127.6	1927.1	1911
CBT1	964.7	849.3	478.4	562	672.2	661.4	876.8	681.5	960.8	570.8	783.2	1004.7	486.3	746.4	1013.1	988.5	1034.6	1067.2	1324.3	1352.8	1376.6	1197	951.5	956.7	959.2	1106.2	1403.2	648.3	731.3	820.6	865.7	974.7	1262.8	1074.4	967.1	688.9	742.4	1228.5	651.9	717.4	1170.7
YPR117W	2133.9	2085.8	2030.2	1862	1447.7	1425.3	1495	1705.9	2905.2	2466.5	1564.8	3925.1	3064.3	1623.7	1990.8	2020.2	2035.9	1966.5	1984.4	2491.7	2378.4	2590.6	2031.6	1943.2	1893.6	1930.4	2254.4	1261	1329.4	1230.4	1276.9	1107.3	1239.1	1759.9	1820.5	1133.5	1334.9	1230.1	1230.2	1172.6	1163.3
DBP1	420.2	310	187.7	147.4	115.8	136.9	230.8	181.7	457.5	168	105.4	1275.4	211.8	82.7	293.5	325	330.2	391.7	524	677	577.8	616.2	294.5	283.7	260.6	313.3	625.2	170	158.9	212.6	351.6	401.5	514.3	548.4	638.3	142.1	149.2	358.7	130.2	179.8	432.3
YDL177C	761.4	973.5	738.2	916.5	1172.8	1078.3	1065.4	862.4	931.5	949.8	1239	876.1	896.1	1281.2	1044.7	978.6	829.9	765.2	771.3	818	838.7	781.5	1019.2	863.3	968.8	863.3	809.9	742.1	982.4	751.5	574.5	577.2	711.5	736.3	646.9	832.2	810.9	708.3	839.5	719.6	701.6
REF2	2148.8	1986	1109.3	961.1	1128.8	1580.1	1704.1	1542.4	2294.9	1346.3	1337.8	3058.9	2143.4	1174.2	1707	1756	1722.6	1661.6	1942.3	1924.3	2131.4	2221.5	1838.2	1726.9	1905.2	1757.2	1941	1172.5	1239.5	1104.2	923	993.8	1103.7	1564.6	1596.6	1505.7	1473.8	1346.5	1440.6	1406.5	1351.5
PIC2	2561.3	1908.9	1075.8	705.2	444.6	266.7	641.8	1588.4	5751.1	1342.9	528.7	9388.7	2423.1	704	2463.6	3591.3	4703.6	6442.2	7970.5	7483.1	6757.7	6926.2	2573.1	3590.6	2306.8	4147.3	6985.1	1406.8	1327.2	3055.3	4752.6	4339	2800.2	3763.5	4926.5	1476.3	1709.1	3813	1614.7	2668.3	3384.3
WSC3	2077.6	1632.4	1172.8	1255.2	1249.3	1504.2	1474	1451.5	1881.7	1586.7	1379.8	2158.1	1511.1	1245.8	3769.7	3980.4	3069.2	3507.8	3056.8	2849.4	3014.2	3172	3971.1	3196.1	3215.9	3059.3	2547.7	864.6	863.3	1033.6	1299.5	1162.7	1115.2	1075.2	722.1	875.8	985.9	1200.2	904.3	1001.3	1115.3
PIN2	1315.7	1214.6	1098.6	1285.7	1471.5	1948.5	2316.2	1261	1295.4	923.3	2269.5	995.2	783.7	1811.6	1479	1636.3	1618.5	1711.5	1869.5	2196.4	2961.8	2552.7	1588.7	1411.1	1382	1508.3	2121.6	835.1	803.5	943.7	1097.3	1290.3	1850.8	2385	1317.2	849.6	918	1751	859.5	897.9	1799
LEU2	7970.8	9579.6	10639.2	11055.4	9495.7	6826.9	7485.6	8102.6	5270.2	13001.2	8102.4	3733.5	8912.3	6586.4	10096.4	9829.2	9325.6	8580.6	6938.5	3902.5	2811.9	3693	9975.8	9116.6	10363.2	9788.2	3960.3	8228.9	8087.4	8218.9	7964.9	6287.9	3565.6	2014	3449.4	8469.7	8802.5	3819.9	7923.2	8440	3704
ALG1	2880.3	2338.6	1957.8	1898.1	2167.1	2789.1	3580.5	3360.2	2118.9	1661.4	2712.5	1929.4	1370.8	1616.7	3978.8	3797.5	3805.8	3707.2	3554.3	3831.9	3839.9	3225.2	3948.4	3564.8	3846	3785.7	3723.6	2779.3	2816	2719.9	2820.5	2723.3	3309	3426.5	2722.2	2777.7	2694.9	3094.6	2865.2	2820.5	3358.6
EUG1	3531.1	3449.5	2474.9	2097	1584.9	931.2	1268.3	2646.8	2016.5	1809.4	623.2	2053	1302.5	400.4	3278.5	3490.8	3722.1	3698.7	3721.7	3945.5	3987	3211.2	3405.6	3637.7	3471.7	3845.3	4127.3	2311.9	2611.1	2259.7	2373.7	2176.4	2617.5	2210.5	1879.2	2186.9	2295.6	2463.2	2388.5	2326.6	2548.3
YDR210W	3544.2	3863.9	3059.9	2911.3	3488.7	5543.5	12169.6	8142.6	2957.7	2832.3	8086.4	1803.2	2020.4	6041.5	5270.8	5166.5	5355.4	5190.4	5238.1	5143.3	6218.5	5505.9	4851.3	5563.3	5583	5408.6	5489.9	4404.5	4834.2	4226.9	3532.6	3831	4365.5	5275.4	3477.6	4443.9	4588.8	4110.9	4331.9	4426.6	3997.2
RAV1	1575.5	1449	1072.5	725.4	428.6	233.1	656	784.4	1550.7	1115.8	245.1	2024.5	1186.2	230.9	1234.3	1481.1	1396.8	1520.5	1848.3	2009.8	2126.7	1883.4	1434.9	1300.4	1213.9	1408.8	1822.8	787.8	742.8	956.2	1275	1282.2	1326.6	1497.2	1405.7	792.4	832.5	1495.3	840.3	966.2	1476.1
ALT1	14359.5	12222.1	8553.2	6113.6	3986.4	2640.6	3265.6	3400.5	8468.4	4737.8	2811.3	6866.7	3486.1	2286.7	4917.9	5645.5	6220.2	7425.3	9245.1	11958.3	13764.2	13178.6	5210.4	5539.7	4873.1	6071.6	11660.8	2979.7	2909.2	3478.5	5180.2	6567.8	9277.6	12738.8	14408.1	2784.1	2975.9	8766	2778.8	3257.3	9279
YBL036C	3839.9	3573.9	3414	3629.3	4027.2	4376.9	5003.3	4588.2	3220.6	4062.9	4370	3728.7	3834.5	3656.4	4646.4	4471.7	4338.4	4075.3	3868.5	4251.2	4106.2	4046.6	4763.7	4320.4	4708.4	4462.3	4211	3396.5	3591.4	3431.3	3241.6	2954.8	3666.7	4111.5	3454.2	3491.3	3335.6	3172	3410.4	3346.9	3420.9
ESC2	484.5	713.2	808.5	810.9	846.8	898.6	1109.4	421.6	958.4	862.9	1425	611.6	851.4	1499	893.9	908.2	897.6	844.6	839.3	1057.4	1166.9	970.3	995.4	711.2	753.3	758.7	950.1	373.6	328.4	430.6	532	534.6	627.2	516.9	546.9	321.8	423.4	662.2	393.6	409.6	594.8
RER2	1176.7	2539.6	3265.3	3194.8	2820.8	2677.7	2360.5	1917.2	1206.4	3609.8	2919.9	1105.8	3467.5	2862.4	2110.8	1944.8	1762.1	1430.7	1302.5	1107	1166.5	1110.6	2220.2	1893	2290.6	1925.7	1083.2	1431.9	1507.3	1202.1	875.8	679.3	602	651.5	712	1458.6	1353	590	1385.1	1082.1	560.5
TAF7	748.3	830.4	774.9	862.1	1100.8	1225.3	769.8	502.3	947.8	994.4	1305	1078.9	1109	1443.3	864.7	782.3	763.8	698.4	733.3	850.3	1000.4	934.9	853.4	757.2	825	785.4	797.5	524.3	616.6	528.9	481.3	437.9	530.2	538.4	650.5	477.1	546.8	468.9	549.8	487.9	469.4
PHS1	5897.5	5752.1	4734.5	4359.4	4120.3	3740.7	3776.3	5015	3982.4	3672.3	2776.8	3735.2	2638.9	2094.8	6759.1	6856.9	6534.2	6565.4	6678.5	7188.3	7991.7	7067.5	6732.4	6229.1	6802.2	7036.4	6893.1	4735.2	5099.8	5150.8	4843.6	4346.5	5269.5	6082.5	4923.4	4827.2	4758.5	4813.3	4709.8	4747.5	5044.7
DCP2	3089.6	3126.4	2408.1	2593.8	2880.4	3185.9	3224.7	2654	3419.3	2614.3	3186.5	4150.6	2514.8	3160.3	2922.8	2923.2	3051.2	2985.1	3069.4	3211.4	4190.1	4104.8	2911	2928.5	2849.1	3009.2	3240.1	2022.9	2007.5	2023.6	2151	2303.4	2422.2	3548.5	3105.6	2319.4	2336.1	2439.1	2266.8	2300.4	2502.3
YIL161W	1050.7	1693.4	1655.1	1941.4	2447.7	2829.9	2198.8	1274.4	1192.3	2131.6	3335.3	1117.8	2002.2	2878.8	1461.9	1472	1385.7	1381.5	1417.6	1476.7	1956	1616.3	1448.5	1334.1	1409.6	1403.5	1448.5	968.9	1158.5	1082.6	1086.2	1094.3	1374.4	1185.7	966.6	1021.8	1073.4	1332.1	977.4	1039.9	1338.2
SPB1	1059.6	3203.1	7404.3	9039.2	8843.2	9075.5	6878.7	4228.6	2221.9	8888.1	9417.6	1147.1	9545	10257.6	3976.7	3063.3	1999.9	1041.6	388.2	237.8	689.9	877.9	4209.9	2500.1	3811.3	2227.2	204.5	3247.7	3679.5	2804.5	1030.6	178.5	204.4	253.4	705.9	2951.6	3403.8	206.9	3540.8	2750	155.7
SOK1	3354	5077.3	6564.7	6586.2	5692.4	5690.1	4709.6	3744.8	4390.1	7773.6	5748.1	6131.8	8163.8	6300.1	2724.1	2649.7	2469.5	2363.4	2328.2	2548.9	3250.8	3637.4	2843.6	2422.4	2679.5	2416.3	2460.3	1807	1985.3	1717.7	1691.8	1394.5	1526	1701	1878.6	1765.6	1884	1387.3	1767.1	1730.8	1367.2
YOL019W-A	32.2	37.2	37.7	44.1	48.4	28.1	45.3	31.4	31.5	34.5	42.7	29.3	49.5	29.7	25.3	26.2	18.7	23.7	23.2	20.6	21.4	23.4	26.3	23.4	20.7	17.5	23.3	22.3	34.7	31.7	28.3	18.6	31.3	14.1	16.4	32.7	40.2	31.6	34.8	21.4	25.2
YOL162W	2864.5	1683.8	6125.7	7112.6	5281.5	563.6	354	453.4	6155.2	1966.6	838.6	1886	6378.2	1474.4	735.7	786.4	746.1	746.9	823.4	2019.2	3301.5	3646	794.8	775.6	687.6	768.4	1887.4	325.5	351.4	330.7	455	924.7	672.3	1171.4	1257	366.1	295.5	982.4	345	336.4	730.3
THI22	1959.2	1711.9	722.3	810.6	1041	1193.8	1013.4	3036.2	1751.4	1113.8	1061	2222.9	1090.5	1202.8	1378	1488.7	1336.3	1414.8	1516.5	1573	1549	1600.3	1511.7	1280.7	1289.8	1355	1579.1	838.7	924.6	931.5	896.5	834.2	1084.4	1354.5	997.3	855.7	930.6	1127.7	891.4	939.3	1101.6
NTO1	1057.6	1154.4	1134.3	1131	969.1	1037.7	822.8	714.4	1273.4	1143.5	682.1	1593.6	1366.1	740.9	1217.4	1069.5	993.6	931.2	954.6	950.9	1005.6	1148.3	1175.4	1111.8	1282.4	1031.9	926.2	864.5	869	692.3	560.7	488.3	523.3	676.4	1027.8	796.9	880.8	427.4	768.5	674	415.6
ACT1	25894.8	24327.9	23758	22461.4	21122.3	20066.3	23123.2	21670.7	24066.1	22036.5	19232	23744	19303.1	16772.1	21221	21840.3	21683.8	21841.2	23180.4	24631.5	24509.2	24548.5	22147.9	21663.5	21586.1	21950.5	24320.9	18141.8	17422.8	18395.7	19721.3	19853.9	21520.3	22892.8	22438.5	17709.8	18461.4	20989.7	18149	18425.4	21673.8
RGD2	1070.3	897.7	734.2	868.5	1165.9	1453.2	1511.3	1505.2	1116.9	758.2	1278.4	981.6	675.7	1317	1726.6	1623.1	1561.3	1503.9	1495.5	1429.5	1427.3	1416.2	1812.7	1552	1703.5	1701.7	1359.2	1272.5	1271.6	1177.4	1134.4	949.6	1269.4	1412.4	1137.1	1178.5	1255	1097.7	1235	1172.5	1175.9
GPI8	3361.5	3901.5	2906.9	3292.2	3500	3697.7	3133.5	3166.2	2839.1	2826.2	3463.5	2889.1	2289.1	3197.7	4095	3879.2	3851.2	3694.1	3883.8	3954.7	4042.3	3216.9	4201.9	4021.8	4087.2	4107.5	4027.9	2923.2	3321	2873.6	2679.6	2395.2	2617.8	2455.4	2093.6	3042.6	3062.6	2662.6	3128.8	2895.2	2558.8
YGR174W-A	1615.4	1270.7	474.2	227.3	117	48	127.3	101	1734.5	592.9	158	3365.6	708.8	140.3	237.7	295.8	547.3	1099.5	1781.1	2907.7	3148.9	2907.2	225.3	379.5	194.4	495.4	2909.9	132.2	181.1	429	896.3	1481.8	1676.6	2037.5	2208.1	128.2	166.3	1801.2	170.8	299.1	1632.7
SLF1	611.3	718.6	721.1	706.8	700.8	623	530.1	640.9	494.1	682.1	621.4	397.3	770	547.9	1009.1	962.2	962.9	938.2	905.1	963.2	702.3	826.6	883.2	981.6	1021.1	979.5	919.9	827.7	878.1	603.5	531.8	595.4	739.4	798.6	749.2	708.8	752.3	625.1	717	589.3	622
RPL41A	141.9	137.9	194	214.1	139.1	385	311.4	172.2	110	62.2	317.2	21.1	89	432.6	17301.3	17061.2	17454.3	16863	16584.7	14289.5	9133.9	8037.2	16710	18151.5	17228	17305	15234.4	17307.9	18148.6	16786.8	15768.4	17425.5	15110.4	12304.1	7146.4	17775.4	16917.2	16804.7	17914.8	17121.3	16108.4
FUR1	1966.5	3271.4	5984.9	7514.1	8256	10008.8	7678.4	5644.7	1950.3	8913.4	9142.5	1091.9	8236.9	7691.5	7074.2	6478.4	5797	5008.1	3774.7	2086.2	1618.8	1885.3	7166.9	5756.3	7347.3	6263.5	2025.9	5514.2	5508.3	5272.1	4269.7	2846.7	1339.9	555.9	1627.2	5523.9	5529.7	1327.7	4965.7	4890.6	1213
EXG2	2356.6	2197.8	1686.2	1588.7	1403.6	1402.4	1250.9	2089.5	1675.2	1416.4	974.5	1447.1	1016.9	801.4	2373.1	2412.6	2577.8	2618	2814.8	2904.1	4255.7	3276.9	2527.7	2551.7	2516.6	2684	2956.2	1721.1	1752.7	1673.7	1752.9	1588.5	2061	3415.8	1933.3	1705.2	1720.7	1848.1	1833.6	1816.4	2020.5
ATP19	7432.8	7566.6	6805.3	6689.6	7712.3	7735.4	8078.6	6855.3	9851.5	7670.7	8854.7	8309.1	7109.1	9129.6	7590.4	7911.8	7695	7578.5	7305.1	8273.1	8819.2	9576.4	7744.4	7879.3	7242.5	7507.3	8094.5	7610	8042.1	7176.3	6935.7	7184.2	7943	8675	10888.5	6902	6967.3	8154	6891.3	7018.9	7386.6
APS2	3945.3	3474.9	2437.6	2520.9	2838.6	2794.5	3158.7	3589.7	4330.1	2546.7	2770.8	5005.8	1969.4	2636.1	4834	5080.1	4922.5	5079.2	5021.6	5146.4	5112.7	5034.7	5116.8	4949.2	4746.8	4944.6	5092.1	3873.8	4334.5	4572.9	4326.1	3958.4	4438.3	5115.7	4613.2	3522.4	3732.4	4567.5	3645	4025.5	4257.9
APC4	1290.2	1176.4	588.8	568.6	640.1	629.8	566.7	935.7	1212.7	709.1	457.2	1608.5	685.2	568.6	1080.1	1100.2	1145.7	1188.5	1394.5	1475.9	1392.7	1206.1	1108.3	1042.4	1040.8	1125.6	1484	707.1	781.5	789.6	850.9	771.5	781.4	1038.6	921.4	736.3	804.4	963.9	790.8	814	828.3
VBA4	6512.5	5487.8	4266.8	4233.1	4190.7	4389.3	3678.2	5552.9	4230.4	4537.3	3540.3	5135.7	4570.7	4072	6487.2	6388.1	6035	6015.4	6266.7	6101	5000.2	4940.6	6748	6304.7	6564.3	6244.9	5753.6	4738.3	4737.5	4430.5	4502.3	3772.3	4104.1	3120	3058.3	4462.1	4484.6	3612.7	4492.4	4257.3	3742.6
HNT1	12625.4	12195.3	9687.8	8956.6	7617.1	4480.3	7078	10397.8	10324.5	9414.3	3544.4	13323.8	7473.3	2477	11496.9	11755.5	11685.6	11799.7	11903.6	11947.7	12563.3	12789.5	11534	11343.4	11558.4	12167.4	12146.4	9363.8	10277.9	10529.8	10131.2	9420.3	9751.6	11272.5	10816.8	9686.9	9991	9587.6	9526.2	10061	9590.7
RPL35A	17568.2	19675	20879.6	21884.4	23078.1	23853	21843.3	22973.5	19411.9	21493.6	23858.6	14642.1	21941.6	23828.5	20958.2	20237.1	20520.9	20138.1	19222.1	15676.3	10696.4	11165.3	20359.6	20668.3	20874.6	20873.4	16371.7	19269.1	19800.4	18950.7	18149.3	18511.9	16264.4	6122.4	7143.2	19787.7	19343.4	16928.3	20075.2	19446.2	16194.2
YMR178W	3401.7	2817.7	2295.5	2058.8	1809.5	1284	2080.6	3041.6	2946.2	1646.7	955.2	2938.6	1140.2	676.4	4142.5	4308.9	4524.8	4801.1	5045	5563.6	5385	5172.6	4075	4106	4000.3	4617.1	5607.6	3477.7	3643.7	3799.4	4154.5	4356.4	5433	6551.6	5466.4	3364	3207.2	4628.7	3250.3	3352.1	4849.2
GCD2	1379.8	2882.6	4337.5	4745.9	3535.8	3592	4007.8	2902.2	1904.1	4367	4002	1317.6	4647.9	5021.1	3628.7	3671.6	2970.8	2740.3	2016.3	1717.9	1908.9	1748.8	4167.8	3058.4	3187.1	2861.1	1588.9	2480.7	2149	2317.8	1429.8	940.4	712.7	861.6	1077.8	2166.9	2511.9	1062.5	2556.9	2231.1	824.2
MET32	3361.5	3556.4	11046.7	11344.3	6612.4	722.1	990.7	2230.1	7657.5	6812.6	1205.5	1680.8	9118.1	2588.3	2903.9	2963.7	2781.4	2568.7	2378.3	3372.6	3724.1	4340.6	3059.7	3116.2	3037.6	2984.2	3461.7	2415.2	2495.3	1900.8	2131.2	2851.6	1406.9	1825.3	2386.7	2260.7	1653	2000.5	2297.6	1897.5	1549.7
RDL1	15886.7	15776.3	12618.3	11309.7	9303.2	3232.7	4878.3	6845.6	16045.3	12682.9	3172.1	19659.6	13096	2615.4	9445.1	10645.6	11512.6	12421	14139.5	16879.1	19124.8	18978.2	9610	10762.9	9653.9	11007.7	16728.8	8812.7	9795	9797.9	10611	11388.5	14733.6	17580.3	18383.1	7996.8	8486.9	13753.4	8214.1	8398	13619.9
KAP104	3289.5	3593	4473.8	5382.1	5775.9	6124	5560	4859.8	3262.7	5478.1	5822.1	2946.8	5797.8	5727.4	5329.5	5008.8	4903.9	4566.8	4329.5	3682.5	3885.5	3771.9	5251.2	5078.7	5424.9	5063.5	3642	4099.8	4309	3800.7	3564	2975	2596.7	2540.8	2847.9	4361.4	4373.2	2604.9	4446.9	3947.1	2772.3
RVB2	3394.3	3800.5	4253.3	5089.2	4989.8	4745.9	4201.3	3745.3	3062.6	4552.9	4980.5	2575	4399.7	4756.1	4281.6	4305.9	4194.3	4130.2	4178.1	4100	3780.6	3565.7	4498.4	4013.7	4379.8	4245.9	4045.2	3371.6	3462.4	3083.9	2963	2587.2	2570.2	2227.9	2336	3102.4	3164.8	2460.7	3118.3	3070.6	2403.1
YFL067W	265.4	288.3	207.2	160.5	124.4	158.9	174.8	185.5	247.6	189.8	203.2	259.1	179.2	240.1	168.9	193.3	180.8	186.3	167.9	181.2	166.2	134.4	176.5	137.5	139.1	147.2	167.6	122.3	126	149.3	157.7	146.3	139.1	164	148.9	124.5	153.2	178.8	131.3	169.1	190.4
PRP38	871.9	729.9	556.5	724.9	883.2	914.6	771.3	514.7	730.6	743.1	993.4	672.9	774.5	1089	819.2	828.5	794.4	791.1	852	922.9	838.1	834.5	843.4	720.1	749.3	819.5	928.6	567.5	626.2	568.6	526.9	630	642	677.4	696	1062.1	828.6	825.8	992.9	936.6	827.2
YOR223W	1382.2	1116.5	509.9	329.5	320	338.3	829.2	800.6	1644	442.2	381.9	1965.6	429.9	270.9	972.9	1200.9	1283.6	1578.1	1766	1895.5	1687.4	1758	989.5	1163.3	1042.6	1264.6	1834.8	767.1	879.4	1012	1275.6	1311	1292.7	1316.6	1342.1	661	737.8	1312.1	681.7	818.9	1222.8
RPL19A	8109	9043.5	10688	11740.4	12888.9	15011.2	12924.2	14592.4	9292.3	11362.3	15065.6	7655.3	12055.4	14519.6	13976.4	13393.8	14070	13133.9	11892.9	6886.7	3358	4645.9	13283.5	13894.4	14143.9	13987.6	7634	12423.5	13055.6	11866.1	10749.3	10847.6	8496	1822.2	2641	13172.5	13008.9	8560.2	12393.4	12190.3	7947.6
PHO89	538.2	565.7	1059	1536.3	1348.4	1271.2	1013.4	521.3	437.8	735.9	1296.1	528.4	890.8	1488.4	464.1	471	416.6	417.9	455.3	534.9	469.5	363.8	403.4	411.8	412.9	365.1	465.1	224	224.7	240.5	234.3	244.1	318.8	245	216.8	216.5	228.9	329.2	238.4	245.3	308.5
CSM2	613.6	601.8	560.1	525.9	481.5	467.4	265.9	522	420.3	519.4	394.5	526.5	530.6	293.4	864.9	880.9	795.5	775.9	779.6	798.2	929.4	641.9	914.4	684.2	808.6	841.1	826.7	471.2	472	500.6	483.2	443.4	459.5	357	363.8	506.3	483.6	473.2	510	489	479
TEM1	1238.5	1318	1394.2	1576.5	1503.4	1563.1	1179.4	1290.3	1125.1	1405.6	1206.5	955.1	1516.4	1155	1900.2	2151.1	1860.2	1893.2	2027.8	1803.9	1832.2	1675.4	2115.6	1894.9	2087.2	2034.5	1830.8	1416.6	1265.4	1344.2	1235.3	1068.8	938.7	808.4	924.1	1514.2	1296.5	1029.4	1341.5	1290.8	936.9
YDL176W	1059.9	1052.4	765.8	681.8	805.2	897.6	801.8	652.2	1125.9	798.3	953.8	1382.3	1083	1197.1	1059	993	985.4	976.7	955.1	1047.6	996.7	1114	993.9	1096	1078.1	965.2	1024.4	848.7	750.2	698.9	659.5	779.8	793.3	932.4	1058.8	607.6	751.6	754.4	669.7	668.4	717.2
YGL114W	2829.2	2902.7	2219.1	2273.1	2722.3	3145.8	3703.4	2651.8	3440.1	2816.8	3755.9	4554.9	2708.6	4100.6	3001.6	3132.8	2927.3	2819.4	2855.6	3101.4	3605.6	3928.4	3065.7	3126.2	3243	2926.4	3045.3	2093.2	2168.5	1962	1884.6	1597.3	2107.1	2227.5	2297.7	2028.3	2102.6	2059	2016.7	2017.5	2077.4
SOP4	5743.3	5029.5	4750.1	4912.9	4876.3	5582	6686.2	6847.5	5209.7	5080.4	5343.5	4181.6	4241.7	4555.1	7623.1	7578.1	8029	7635	7538.9	6624.7	6667.8	6581.2	7758.3	7724.8	7873.5	8074.4	6804	6285.7	6724.5	6340.6	5958.4	5223.7	5449	4825.8	4628.9	6361	6323.7	5028.2	6110.2	6071.5	4900.3
GPA1	3599.2	3009.6	1867.5	2213.7	3328.8	4401.2	3317.4	3985.6	4457.8	2466	4011	3497.6	1876.1	4379.2	3953.8	3896.4	3620.4	3347.4	3325.7	3658	4201.2	4937	4202	3860.5	3786.7	3745.8	3755.2	3076	3336.6	2913.1	2614.1	2442.6	3373.8	3887.7	4342	3320.7	3501.6	3403.3	3502.3	3313.9	3508.8
SPO19	39.9	53.2	51.9	46.9	42.6	50.5	52.2	44	53.8	66.6	53	60.3	83.5	53.7	39.2	31.7	37.7	39	33.6	36.9	43.7	43.6	34.9	29.6	35.8	33	36.8	30	38.2	27.1	30.9	24.2	24.8	33.8	41.7	25.2	40.5	24.5	30.6	28	26.3
YAE1	1020.2	1601.4	1798.3	1968.5	2123.4	1994.8	2080.8	1452.7	1419.7	1956.9	2558	1299.5	1750.8	2391.6	2061.6	1933.5	1775.8	1517.1	1304.3	1246.3	1487.7	1573.2	2097	1957.7	2119.6	1806	1267.1	1574.8	1894.9	1488.4	1112.6	822.3	758.4	784	1094.9	1745.1	1762.7	863.2	1794.3	1696.6	790.4
ABP1	5556.4	5587.5	4711.9	4555.5	3493	1648.4	3185.1	4054	5382.2	3607.4	1335.6	4089.6	2593.5	1031.8	4918.4	5400.4	5356	5494.7	6328.2	6885	8780.2	8100.9	5139	5062.9	5062.4	5487.3	7195.7	3171.1	3133	3375.7	3649.2	3778.3	4792.8	6928.2	6327.9	3107	3509.8	4633.5	3581	3605.4	4907.6
SHE9	1133.8	1057.9	457.7	577.8	748.7	682.2	742.1	959.7	849.5	476.8	606.9	858.7	412.7	669.2	942.9	956.6	1021.2	1016.9	1172.2	1152.3	1107.1	822.3	963.7	962.3	960.8	1037	1187.1	601.3	659.3	669.8	647.9	666.1	773.8	690.5	526.1	651.8	673.2	779.1	617.4	609.2	770.2
CBP3	1958.3	1645.1	1235.6	1419.5	1707.1	1737.5	2097.6	1385.9	1896.9	1210.5	1874.7	1722.8	1049.7	1868.7	2249.4	2442.4	2493	2574.4	2636.3	2624.1	2369.2	2269.6	2288.3	2355.4	2298.3	2585.6	2693.6	1527.1	1546.9	1617.3	1745.2	1776.8	1951.8	1667.8	1902.6	1546.8	1541.5	1781.5	1423.9	1559.6	1835.4
SCW4	22752.1	21530.4	19896.8	19571.3	18179.1	19373.9	22354.5	18793.5	21637.1	18498.4	19302.5	18887.3	14854.8	18085.9	18045.3	18382.5	18074.2	18242.4	18480.1	19925.9	21910.1	22186.4	18331.1	17643.7	17758.9	17822.2	19919.9	13553.3	13404.4	14035.4	14667.3	14259.5	15628.5	17435	17715.8	13441	14330.6	15065.5	14198.1	13786.1	16010.6
EFB1	20378.7	20580.6	21724	21849.6	22204.7	23328	23830.8	22776.6	20024.5	22530.4	22486.5	19241.9	23003	21912.6	21117.6	20941.3	20818.2	20539.5	19415.1	16424.1	15156.3	16888	20677.8	20285.9	21020.5	20857	16684.6	18338.3	18265.7	18810.5	18460	17563.3	15772.7	13978.1	15904.2	18642.7	17973.5	15926.5	18306.4	18375.4	15652.5
YOR161C-C	130.8	96.9	80.8	65.9	64.3	66.9	51.1	76	105.6	77.7	50.6	181.1	99.3	54.6	100.3	81.7	97	98.3	121.1	120.5	95.4	98.9	105.4	82.8	92	105.7	108.4	71.9	78	82.2	76.5	66.8	55.2	58.3	90.8	75.2	70.4	35.8	75.1	62.4	38.3
NSE5	999.1	1418.2	1588.7	1755.4	1861.3	1787.6	1029.3	1105.8	1218.9	2408.2	1613	1499.7	2854.6	2037.2	1319.2	1307.7	1077.1	1042.3	1078.5	1070.2	1135.4	1093.9	1416.7	1220.7	1375.4	1184.4	1059.5	1084.6	1232.5	888.9	706.8	545.9	661.5	680.4	711.4	921.5	978.8	656.5	942	781.7	625.1
CDC37	7744.6	8349.7	6168.8	5728.2	4892.3	4070.4	5590.3	5303.1	7079.1	5517.5	4531	7451.3	4281.8	3686.2	6973.7	6956.7	7279.6	7317.7	8641.6	9273.1	8966.2	8790.1	6667.8	7132.4	7243.4	7519.5	9092.1	5867	6524.4	6013.8	6577.5	6470.4	8128.7	9181.6	7969.7	5501.9	6018	7628.7	5764.1	5734.8	7438.7
DSD1	13495.5	10831.5	3279.3	1364.6	691.1	666.1	786	1299.2	5339.9	2748.7	972.2	11044.9	1612.1	890.9	2440.6	3040.7	3595.8	4607.7	6851.6	12082.8	11289.1	8924.7	2470.7	2986.8	2416.8	3542.4	12142.9	1388.7	1274.7	1833.8	2840.9	4229.4	7339.5	4967.5	3665.9	1314.7	1445.2	6089.2	1311.1	1628	6533.8
CDC26	1055.2	1396.5	1081.4	1311	1425.3	1431.6	1061.9	1099.3	1242.7	1523.5	1323.3	1890.1	1416.1	1741.6	1289	1277.3	1040.9	1044.7	1170.2	1154.2	1033.8	1125.4	1357.8	1104.4	1351.4	1217.9	1188.9	910.9	1089.5	990.5	788.9	651.6	813.1	893.1	977.1	895.8	1025.2	795.7	976.1	983.3	796.6
AVT5	2437.9	2766.6	1304.5	1286.3	1228.7	1248.6	1433.2	1390.9	2224.5	1482.6	1121.6	2160	1238.3	1200.4	2257	2338.3	2352.8	2424.5	2970.7	3328.6	3282	2791.8	2297.4	2347	2266.6	2364.6	3223	1382.5	1349.9	1548.3	1552.1	1634	1774.9	1782.3	1545.4	1397	1457.6	2077.5	1528.7	1362.3	1833.9
NDT80	663.2	691.6	585.2	630.3	716	731.7	948.2	605.2	713.3	803.5	872.4	837.6	748.9	760.7	559.8	589.3	516.1	560.8	675	796.7	945.7	886.2	571.9	503.6	548.8	566.6	746.8	302.7	372.5	373.8	402.5	381.1	680.5	1069.1	950.3	271.7	310.4	656.2	256.9	309.1	631.8
YGL036W	1794.7	1439.2	1047.1	1337.7	1841.3	3391.5	3392	2033	1845	1156.4	2675.6	3231.7	1491.5	2031.4	2302.7	2579.7	2912.2	3208.4	3837	3392.5	3473.4	3212.6	2282.7	2624.8	2277.5	2884.8	3298.9	1688.4	1712.4	1997.2	2863.5	2873.9	2761.9	3173.3	1988	1815.1	1923	2651	1803.5	2033.5	2638.1
LCB3	3362.2	3525.8	3588.2	3643.1	3689.2	2962.5	1741.2	3626.5	3471	3359.1	2561	3069.5	3084.4	2710.9	4767.5	4682.4	4217.7	4114	3752	3672.1	3990.9	3539.3	5101	4428.2	4610.3	4430.4	3590.6	3111.4	3281.7	3193.4	2904.4	2265	2129.4	2114.1	2403.4	3100.2	3160.7	2373.5	3382.2	3102.6	2246
COX20	1860.4	1289.9	550.7	703.2	884.4	821.8	1095.7	1496.6	2395.1	821.4	800.6	3115.4	845.2	763.8	1678.4	2023.3	2308.1	2756.3	3364.5	3295.2	2744.9	2995.7	1843.4	2046	1748	2368.5	3252.9	1211.5	1339.9	1974.5	2458.7	2421.2	2733.3	2830.9	3268.4	1218.4	1289.5	2924.6	1235.3	1708.4	2611.9
BZZ1	1476.6	1301.1	1309.3	1300.7	1083.6	942.4	1018.9	1199.4	1087.1	1470.7	856.8	1826.8	1497.3	702.2	1716.4	1870.2	1856.7	1970.9	2303.4	2337.8	2126.8	2005.9	1790.9	1753	1684.1	1865.4	2338.2	1119.6	1102.8	1226.4	1447	1487.5	1541.9	1472.9	1310.5	1150.4	1200.2	1414.8	1150.4	1186.9	1404
SPT5	2423.8	2221.3	2107.9	2499.3	2690.9	3297.4	2688.3	2375.5	1861.7	2416.6	2906	2296.7	2375.8	2914.7	3028.1	3022.8	2788.1	2734.8	2690.7	2832.7	2246.9	2156.6	3228.3	2799.9	2781.4	2842.5	2765.3	2163.5	2265.7	2259.9	2257.7	1935.6	2183.2	1836.4	1593.6	2078.2	2189.9	2150.3	2194.5	2177.8	2098.9
CUP1-1	27029.7	28881	28462.3	28911.1	28361.1	24630.2	22724.5	24597.7	31402.4	31955.1	27687.4	33009.6	33325.7	26497.9	19094.8	18510.5	18812.6	17602.7	17667.5	15632	20685.3	23881.6	18807.8	18577.6	19812.5	19101.5	15656.1	19294.8	20445.6	19025.9	18439.6	17516.7	17007.2	24165.9	24987.2	18355.9	19658.1	16236	18193.4	18034.9	15264.2
VPS73	1322.7	866.5	579.6	449.8	250.6	222.3	417.2	803.5	1234.6	591.6	220.8	1753.3	644.1	182.2	1263	1535.8	1900.4	2248.2	2717.7	3006.8	2324.4	2130.8	1290	1568.7	1253.4	1817.9	2978	813.1	830.5	980.6	1515.6	1855	1967.9	1456.5	1503.7	779.6	751.8	1763	777.7	907.1	1929.1
ALD3	1695.1	1334.5	675.6	561.5	474.3	356.2	563.3	626.9	2730.9	1212.1	461.1	10507.5	4567.3	573.7	739	965	1297.9	1892.1	2721.3	4203.9	2174.3	3822.6	786.3	1134.7	779.7	1213.6	3198.2	498.9	509	776	1255.9	1735.7	1807.2	1448.2	2722.9	488.7	541.4	1876.6	564.8	727.3	1848.7
YMR226C	21912.4	22282.9	18814.5	17192.8	14640.4	8981.6	7556.9	9198.8	19134.1	16822.9	5526.1	23429.1	15262.5	5184.9	14271.4	15162.8	15625.9	16190.3	18006.8	20889.2	22574.5	21790.3	14483.5	14849.5	14618.2	15505.4	20726.2	10836.4	10701.1	11634.2	12080.2	12711.4	17067.5	20458	18168	10135.5	10551.1	15101.3	9859.6	10351.8	15553.2
EMI5	3130.8	2857.6	1618	1263	1099.4	897.5	1926.5	2616.3	3973.4	1610.5	949.8	4783.6	1068.2	597.4	2055	2430.8	2591	2924.5	3638.9	3799.9	3719.5	3758.9	2060.6	2325.9	2026	2577.4	3700.9	1254.1	1386.8	1794.5	2245.3	2375	3104.3	3779.8	3614.8	1360.9	1397.6	3116.6	1327.1	1724.1	3104.7
YDL012C	3560.4	3434.7	2849.5	3250.8	3821	3984.2	5397.3	5201.6	4048.1	3616.5	4461.8	3184.2	2496.8	3863.4	4852.3	4939.7	4618.2	4441.4	4257.3	3543.1	3098.2	3029	5085.9	4628.9	4910.1	4984.5	3476	3533.6	4126.2	3940.1	3568.3	2781.7	2742.6	2757.4	2978	3518.3	4004.5	2741.2	3627	3990.1	2541.7
EBS1	1519.5	1351.4	1817.7	2287	2547.8	2747.2	2475.4	2623.9	1471.5	2361.4	2589.9	1815.7	2540.3	2571.6	1860.8	1727.6	1507.3	1308.2	1275.3	1205.2	1345.3	1479.1	1933.2	1632.7	1944.4	1649	1161.6	1537.1	1414.5	1332.4	1173	877.9	1126.9	1248.5	1237.8	1294.7	1418.2	911.6	1318.4	1350.2	1067.3
CTF8	967.1	933.6	701.8	869.9	1244.7	1248.6	1347.9	1326.1	1135.9	728	1272.6	1037.4	607.3	1085.5	1699.5	1689.5	1578.1	1500.8	1497.2	1550.6	1451.7	1285.8	1726.7	1578.8	1682	1621.9	1480.8	1230.3	1508.4	1340.6	1177	1047.2	1167.9	882.5	915.5	1224.9	1255.9	1182.5	1181	1160.9	1028.6
SCD5	1778.7	1648	1140.6	904.8	747.3	873.4	1221.6	1108.9	1652.2	1082.2	631	2239	948.4	513.3	1516.3	1603.3	1822.7	1921.1	2103.8	2179.6	2652.7	2713.8	1532.6	1688.6	1589	1786	2224.4	975.3	985.2	1063.1	1346.9	1395.8	1335.6	1920.7	1495.6	974.6	1050.5	1269.6	1009.2	1141.8	1315.9
PLB3	2444.9	1216.5	689.5	810.2	926.2	1669.7	1377.6	1600.1	2008.9	755.7	1453.7	2970.2	829.2	1587.4	2607	2551	2556.4	2291.6	2187.1	2326	2027	2254.5	2682.4	2519.7	2591.9	2564	2266.7	1631.7	1587.1	1806.9	1415.7	1071.7	1136.8	2146	1757.5	1922.5	2088.4	1439.1	2323.6	2073.9	1520.1
SNF8	1464.9	1180.3	1025.4	1001.3	933.6	1106	1526.5	1374.6	1281.5	1072.2	1151.2	1611.7	1093.9	893.3	1526.7	1528.8	1577.8	1509.9	1466.5	1786.7	1854.5	1822.5	1491.5	1497.9	1590.2	1593.4	1764.6	1018.6	1035.9	1046.1	1131.7	1192.1	1443.4	1539.6	1426.1	1020.2	938.8	1164.2	865.7	916.9	1248.1
BCK2	3309.5	4217.1	3869	3502.3	3562.6	4215.6	5462	4022.8	3968.7	4458.5	5494.3	4969.8	5401.8	5230.8	3580.6	3764.7	3596.2	3520.4	3957.1	3962.6	4902.2	4384.1	3774.5	3585.4	3620.8	3568.5	3984.5	2366.2	2312.4	2537	2479.7	2314.8	2904.7	3470.5	2501.9	2107.7	2417.5	3136.3	2546.1	2401.7	3076.2
MST1	975.6	812.6	816.7	803.4	800.6	842.7	941	973.6	792.1	764.5	736.9	700.7	607.4	751.5	1293.4	1369.8	1384.9	1408.8	1443.6	1377.5	957.8	892.5	1194.4	1288.8	1235	1334.3	1318.6	988.9	852.1	822	973	1053.7	939.2	633.6	691.1	888.4	878.2	854.6	867	895.4	854.4
RPS18A	15202.4	15404.7	16799.2	17947.8	19797.4	21470.8	19982.9	20320.2	15311.2	17520.3	21422.2	11177.5	17833.1	21385.8	18994.9	18509.2	18506.5	18086.5	16710.8	12953.9	5736.8	6582.3	18444.8	18857.6	18934.2	18632.8	13879.1	17926.6	18367.1	17082	16724.9	17272.2	15306	4330.8	5527.9	18973.8	17864.3	15856.9	18977.1	18576.9	15259.1
YNR062C	41.3	46.8	38.6	34.7	39.8	51.2	69.1	58.2	50.8	42	38	25.4	35	35.8	86.6	94.2	75.5	90.7	76.9	73.3	72.8	79.3	87.1	79.8	85.9	78.2	72.9	72.1	81.8	91.4	78.9	66.3	66.6	55.1	55.8	56.3	61.1	62.9	57.4	71.9	72
OPI1	3174.1	3254.9	2577.7	3260.4	3709.2	4204.6	3637	3010.1	3328.3	3002.3	4432.4	3555.2	2603	3537.4	3775.8	3712.4	3410.4	2988.1	3098.1	3235	3817.4	3294.8	3845.3	3430.6	3654.6	3559.6	3230.2	2324.9	2545.2	2343.3	2074.5	1994.9	2277	1989.8	1404.6	2431.5	2436	2179.6	2503.8	2378	2369.3
HST3	1707.7	1458.1	538.6	764.7	1345	1488.6	963.1	881.1	2812.3	642.7	1188.5	1619.6	391.9	580.1	1915.2	2011.3	2076.1	1947.7	2176.3	2449.9	2907.5	3042.8	1836	1884.4	1938.8	2060.7	2502.4	1212.5	1136.2	1174.7	1134.2	1263.8	1328.2	1351.7	1640.3	1307.4	1312.6	1265.3	1284.3	1176.2	1329.2
TOS3	999.6	692.5	193.4	141.5	149.5	222.2	340.6	514	734.5	208.4	212.5	1243.9	183.8	120.3	704.8	841	860.8	986.9	1117.7	1134.6	1058.5	1048.4	729.8	745.5	668.9	895.8	1106.8	437.5	443	614.3	676.1	504.2	536.3	609.7	443.5	402.4	461.4	504.9	433.6	535.2	550.4
FMP32	2972.2	3164.5	2052.8	1930.5	1861.9	1579.2	2206.9	2116.9	2479.4	1883.1	1668.7	2664	1368.5	2106.2	2623.9	2768.5	2721.9	2885.7	3139.8	3376.7	3054.3	2588.8	2681.5	2669.3	2603.9	2881.1	3233.9	2053.3	2294.5	2159.1	2204.9	2232	2515.9	2606.6	2297.6	2002.2	2009.4	2791.9	1992.9	2041	2561.6
GUT1	1764.2	1608	1873.5	1793.5	1362.3	967.6	672.3	1206.6	1452.3	2347.9	974.4	2623.8	3026.2	1009.5	1333.7	1403.7	1382.7	1469.7	1654.4	1647.6	1753.8	1798	1422.4	1320.9	1301.7	1403.2	1503.1	992.6	972.6	1003.2	1051.2	1018.1	959.2	919.5	870.2	1044.5	1026.8	908.9	1094.2	1019.6	962.4
TGL1	3991.6	3651.3	1859.3	1367.2	1085.7	863.9	1254.1	2067.1	3758.4	1752.9	607.9	5006.6	1628	427	2916.8	3254.7	3599.9	3887.5	4817.4	5207.2	5454.3	4581.5	3014.1	3226.5	2803.7	3438.5	5170.9	1787.6	1928.1	2049.4	2739.4	2845.4	2708	2630.2	2936.6	1835.2	1907.4	2783.5	1923.1	2094.5	2732.9
HHO1	11416.7	11920.9	9481.7	7752.2	5274.2	3234.8	2123.8	3268.4	8207.4	5571.2	1629.5	10855.7	4683.5	1212.8	7645.4	8532.7	8850.5	9276.2	10493	12668.1	14767.8	14001.2	7727.4	7980.4	7819.4	8811.6	12490.2	4658.8	4428.2	5244.5	5827.9	6094.6	7982.1	8577.6	8227.4	4725.2	4936.7	6733.4	4445.3	4889.2	6967.7
TRP3	2797.7	2608.3	2540.7	2620.7	2677.1	2900.1	5107.6	3522.4	2462.4	2318.8	3603.7	1943.8	1927.8	5144.9	4800.9	4762	4465.8	4310.8	4057.6	3610.4	2983.9	3112	4810.5	4324.7	4608.5	4527.6	3812.9	3006.8	2987.9	3180.9	3134.3	3210.5	4468.9	5327	3179.7	3190.4	3472.5	4147.5	3320.7	3377	4359.7
MAK5	738.5	2800.7	7204.2	8436.2	6940.5	7585.8	6095.7	3525.8	1957.4	7519.8	8532.9	1179.9	9112.3	10544	4692.8	3693.1	2800.1	1977.1	1000.6	419.8	856.6	1225	4691.4	3276.2	4604.6	2923.8	388.7	2976.2	2890.3	2476	1632.7	776.7	241.6	337.5	770.8	3173.6	3453.5	221.6	3215.1	2922.1	163.2
PCA1	1492.3	1409	888.8	868.8	1549.4	3582.4	4584.1	2780.3	1312.2	1237.9	3967.1	2338.5	1361.8	1880.6	2780.1	2635.6	2046.1	2332	2091.4	2897.1	3118	2735.3	2767.6	2677.5	2265.1	2166	2591.9	1432.9	1237.1	1643.9	1285.3	1709.1	1780.7	2236.5	1825.7	1936.8	1338.8	3259.6	2211.9	2682.6	2510.3
CRF1	214.9	151.3	172.7	146.9	86.4	47.6	76.5	69.4	419.2	100.4	50.3	573.5	229.9	58.4	126.6	126.4	153.5	192.2	211.2	263.9	220.1	256	111.9	142.5	123.9	139.1	247.2	91.4	105.2	115.8	143.2	128.3	166	235.9	233.7	94.2	76.7	114.1	76.8	89	136.4
MDH1	5996.4	5789.5	5729.7	6432.3	5697.1	4144.8	5328.6	6010.6	8197.5	7959.3	6063	12858.8	11102.1	5363.1	6712.9	7486.8	7521.2	8400.8	9187.6	9396.6	9621.5	10140.7	6895.5	7069.8	6410.2	7347.2	8727.9	4542.3	4344	6108.8	7181.7	7900.5	6917.5	8272.7	12877.7	5373.3	5761.9	7837.7	5344.2	6317.3	7714.8
RPL15A	13798.9	14322.6	16032	16867.2	18253.1	17933.4	17819.4	19604.1	15303.1	17627.8	19292.4	8586	16998.8	19592.9	17775.1	16993.8	17069.3	16810.8	16597.3	13337.1	5526.1	5337	17737.7	17423.3	17593.8	17446.3	14042.9	15541.7	16317.8	15700.7	15085.9	15072.3	13428.4	5484.4	3066.6	16176	15823.3	14193.8	16237.3	15733.2	13688.2
HTL1	433.7	482.7	467.8	520.1	619.1	640.9	537.6	337.1	349	452.2	805.7	365.2	545.8	788.3	647.9	849.9	698.1	696.4	748.1	753.6	615.5	540.7	553.6	872.5	795.1	635	722.7	556.6	684.6	399.1	259.9	346.4	412.2	458.2	320.1	541.5	474.5	354.1	491.2	369.8	314.1
RRN7	499.5	942.5	1194.1	1349.3	1444.2	1783.2	1053.3	681.4	577.1	1811	1598.5	663.5	2002.9	1835.6	774.7	608	433.4	372.7	358.6	379.5	478.3	528.6	789.1	455	694.3	480.1	371.4	550.7	574.9	311.8	221.7	170.2	214.5	217.9	311.5	503	489.1	181.3	521.9	366.5	170.8
CSM3	1074.6	847.5	487.8	378.4	333	298.9	323.9	698.5	648.2	273.1	181.8	664.9	206.9	168.9	1194.2	1171.2	1306.4	1364	1413.2	1444.7	1290	935.2	1148.9	1128.7	1205.7	1453.3	1492.6	700.4	732.9	851.8	845.4	832.8	962.8	822.2	856	688.1	686.3	862	636.8	677.6	875.7
MRPL15	1751.5	1550	1370.1	1622.6	1702.9	1515.5	1476	1430.7	1484.3	1348.1	1451.8	1129.1	1295	1454.5	2008.4	2077.7	2035.9	2050.7	2102.5	2029.2	1681.4	1684.9	1942.5	1956.7	1939.1	2058	2073.1	1520.9	1579.6	1530.5	1234.2	1433.9	1470.8	1221.5	1437.4	1639.6	1526.7	1444.9	1580.7	1367.6	1468.7
RPM2	2470.3	2774.7	4080	5592.5	5666.6	2488.7	3845.2	2553.2	2937.4	7192.7	3345.7	4754.6	10060.3	3662.7	2627.1	2929.4	3035.8	3219.8	3314.2	2854.4	3731.7	3471.3	2826.3	2898.5	2514.2	2923.9	2781.2	1680.5	1705.1	2226.1	2771.8	2398.8	1670.3	1818.9	2932.1	1700.8	1897.9	1906.6	1732.4	2100.4	1784.3
ECM38	13964.6	12186	5836.1	2774.8	984.6	720.5	820.1	2342.8	8599	4183.1	825	13303	3083.8	819.4	5051.3	6009	7408.7	8422.2	10971.7	13323.7	12402.2	11552.8	5013.1	6436.4	5208.3	7025	13332.8	2676.3	2717.1	3994.9	6301.5	7667.4	9013	8572.1	8198.2	2505.4	2909	7820.6	2483.6	3541.4	8033
ECM16	595.6	1023.9	3662.7	5599.4	6514.3	7487.6	5073.8	2563.5	1616.6	5307.7	7754.9	1209.1	5733.8	8249.5	2703.1	1979.8	1338.4	829.3	413.2	228.2	498.3	672.6	2865.3	1652.2	2573.5	1485.9	204.7	1946	2018.6	1672.2	1035.4	315.3	105.9	154.3	587.5	1834.6	2212.3	80.5	2119.6	1810.8	67.4
NCA2	2312.4	1762.5	842.4	636.5	402.2	241.8	556.3	784.9	2256.1	754.7	175.7	4088.7	858.7	140	1811.2	2174.2	2394.7	2693.8	3357.6	3640	3862.6	3939.6	1858.2	2096.5	1796.2	2278.1	3399.6	1159.5	1107.3	1392.9	1983.2	2040.2	1856.6	1838.9	2364.9	1093.3	1249.5	1787	1092.3	1273.9	1723.3
VPS34	2418.2	2403.3	1812.4	1437.3	1334	1281.2	2452.4	1926.9	2536	1965	1181	3497.1	1930.5	1320	2541.4	2613	2558	2806.4	3073.7	3167.6	3275.6	3084.2	2694.1	2576.2	2434.9	2660.1	3086.6	1712	1739.7	1824.1	2174.9	2126.5	2361.3	2333.4	2246.9	1703.5	1820.9	2266.3	1718.2	1878.5	2249.8
YOR338W	387.8	2154.6	5551.3	6182.6	4626.3	3569.9	891.3	327.6	374	8077	4062.1	980.3	10288.1	4864.5	139	99	98.8	110.9	161.1	275.7	475.2	543.4	119.4	95.5	113.7	85.8	259.4	93.2	117.4	91.8	106.4	102.5	245.7	281.5	283.3	68.3	74.8	105.2	64.9	61.3	127
RPL34B	11145.8	13859.3	15449.2	16278.2	17443.5	17812.3	17212.9	17539.2	14055.2	16509.9	18851.1	8974.1	16731.7	19214.5	17223.8	16519.3	17014.7	16358.5	15253.9	10845.6	5173.1	5773.7	16007.8	17519.2	17434.3	17466.8	11185.3	15545.1	15053.9	14959.3	14030.2	14123.1	10754.8	2040.2	3873.9	15823.4	15427.9	12239.8	15763.4	15655.9	10780.8
YLR137W	2800.7	2001.6	928.2	919.1	909.3	989.1	1230.4	1719.6	2539.7	854	1029.6	3835.9	746.4	728.1	2340.8	2519.6	2696	2923.9	3213.8	3394.2	3271	3077.2	2347.1	2358.9	2307.5	2798.6	3450	1525.4	1677.7	1839	2001	1776.3	2017.5	2209.6	2002.5	1501.1	1644.1	1889	1608.2	1742.1	1828.4
ELO1	11583.2	9410.3	6170.1	4445.7	3655.2	4136.8	4640.5	6722.2	10309.9	4888.7	2782.6	9999.7	3288.7	2101.1	11501.4	12052.9	11662.7	12081.8	12211.2	13828.7	12391.1	11660.8	11849.1	11430.7	11322.5	11916.1	13640.4	9031.7	9037.5	9330	9416.7	9196	10600.7	9468	8345.5	8790.6	8752.7	10104.6	9193.5	8943	11115.5
NSG1	4424.6	4113.6	4127.5	4494.6	4870.3	5451.1	5285.5	5984.9	2929.2	4051.8	5138.1	2633.4	3651.7	4239.5	7306.1	7334	6755.4	6592.3	6064.4	5855.6	5338.3	4463.2	7712.3	6655.2	7090.4	6956.4	5434.6	5325.4	5367.4	5461.3	5330.4	4413.2	4563.2	3576.2	2665.3	5104.8	4724	4304.1	5105.4	4908.7	4518.4
SYC1	1016.9	1193	1077.8	958.9	842.3	680.7	476.9	643.8	1117.9	1102	706.7	1223.8	1098.1	552.6	1088	1117.3	1103.1	1239	1614.9	1802.6	1787	1355.4	1009.6	1037.2	1030.1	1177.3	1857.4	709.3	783	899.2	999.3	1097.9	1293.7	1080.4	1139.5	765.2	801.1	1198.3	736.2	808.1	1155.9
RRB1	1074.5	4537	9544.1	12073.7	12410.7	12437.7	8749.6	6733.6	1904.9	12086.5	11548.5	870	12412.6	11014.6	5585.4	4226.6	3050.1	2108.9	1098.1	232.4	426.4	700.8	5637.4	3835.7	5627.8	3573.9	217.4	5074	5361.8	4026.4	2871.9	1440.8	324.9	181.8	809.2	5137	4734.3	349.2	5091.9	4326.3	241.5
POR1	20575.9	19053.2	18059.1	15731.6	14871.2	12099.8	14900.4	15618.2	20231.3	15694.8	10714.1	20711.9	14883.3	8951.7	15147.8	16528.6	16475.2	17125.6	17977.8	20199.8	21599.5	21756	15719.8	15875.7	15453.4	16044.4	20151	12810.5	12259.5	13669.7	14278.1	15022.1	17003.4	20911.4	22382.6	12313.3	12675.1	15914.1	12069.8	12711.7	17508.1
MCM22	477.4	645.5	430.6	481.4	638.6	827.6	802.9	298.9	613	529.4	1078.2	683.4	383.1	928.9	633.8	570.8	505.2	507.4	562.6	658.8	914	735	625.8	491.3	576.3	554.2	672.2	426.4	490.5	478.1	430.7	451	611.1	607.9	596.6	428.1	452.8	573.7	428.1	397.6	540.7
MET18	2683.6	3099.1	2808.4	3271	3453.6	3718.3	4021.8	2678.8	2982	2992.8	4403.2	2447.4	3215.1	4621.8	3777.2	3625.7	3524.4	3353.7	3187.1	2877.8	2896.4	2713	3660.3	3687.1	3739.3	3654.1	2859.8	2558.9	2544.3	2437.8	2208.1	1762	1777	1741.3	1670.9	2416.6	2775.8	1832.6	2687	2559.4	1895.3
ATG14	1177.6	730.8	142.1	75.1	66.1	64.5	124.8	177.3	1128.8	168.8	92.6	2072.7	190.3	123.4	454.4	604	711.5	967.5	1284.3	1550.6	1522.3	1512.6	468.9	589.5	431.3	715.6	1561	236.7	262.6	437.9	665.5	658.4	777.9	763.6	694.4	243	279.9	849.4	254.6	345.4	751.9
CDC50	2420.5	2210.9	1911	1784	1834.7	1909	2645.6	2734.6	2026.8	1882.2	1887.4	1809	1692.8	1688	3810.9	3832.7	3491	3407.1	3181.3	3061.2	3002.9	2801.7	4164.2	3459.8	3568.6	3525.7	2855.1	2548.7	2416.6	2522.6	2549.6	2188.8	2297.6	2155.7	2048.8	2289.8	2310	2265.9	2600	2456.4	2426.4
TUB4	2966.2	2694.6	1527.4	1150.7	951.6	765.3	932.9	2091.8	1913	789.1	530.8	2225	561.5	424.3	2547.6	2620.2	2365.7	2377.1	2481.6	2714.6	2706.1	2045.3	2754.9	2322.6	2426.7	2517.1	2794.2	1615.2	1607	1740.5	1624.3	1497.5	1913	2026	1980.2	1773.3	1752.8	1885.4	1674.5	1816.7	1972.2
KIN28	2066.8	2205.5	1865.5	1947	2145.6	2167	2258.3	1962.4	2568.8	2162.3	2351.1	2702.7	2157.6	2549.2	2385.2	2380.6	2143.8	2085.1	2073.5	2142.3	2324.5	2289.3	2494.7	1849.8	2258.6	2225	2119.2	1567.6	1722.1	1611.5	1543.4	1335.1	1498.8	1773.5	1743.4	1602.1	1769	1649.6	1667.7	1729.1	1477.6
DAN4	1194.8	1301.7	934	689.7	811.1	992.5	830.5	781.3	1369.1	1000.8	1066.8	1600.5	945.5	1043.4	1057.2	1355	853.2	1105.1	1031	1054.7	977.5	1097.2	1054.5	1139.8	907.1	874.8	932.8	554.6	504.8	679.5	762.7	704	627.5	675.9	827.7	538.1	541.7	926.1	679.1	888.3	763.6
CUE5	3504.9	2858.7	2036	1765.9	1491	1497.4	3007.9	2582.1	3707.7	2072.3	1594.3	4534.3	1611.4	1093	3432	3764.4	4019.8	4470	5018.6	5741.8	5658.1	5946.6	3357.5	3405.8	3338.5	3907	5780.9	1824.9	1818.7	2032.2	2495.2	2952.9	3849.8	4120.9	4271.3	1638.5	1932.3	3331	2024.6	1968.3	4052.9
RTG2	6468	5861.4	2966.9	2548.2	2735.1	3348.6	4111.8	4384.9	4830.4	2980.2	3557.1	5927.4	2527.6	3629.2	5147.7	5349.6	5754.4	5950.1	6840.2	7156.2	6292.5	5807.6	5250.1	5365	5185.6	5657.3	7016.4	3338.3	3499.2	3900.5	4486.6	4164.7	4827.3	4779.5	3779.6	3107.2	3693.2	5033.8	3518.3	3679.4	4617.2
YPT6	2994.1	2534.4	2319.5	2323.7	2256.2	2525.9	3333.1	2483.2	2534.9	2107.5	2330.2	2215.3	1954.8	1949.6	3875.8	3868	3986.2	4017.3	3876.2	3740.6	3585.7	3606.9	3831	3745.8	3811.4	4113.8	3932.7	3245.2	3515.7	3356.9	3152.9	3219.3	3416.4	3452	3201.6	3271	3320.2	3362.4	3321.3	3240.7	3216.5
THI13	664.9	794.8	599	486.1	439.7	262.2	235.4	289.7	706.2	814.5	301	1463.5	851	223.2	528.7	498.7	484.1	528.7	630.7	871.6	1119.4	973.3	546.8	442.6	486.9	560.5	845.5	304.5	365.7	396.1	455.7	463.4	797.6	993.9	858	342.6	334.3	772.8	369.5	387.1	785.2
RAD55	506.3	719.5	629.8	535.2	307.7	384.9	510	303.2	745.8	387.9	335.5	768.8	454.9	549.5	639.4	626.7	502.4	484.5	520.5	586.8	735.9	681.8	700.1	471.6	571.9	505.4	574.8	228.1	208.3	265.6	243.4	213.9	292.5	357.2	276.1	206.4	290.5	439	322	259	370.4
COF1	18697.9	18434.6	15927.5	15336.2	14556.9	12143.8	14257.7	15362.9	17987.8	15615.3	10918.6	18553.5	12856.7	7347.8	16206	16482.4	16436.1	16635.7	17188.6	18463.3	20088.9	20127.8	16237.6	15861.7	16067.1	16509.2	18417	13535.6	14058.9	14097.1	14395.7	13907.1	16421.4	19030.2	18092.3	13391.7	13577.9	15672.5	13386.1	13919.4	16054.4
RPL5	18583.5	19427	22717.4	24078.1	24787.4	24905.4	22475.8	25417.9	18872.5	23612.7	24348.7	9934.7	24435.5	24983.6	23103.2	22603.4	22574.9	22136.3	21238.1	17008.9	6444.8	6894	23319.1	22130.7	23038.4	22687.4	17444.7	20455.8	20274.6	21012.8	20689.8	19820.7	18149.2	2517.4	2502.3	20888	20751.3	17740.5	20722.6	20077.4	17879.7
YMR221C	8336.2	7238.8	4028.1	2791.9	2388	2996.2	3726.2	4150.8	5697.3	3556.1	2830.9	6639.8	2538.1	2608.4	6184.9	6188.4	6340.7	6512.8	7362	8370.5	6935.5	6356.1	6259	6342.1	6088	6469.7	8258.9	3865.6	3948.5	3956.1	4270.4	4522.3	6088.5	5171.6	3656.7	3631	4004.3	5465.3	3685.8	3745	5606.4
HPC2	1513.7	1849.6	1353.7	1267.2	1208.2	1254.8	2005.4	1329.6	1667.7	1474.4	1457.5	1397.6	1475.8	1842.3	2017.7	2126.8	1972.6	1994.4	1994.4	2184.5	2328.4	1920.9	2078.7	1961.4	1909.5	1826	2083.9	944	897.8	961.5	986.1	984.3	1162	1058	986.2	912.7	1015.3	1062.5	975.6	976.7	1066.4
SHG1	632.9	665.7	443.9	558.2	884.3	1188.2	1326.6	582.2	706.6	569.7	1456.8	644.1	418.4	891.7	990.2	979.3	984.7	1020.2	1182.4	1287.7	1349.3	1111.8	931.8	1035.3	1032.5	974.3	1235.4	938.9	1154.2	971.9	931.4	1152.3	1538.6	1505.1	999.9	845.6	934.1	1663.9	854.5	698.9	1411
RPL22B	2441.5	8661.5	8775.9	8828.4	9404.4	9535.4	5652.9	8498.5	2387.9	9192.4	8647	1555.7	9458.5	8641.5	7437.3	6398.9	5056.8	3274.6	1742.6	837.6	793.4	751.7	7252.3	6249.5	7379.4	5318.9	807.4	6330.9	6992.6	4085.5	2117.2	819	434.7	285	335.5	6357.9	5801.7	437.9	6365.3	4398.4	379.9
BET3	4489.2	4122.1	3441.6	3288.1	3625	3053.5	4542.5	4416.9	4409.3	2796.2	3103.4	3964.4	2746.2	2919.3	5016.7	5230.9	5042.1	4897.3	5149.2	5425.1	5148.7	4954.4	5102.5	5149	5249.3	5170.4	5140	4252.8	4259.8	4262	3969	3883.2	4393.7	4908.2	5121	4051.8	3888.9	4429.3	3878.1	3877.1	4373.3
BTT1	488.8	436.1	352.1	302.5	258.5	189.2	339.8	369.9	314.6	308.5	251.5	453	266.8	109.5	638.1	773.4	743.7	828.6	914.8	957.5	1036.9	875.8	687.2	636.3	650.8	750	912.2	411.2	405.8	499.1	635.7	646.7	898	555.8	509.6	380.4	393.4	738.1	357.7	406.3	789
ISA1	3347.9	3445.4	2843.5	2529.9	3520.8	3097.8	3653.7	2726.2	4702.7	4911.4	4599.6	6847.7	8278.6	4839.4	3330.2	3519.5	3353.4	3288	3372.1	3035.9	3693.4	4140	3629.7	3306.8	3507.3	3602.9	3111.7	2356.4	2342.6	2678.7	2372.9	1929.4	2183.4	2597.6	2741.5	2154.2	2543.9	2235.5	2386.3	2567.9	2337.9
DOA4	2102.3	2169.3	1451.3	1112.9	985.2	1349.1	1724.5	1368.4	2064.7	1708.1	1325.7	3544.9	1723.2	902.7	1555.2	1804.8	1783.1	1965.8	2199.1	2297.8	2458.7	2362.6	1660.7	1717.2	1494.4	1784	2199.4	1086.5	1053.8	1073	1608.1	1423.3	1578.5	1312.6	1491	890.4	887.5	1346.8	926.3	957.3	1350.6
MIS1	1972.7	2562	6233.8	8341	9147.8	10824.9	7556.9	8151.9	2487.2	7510.4	10133.8	947.2	7697.9	10297.1	7273.8	6565	6034.2	5085.4	4014.6	1769.4	1061.3	1235	7238.5	6442.1	7611.6	6195.3	1913.3	6330.4	6316.6	5493.8	5159.4	3729	2242.3	301.6	871	5843.5	6214.8	2126.8	5631.2	5329.8	1890.4
RMA1	411.6	317.1	243.1	260	340.7	486.6	413.5	541.7	345.8	337.8	570	534.7	310.7	474.6	425.1	403.1	416.9	433.6	421.5	347.9	271.8	257.7	387.5	360.1	416.2	436.9	320	358.1	356.5	351.9	405.4	321.5	328.1	315.6	319.2	332.3	387.5	322.6	315.8	354	255.8
RPB11	5877.9	5668.2	4252.3	4614.5	5107.3	5611	5854.4	5945.4	5055.3	4525.1	5318.1	4345.6	3189.3	4529.7	5781.5	5865.4	5671.2	5450.5	5375.1	5106.6	5869	5900	5836.1	5844.2	6015.4	5951.5	5216.3	4807.9	5309.9	4931.5	4552.1	4242.8	5146.3	5690.5	5929.5	4818.1	5095.1	4793.2	5121.3	5314	5036.8
ACO2	3090.8	2020.5	4681.1	7505.4	9235.1	11002.4	10019.4	8518.7	3221.9	5478.9	12397.2	1496	4853.1	13050.6	11953.3	11642.6	11267.1	10480	8847.9	5999.3	8957.8	10556.7	11889.5	11515.8	12014.8	11468.3	5943.4	10068.3	9908.5	8999.5	8428.8	6459.4	2940.8	1654.9	3038.5	9852.5	10010.3	3328.4	9754.1	9519.6	2917.8
SRP40	624.6	1413.9	3937.9	5681.2	5205.6	5803.3	5125.8	3285.3	566.1	4771.9	6286.2	375.4	4762.4	6753.9	3688	3078	2034.6	1488.4	878	397.2	691.7	685.9	3927	2498.2	3718.8	2431.7	373.4	2676.4	2403.4	2540.6	1658.8	945	419.7	274.5	221.7	2736.9	2903.5	414.1	3062.4	2514.4	399.2
UTH1	19007.7	18032.2	18815.8	19590.8	21881	24623	25377.2	22815.4	15509.8	19747.2	24277.7	13649.4	19511.1	25179.9	17764.3	17681.7	17289.8	16776.9	16169.1	16100.9	17995.8	18541.4	18169.6	16886.2	17265.7	16787.1	15950.8	14960.1	14265.9	14462.9	14943	14254.2	15755.3	16343.1	16146.5	14836.6	14803.1	14134	14867.7	15066.7	15787.8
RIT1	1512.2	1782	1375.7	1499.3	1857.7	2296.4	1726.1	1259.3	1475.5	1675.9	2501.7	1573.8	1545.9	2334.6	1818.9	1831.5	1760.4	1735.5	1756.4	1875.5	1748.5	1505.1	1795.9	1747	1754.7	1737.8	1773.1	1281.7	1327	1235.7	1355	1320.2	1513	1004.9	982	1095.9	1188.9	1342.6	1053.9	1132.4	1292.9
IML2	3309.9	3336.4	2553.8	2008.6	1789.6	2453.4	3571.8	3135.1	2843.4	2798.1	2383.3	5034.3	2757.3	1634.8	2448.8	2829.8	2957.4	3220.8	3415.1	3199.5	4265.3	3841.2	2432.7	3013.2	2650.5	3161	3205.4	1801.5	1734.2	2227	3025.3	2565.5	2581.8	2780.9	2288	1648.5	1820.3	2148.3	1789.1	2127.9	2356.6
SFA1	4028.3	3783.6	3999.4	3777	3761.6	3648.7	4334.3	3927.3	4100.3	4023.3	3550.1	3787.9	3814.8	3520.1	5358.9	5691.5	4729	4732.5	4391.2	4102.3	3950.4	4562.2	5596.3	4990.9	5061.2	4803.1	4050.3	2894.1	2828.1	2797.5	2729	2268.2	2047	2447.8	3433.3	2978.7	3016.2	2115	2962.6	2903	2116.7
GCN1	4979.5	4449.9	4827.2	5294.2	5976.6	7466.1	6294.7	6378.6	4240.3	4756.2	6670.6	3229.1	4147.1	6668.1	7060.6	5849	6612.7	6358.8	6046.2	5480.1	4498.6	4273.7	6771.7	6874.1	7063.3	6645.4	5494.2	5837.7	5663	5179	5291.1	4876.7	4517.7	3513	3381.6	5585.2	5796.3	3843.4	5468.8	5437.2	3879.1
CTT1	5703.9	5000.9	3017.4	2087.3	1016.8	489	775.2	845.4	14549.6	5132.9	861.7	22612.9	11025.6	1446.3	1634	2781.7	4378.6	7245.1	11075.1	13777.6	13814.5	14333.3	1843.6	3171.3	1647.7	3686.1	13142.4	1217.6	1168.7	2940.2	6851.8	7869.3	8018	7158.4	11024.1	862.2	1029.8	6930.2	1180.5	2265.9	7767
GID8	3783.4	3099	2013.6	1685.4	1441.2	1550.5	2662.9	2456.2	3958.9	1968.6	2772.3	5452.4	2030.1	3184.7	3602.6	4171.6	4114	4587	4861	4862.1	5562.3	5424.2	3766	3866.7	3426.6	4025.4	4826.6	2073.3	1747.4	2863.5	3206.9	3019.1	3314.8	4100.9	3297.7	2018.2	2218.7	3029.2	2224.2	2720.8	3356.9
NDE2	756	713	469.6	383.6	274.5	131.7	156.5	115.1	1372.9	1136	211.2	9517.1	3248.4	305.8	199.3	240.5	294.1	402.2	688.5	1266.7	1894.4	2449.5	201.3	235.6	194.6	287.3	1144.7	131.6	130.5	165.6	258.6	348.1	771.1	1074.6	1556.5	94.4	122.9	652.6	85.9	128.2	653
PHO13	9036.4	7760	6804.7	6242.8	5245.3	4557.6	5353.4	5636.8	5486.7	5634.9	4266.7	5056.4	4351.3	3890.7	8264.2	8570.3	8093.5	8394.1	8445.5	8968.8	8042.6	7069.6	8566.1	7824.3	8087.8	8376.2	8849.8	5631.8	5641.6	5985.8	5893.7	5765	7173.1	6396.8	4819.3	5058.3	5357.9	5977.8	4964.1	5111.9	6280.8
EXG1	14270.8	14539.6	15147.3	15327.5	15406.6	12814.9	14941.6	10280.3	15533.9	12620.5	12439.7	9450.9	12195.9	12582.8	14067.8	14239.7	13656.9	12660.7	12281.3	15678.2	18144.5	16695.5	14244.5	13951.8	14275.4	13681.6	15633.3	11991.9	11769.4	10978.2	10303.2	10467.6	14586.8	15860.5	16442.5	11784.1	11705.2	13120.1	11869	11346.6	14680.3
RBK1	3244.9	2759.4	2172.6	2302.4	2607.5	3181.8	4213.2	3325.6	3063	1891.1	3153.6	3518.8	1601	2117.1	3674.8	3972.3	4297.9	4384.3	4769.5	5208.2	6224.8	5743.8	3597.5	3614.7	3909.1	4266.1	5140.8	2759	2937.4	2916.5	3395.1	3605.5	5335.4	6070.8	4242.6	2637.5	2853.9	4169.9	2595.4	2665.6	4488.4
GDB1	3178.3	3131.9	2084	1302.6	597.5	418.6	515	915.6	5021.9	2680.9	568.9	10119.9	3507.2	609.8	1175.6	1536.3	1826.5	2787.4	4838.8	7601.7	8467.6	7837.7	1245.8	1494.2	1129.7	1665.9	7039.4	691.4	730.5	937.8	1674.6	2704.9	3619.4	5154.7	6890.5	720	736.6	3494	751.4	859.2	3720.6
INM1	625.6	1846.9	3445.4	3643.8	3083.9	2923	3092.2	1873.5	772.5	4688.7	3076.3	645.7	4810.8	3862.6	2144.1	1849.1	1211.7	925	592	537.2	550	562.6	2271.5	1490.5	1928.6	1351.9	509.3	1554.9	1624.6	1241.8	713.6	364.6	411.4	550.3	723.6	1519.7	1550.5	309	1472.1	1234.5	343.7
CLB1	2323.8	2563.3	538.7	567.1	1791	2679.7	1673.2	1688.5	2933.7	746.5	1899.6	1954.2	679.5	1112.2	3732.7	3575.9	3353.3	2682.2	2394.9	3489	4066.5	3840.3	3671	3498.1	3798.1	3319.2	3494.5	3091.9	2960.4	2360.9	1834.5	1712.6	2112.7	2097	3327.4	2589.8	2775.6	1692.5	2486.3	2297.6	1733.4
ATP4	7838.2	6872.2	6201.3	6415.3	7156.8	6237.7	7956.7	7102.3	9722.7	6769.6	7492.8	9919.1	6955.2	7245.5	8297.6	8076.5	8802	8710.1	8900.9	10220.6	10971.6	11051.5	8030.1	8013.3	7683.6	8483.3	9713.5	6293.3	6144	6743.5	6705.1	7302.7	8015.5	9428	11595.7	6910.6	6412.9	8550.7	6622	6767	8149.6
RXT2	1579	1573.4	1467.4	1640.8	1835.9	2013	2400.7	1542.8	1701.9	1543.5	2123	1980	1428.4	2050.6	1942	1996.1	1649.2	1576.7	1569.9	1476.7	1721.4	1693.5	1994	1772.4	1937.7	1703.7	1439.7	1349	1439.4	1290.6	1153.5	1065.9	1117.6	1334.9	1263.2	1259.9	1394.6	1099.7	1308.9	1223.2	1118.4
STE50	949.3	862.9	481.2	439.3	506.2	570.2	831.5	809.7	969.7	516.4	627.4	1520.9	527.7	446.5	895.6	990.8	925	1077.1	1233.9	1199.7	1149.4	1160.3	942.8	810.4	894.8	1004	1169.1	502.4	487.5	667.5	822.8	755.5	838.3	747.3	713.7	441.1	552.8	743.7	479.8	553.6	772.8
APL2	4018	3993.7	2706.5	2519	2645.4	2750.5	3499.6	2730.8	3856.5	2635.6	2957.7	4594.8	2667.6	2939.2	3690.5	3577	3567.8	3637	3924.7	4273.5	4461.4	4258.4	3834.9	3574.5	3635.2	3729.3	4309.5	2671.4	2730.7	2807.4	2824.5	2715.5	3074.3	3682.4	3335.5	2642	2837.7	3278.5	2796.2	2752.3	3161.5
ECM8	68.3	78	48.1	43.8	41.8	57.5	73.6	69.5	74.1	46.1	42	119.8	45	36.7	156.2	155.9	162	172.7	209.1	241.7	312.4	263.1	153.6	150.2	149.7	170.1	210.7	115.6	135	139.7	136.6	159.4	196.5	513.4	309.9	238.4	214.4	305	241.8	204.9	319.9
HBT1	961.3	731.9	635.1	602	465.5	412.7	445	372.4	1093.6	848	399.1	9538.6	3931.8	364.1	454.4	481.4	444.9	497.4	661.3	1010.1	913.7	1927.6	465.8	447.7	411.1	409.9	827.1	291.6	277.5	305.5	345.2	404.7	626.9	845.6	1179.6	262.3	290.2	515.9	254	272.9	557.8
DSE4	6119.3	8423.7	7324.6	8005	7808	6178.4	2742.7	3793.9	8583.4	10840.5	6260.5	7487	13621.5	6985.1	5188.4	5093.4	5077.9	4736	4864.5	6576.7	8804	8032.7	5146	5110.6	5196.3	5014.2	6423.6	3569.8	3757.9	3153.7	3045	2680.1	3394.5	3128.8	5366.2	3516.3	3415.9	3288.6	3727.1	3278.3	3446
PRP16	1314.8	1315.1	1446.2	1552.8	1500.2	1829.7	1578.2	1196.2	1456.1	1507.7	1479.8	1674.9	1834.6	2124.9	1892.8	1656.9	1535.9	1354.6	1112.4	1159.3	1354.6	1557.7	1802.3	1508	1675.8	1483.1	1158.4	1132.2	1175	1029.9	853	641.2	614.5	1068.5	1134.5	1323.9	1381.7	769.3	1445.4	1254.9	679.8
PCH2	75	98.4	73.5	73.2	105.7	126.2	108.6	117.9	92	82.9	83.9	134.9	99.7	68.4	136.8	139	78.1	104.7	72.3	195.3	162.4	121.6	154	95.2	85.6	78.3	134.5	57	60.6	55.1	46.2	64.8	103.1	49.9	56.5	45.2	32.5	119.8	37.3	45.1	76.7
SRB5	1001.7	1137.5	794.8	797.9	882.4	953.9	847.5	1014.7	1162.9	947.4	853.8	1241.4	943.4	828.1	1190.8	1248.1	1197.9	1132.4	1189.1	1185	1238.7	1208.6	1198.2	1121.4	1219.3	1257	1279.5	807.5	880.1	841.1	738.2	644.1	802.5	822.2	839	868	851.2	762.6	810.2	798.1	729.6
SEO1	2069.3	1384.1	7524.8	11151.4	9221.6	616.9	235.3	199.1	14146.5	1573.2	505.9	543.4	2615.7	2646.7	496.9	515.6	493.5	436.1	458.7	1351.9	2080.9	2769.4	535.6	482.9	484.7	492.9	1192.2	223	230.5	201.1	246.3	474.4	1185.6	407.1	823.3	183.5	203.4	1128.4	177.4	170.1	1112.8
YLR346C	4867.5	5184.6	2669.4	1780.2	1684.4	1614.1	1225.3	613.8	7128.5	4051.1	1990.1	13215.3	5035	2421	2151.9	2343.6	2358	2502.5	2858.2	4217.9	5880.1	6778.5	2205.9	2471.2	2201.6	2555.9	4205.6	2106.3	2727.9	2575.7	2404.1	2588.6	3685.1	5087.9	5281.5	1757.4	1887.4	3086.9	2199.1	2448.1	3240.8
EMI2	4337.9	3765.3	2950.5	2144.3	581.9	105.7	392.3	2068.5	3631.8	1956.9	150.7	5003.7	1823.8	107.1	3343.2	4523.8	5652.9	7344	8847	8331.3	6639.3	5361.1	3377.7	4695.9	3445.7	5544.5	8442.5	2352.1	2259.1	3813.1	6238.5	6793.5	4477.2	4369.4	5188.8	2442.9	2572.5	5021.6	2298.7	3307.4	4712.3
YDR239C	1064.8	1143.6	1098.2	1186.6	1219.1	1308.2	1244.3	1229.5	1407.7	1397.6	1021	1891.2	1549.3	1442.1	1329.1	1096.4	1087.8	935.3	948.2	952.8	1157.4	1271.9	1208	1127.6	1313.6	1107.2	975.2	1009.9	1068.2	1026	791.9	529.1	655.6	1096.5	1141.5	952.4	1125.1	615.4	1085.5	949.1	678.3
FAF1	215	563.9	1948.9	3042.3	3600.4	4294.6	2198.9	1092.7	690.8	2726.9	4450.3	709.2	3062	5083.9	1302.5	830.8	534.6	314.2	138.6	66.4	125.6	143.2	1281.2	692.1	1377.9	626.2	54.6	1163.7	1215.7	829	507.7	241.9	60	56.7	379.6	996.3	1211.5	44.6	1007	785.5	44.9
MGR3	1634.7	1619.1	1203.5	1100.6	916.1	953.5	1244.5	1536.2	1642	1177.8	1011.4	2047.4	1098.8	1001.7	1667.3	1660.5	1706.3	1857.2	2046	2214.9	1996.8	2039.8	1647.3	1568.8	1569.9	1657	2265.2	1104.4	1208.4	1148.3	1335.1	1291.2	1380.9	1644.8	1449.5	1036	1145.5	1417.9	1145	1022.6	1390.6
PAR32	3434.7	3342.2	3113.8	2761.8	2862.3	3496.2	5751	4382.8	3325.2	2298.8	4346.1	3209.5	2287.1	3852.2	4917	4836.2	4722.7	4596.9	4590.4	4418.1	4462.6	4848.9	4735.6	4713.6	4969.7	4848.8	4422.7	2615.3	2527.8	3200.8	2915.9	2796.3	2578.2	3734	3196	2841.4	2889.2	3233.6	3081.2	2912.6	2749.5
RIB2	1242.8	1324.1	1580.1	1875.3	1982.7	2058.6	1448	1325.7	1149.3	2140.4	1896.2	1671.6	2180.3	2057.6	1473.2	1473.3	1255.6	1276.6	1222.7	1149.5	1106.9	1120.7	1548.2	1291.2	1418.4	1345.2	1116.4	912.8	1004.5	900.3	807.8	661.2	606.1	692.1	717.5	942.2	986.7	635.2	1020.5	944.2	661.2
PDI1	17646.7	16843.8	15023.3	14333.4	12053.3	9325	11907.1	15455.4	12939.2	10542.1	7335.3	11736.8	8339.5	5502	16630.3	16688.9	17282.3	17435.6	18775	20055.3	20326.5	19374.2	16306.7	16865.9	16697.5	17244.6	19793.7	13269.2	13152.8	13013.4	14086.4	13666	16146.9	17981.3	16530.6	12546.1	13185.8	15295.2	13349.2	13054.1	16136.3
YFL052W	41.8	97.1	90.6	77.2	28.6	20.7	62.8	19.4	45.2	97.8	41.8	40.4	93.3	144.5	26.2	23.9	29.9	34.5	42.4	59.1	83	68.7	27.7	26.8	23.7	27.7	60.3	13.8	17.3	26.4	39.6	37.1	41.4	26.4	48.4	23.2	20.7	26.9	25	15.6	27.9
VMA8	10043.3	8804.5	7940.2	7772.3	7309.9	6308.8	6017	7305.3	7687.1	6906.9	5091.3	7584.4	5507.6	4248.1	9463.6	9836.1	9217.3	9748.8	10350.5	10792.5	11720.9	10638.6	9379.7	9912	9469.5	9888.7	10902.1	7540.9	7281.1	7830.4	7060.4	7861.8	8578	11386.8	9765.2	7150.7	7376	8736.1	7465.7	7212.1	8849.6
YOR011W-A	46.6	29.4	20.7	18.5	28.1	28.5	19.5	21	37.6	16.6	22.4	25.6	21.6	22.2	25.6	18.5	28	28.2	32.7	43.3	30.4	26.3	17.1	27.9	22.9	22.4	29.9	23.1	22.8	16.9	17.5	25.9	19.4	28.6	30.9	21.2	24.7	21.9	28	35.5	17.9
RIA1	1443.5	1656.5	2690.9	3166.6	3071.8	3305.2	1944.3	1931.1	1822.5	3704.2	2575.4	2376.2	4328.2	2560.2	2129.4	1964.9	1642	1443.1	1194	1094.2	1301.9	1454.5	2241.8	1746.9	2061.9	1687.9	1028.6	1581.1	1584.7	1370.2	1122.4	663.8	638.7	727.6	1159.2	1574.3	1670.6	557.8	1629	1475.5	555.6
PMC1	5639.3	5603.8	3820.8	2390.3	1106.8	502.4	2831.5	3163.6	5430.5	3654.2	712.1	9614.1	4035.9	527.9	3337.3	3807.7	4386.4	4980.3	5960.2	6542.3	6393.6	6043.6	3458.4	3911.7	3335.1	4218.5	6120.3	2060.7	2171	2394.4	3722.1	3766	3678.1	3813.4	4173.4	1898.1	1906.4	3394.8	2072.7	2143.6	3568.3
NCS6	829	761.5	1169.6	1644.3	1878.8	2344	1569	1181.8	694.4	1416.9	1993.3	873.1	1496.4	1953.7	1276.2	1245.8	1026.1	901.8	864.9	843.2	922.6	801.7	1398	976.6	1273.7	1089.6	770.5	871.4	865.5	827.7	759.2	736.2	693.7	596.8	623.5	966.2	799.7	605.3	821	848.5	698.3
PSA1	18117.8	19134.6	18569.5	17845.5	15981.5	14446.9	13075.8	15677.2	19482.6	15890.2	13892.5	13878.7	17534.3	15921.9	17308.7	17219.6	16708.6	16913.1	16802.6	17261.5	20145.6	19443.6	17200.9	16857.1	16885.6	16995.6	17059.3	13705.6	13407.1	14346.6	13761.9	13971.8	13064.1	16451.5	15598.6	14538.5	14632.1	14533.8	14967.7	14769.7	14652.4
PEP1	5451.2	5440.2	4428.2	4646.1	4052.7	4169	4716.1	5262.7	5322.6	4595.1	3740.8	7129.8	4561.1	3007.7	5388.6	5392.7	5650.4	5433.7	5859.4	6131.9	7122.6	6573.3	5392.1	5634.9	5655.4	5593.2	6020.5	4062.2	4259	3721.7	3977.1	3781.1	4234.2	5049.5	4878.1	4098.1	4239.4	3756	4081.5	3724.8	3999.5
PGC1	6381.7	5726.1	4470.5	4082.3	3532.5	3081.2	4573.2	4994.5	6040	4322	3334.8	7177.1	3840.5	3037.8	6103.5	6519.7	6794.8	7096.1	7788	8694.3	8578.4	8308.9	6121.7	6365.3	6136.4	6721.3	8813.4	4122.8	4002.4	4684.5	5463.3	5744.1	7589.5	8014.5	8624.5	4083.3	4259	6597.3	3929.2	4311.4	7039
EEB1	1584.6	2092.3	1473.3	1383.2	2172.3	3613	4848.7	2329.1	2198.4	3478.1	7262.4	5659.3	5132	9694.9	1942.1	1983.3	1846.2	1930.1	1951.3	2150.1	2534.1	2284.5	2061.1	1889.3	2097	1938.6	2005.6	1573.9	2148.3	2023.8	1562.9	1329	1713.1	1580	2263	1434.9	2000.6	1986	1565.7	1775.4	1511.7
MRPL37	2503.6	2798.9	2108.6	2526.4	3296.4	3219.8	1848.7	2717.3	2979	2507.8	3223.7	2085.2	1879.2	3253.8	3221.4	3293.3	3034.1	2819.2	2840.1	2993.7	2564.8	2362.3	3319	3242.1	3309.7	3259.3	2771.8	2672.3	3128.6	2724.7	2354.7	2053.2	2522.7	2102.1	1907.6	2583.7	2755.4	2549.8	2624	2552.2	2321.4
GUP1	4008.1	3719.2	3836.7	3160.1	3453.3	3649.6	4156.7	4616.7	3791.5	3392.9	3704.2	3184.5	3186.1	3299.9	5140	5546	4655.5	5111.2	4883.1	5289.6	4531.5	4368.7	5270	5373.1	4893.8	4885	4849.1	3409.8	3269.1	3513.1	3337.8	3657.9	2880.4	2714.8	3095.3	3792.3	3292	3832.4	3748.5	4074.1	3313.4
MSH2	3222.6	2971.7	2268.6	1490.5	1016	959.1	1506.7	2652.4	1471.9	1183.2	645	1334.9	779.7	566.5	2690.9	2882.5	2658.5	2871.6	2723.6	3123.3	2633	1920.5	2857.4	2619.8	2496.3	2682	2953.1	1876.7	1959.1	1777.6	1956.9	1914.6	1992.4	2468.2	1596	1857.8	1890.5	2171.8	2055.5	1980.2	2129.9
SHE10	4565.9	3710.6	2774.1	2255.1	2343	2813	3751.9	3835.7	4883.6	2959.6	2788.2	6435.4	2591.1	2486.5	4180.2	4413.6	4384.3	4379.3	4956.8	5076.9	4952	4891.9	4349.7	4240.8	4336.3	4352.7	4968.3	3053.7	2980.7	3149	3336.3	3114.3	3589.5	3756.7	3966.8	2881.1	3195.5	3254.2	3145.1	2947.9	3249.8
FRE6	1077.3	1217	1726.6	2393.3	2933.7	3220.3	2882.2	1908.9	1455.4	2051.3	4033.7	1341.6	1697.1	2532.6	1553	1497.7	1080.1	1013.2	974.1	1043.9	1726.9	1388.5	1771.4	1180.1	1370.1	1235.2	993.4	958	976.1	921.1	816.5	635.6	876.8	838.5	921.4	872.9	1021.5	810	1002	1058.1	870.3
EMC6	9385.6	8923.3	6701.7	6336.7	6737.2	7089.6	7980.3	7333.8	7624.7	6544	7746.9	6299.1	4641.8	6081.4	7937.8	7685.9	7145.2	7127.8	6988.3	7505.4	7310.3	6561.4	7954.5	7678	7468.5	7489	7319	8047.7	9295.4	7909.8	7190.5	7093.1	7652.2	8583.1	7093.1	7806.9	7428.3	8289.5	8110.5	7211.2	7283.2
NMD3	961	4392.4	8159.5	10259.8	9894.3	10288.9	6386.4	4490.2	2379.6	10307.3	9452.9	1433.7	10552.9	10349.6	4879.8	3654.5	2645.2	1777.5	1052.9	299.3	531.7	895.2	4827.9	3295.8	4887.9	3105.9	319.4	4177.8	4609.1	3371.6	2238.7	1040.5	285	262.8	1068.6	3986.5	4382.2	302.2	4092	3483.7	192.8
TUB3	4548.1	4487.6	4019.9	3885	3699.9	3280.1	4632.1	5507.3	3447.4	3380.3	2632	2207.4	2345.9	2084.1	6285.2	6590.1	6466.7	6124.8	6273.1	6165.6	6329.3	5426.4	6831.3	6548.7	6819.3	6464.3	6078.4	4839.9	4777.8	4849	4949.9	4374	4662.2	5138.7	4548.3	4738.3	5191.1	4497.6	4746.8	4807.2	4691.7
RRP3	1133.6	1940.2	3485.3	4864.1	4983.7	5281.1	4091.9	3147	1180.2	4197.6	4992.8	627.6	4417.4	5040.9	3429.5	3133.3	2474.9	1892.2	1161.4	532.4	846.8	1091.4	3603.2	2693.9	3353.3	2699.7	516.1	2743.9	2728.1	2112.5	1330.1	551.9	270.3	314.6	753.6	2256.3	2409.6	183.7	2415.9	1929.5	190.6
YOR062C	1950.4	1573.3	525.9	429.2	468.2	372	758.5	731.3	2960.9	668.3	469.1	5636	1166.5	476.8	1292.8	1812.7	2355.3	2794.7	2955.3	2831.1	4552.2	4964.5	1316.2	1854.6	1288.7	2328.1	2920.8	858.7	890.9	2770.3	2380.9	1590.7	1737.8	2204.8	2081.7	865.1	1524.2	1689.8	887.7	2267.3	1687.4
PUP1	8099.3	6618.5	4539.9	3624.7	2936.9	2270.3	3997.9	5728	5424.3	3447.4	1830.3	5970.9	3088.6	1529.4	7947.5	8458.9	8535.6	9007.3	9406.1	10723.4	9606.8	10274.4	8071.3	7850.4	7984.2	8797.3	10178.6	5704.2	5750	6542.6	6752.7	6749.9	8186.3	9891.8	8972.9	5920	5723.7	7242.9	5607.5	5876.8	8085.2
YOL036W	3027.2	2584.1	2578.7	3080.3	3713.1	4322.1	4037.8	3658.3	2737.9	3638.7	3944	3454.4	3513.2	4208.6	2713.6	2614.3	2509	2508.4	2508.2	2689.3	3020.1	3234.1	2854.6	2620.5	2694	2616.5	2713.7	2041.5	2124.6	1925.7	1850.4	1845	2486.2	2922.7	2271.8	1993.9	2134.9	2180.9	2054.4	2203.3	2379.6
YPL067C	1072.7	1011.9	834.4	771.9	984	1486.9	2789.9	2616.7	1154.9	1122.5	1884.7	786.2	716	1303.6	1881.8	1941.4	1688.5	1623	1493.7	1558.3	2366.6	2216.2	2036.7	1707.9	1845	1841.3	1562.3	1259.9	1359.7	1479.4	1406.3	1145.6	1503.9	1384.2	1173.9	1188.3	1203.4	1304.8	1297.3	1377.7	1459.5
FKS3	252.5	233.8	174.1	151.9	144.1	202.3	221.5	127.8	170.9	159.8	125.8	261.2	162.6	111.7	190.1	188.7	180.9	196.5	215	273.6	426.3	355.7	173.6	163.3	162.5	187.6	271.2	119	113.2	133.2	137.8	130.9	240.5	204.1	118.6	100.3	120.9	181.5	93	107.1	186.4
CTR9	1807.6	1985.4	2249.2	2168.6	1900.4	2245.9	1874.6	1500.5	1762.2	2073.4	2173	1473.9	2166.5	2546.2	2039.2	2057.3	2228.9	1994.4	1955.4	1943.5	1842.7	1928.7	1885.7	1962.4	2071.2	1984.9	1986.7	1298.5	1358.4	1097.9	1035.9	960.8	913	1126.1	1278.7	1331.6	1464.4	973.7	1359.6	1259.3	850.8
YOL098C	2672	2620.9	2980.3	3508.3	3360.6	3975.8	3593.3	3600.5	1867.5	3256	3774.6	2048.1	3157.4	3769.5	3894.1	3965.2	3736.4	3676.4	3684.5	3687.7	3458	3188.6	4156.9	3626.2	3902.3	3955.9	3448.7	2845.3	2792.5	2777.9	2929.5	2473.8	3024.6	3089.4	2274.2	2850.7	2963.1	2588.2	2903.5	2911.1	2833.3
COS9	1487.5	1383.1	937.4	831.6	841.8	1054.3	1593	1465.1	1225.4	987.1	1337.5	1528.5	855.4	1132.6	1872.9	1936	2055.8	2130.1	2342.4	2541.8	2473.2	2223.4	1879.1	1933.8	1854.1	2057	2585.8	1239.3	1297.5	1327.3	1439	1458.1	1706.4	1515.3	1263.4	1268.9	1222.4	1683	1309	1222.5	1681.9
PBP1	3775.1	3489.6	3036.6	3051.9	2916.7	2284.6	2463.8	3115.5	3393.7	3031.1	2057.5	3827.7	3176	2128.1	3621.7	3920.9	3591.8	3764.8	3952.9	4101.2	4455.9	3986.9	4111.4	3698.7	3612.7	3740.1	3970.7	2686.1	2592.2	2693.1	2828.5	2674.3	2894.2	2761.1	2939.6	2621.6	2632.9	2845.1	2737.7	2829.7	2871.9
DIS3	2630.5	3051.6	4062.4	5338.7	5897.8	6948.3	5216.7	4265.8	3061.9	5161.3	6370.7	3346	5234.8	6245.4	4268.2	3869.4	3294	2944.2	2691.6	2649.2	2495.3	2618.5	4417.3	3534	4290.1	3594.9	2490.8	3349.8	3275.3	2976.8	2487.5	1760	1957.3	2008	2500.9	3163.7	3349.9	1834.5	3240.3	3120.8	1911.4
IPP1	22948.8	22179.1	21969	21341.1	18915.8	15959.5	18750.5	18541.2	22305	19266.3	16415.5	17183.9	18107.9	16564.8	20585.6	21028.6	20727.3	21115.5	21138	22268.8	22395.4	22293.3	21173.8	20447.9	20424.3	20758.2	22390.8	18295	16874.5	18415.5	18392.2	18505.7	19174.5	20848.7	21646.3	16969.3	17910.3	19568.1	17378.4	17788.6	20591.4
HIR3	1559.6	1517.4	1467.2	1417	1275.6	1496	1286.7	1560.4	1317	1570	1060.8	2062.5	1546	1137.5	1625.1	1543.5	1371.9	1382.5	1340.3	1502.3	1864.9	1678.1	1695.1	1424.1	1485	1474.3	1472	1052.1	1051.2	1084.9	1066.7	884.9	1089.9	1225.3	1291.6	1018.9	1077.9	1043.8	1107.8	1125.8	1088.9
THI4	717.2	628.9	425.3	356.2	276.9	302.8	337.3	337.2	944.5	738.5	413.2	2495	1156.4	363.9	747.2	822.4	603.1	684.4	533.2	586.9	438.3	465.9	743.1	776.5	772.2	627.5	543.2	446	503	467	396.5	355	338	343.2	355.5	509.9	439.5	351.4	476.5	529.5	308.8
PLB1	6249.9	5896.4	5244.2	4647.6	3987.8	4852.3	8883.8	6798.5	6277.8	5626	5947.6	8050	5547.4	3909.1	4774.9	5033.9	4786.6	4632.7	4482.2	4875.6	7633.5	7163.9	5279.8	4848.5	4885.6	5064.4	4733.4	3788.7	3626.2	3808.4	4275.9	3677.2	4360.9	5657.2	5730.7	3016.4	3168.9	3447.6	3628.5	3904.6	4051
SNO4	562.8	458.8	208.8	131.7	68.4	63.9	128.2	60.3	1102.4	361.7	127	4591.7	900.4	189.4	114.3	131.3	183.1	265.2	424.3	765.1	843.1	1077.7	123.1	155.6	128.9	174.8	728.5	89.7	103.6	129.1	172.2	234.1	491	998.4	720.5	85	99.3	472.6	91.5	105.7	444.9
YBR141C	220.7	657.5	1756.7	2401	2546.8	2578.2	1352.7	767.2	360.3	2367.2	2541.3	282.5	2666.2	2900.9	905	635.9	403.2	259.1	166.1	143.4	221.7	259.5	961.3	493.5	907.6	465.3	106.9	700.2	721.9	491.9	268.5	133.6	99.7	103.4	215.2	684.2	670.7	100.6	652.8	498.1	107.8
MRS3	1359	2089.1	1960.9	1973.3	2029.6	2283.9	1777	1977.4	1237.5	2461.9	2125.4	1272.6	2151.7	2022.8	1714.1	1679.1	1505.2	1392.2	1385	1313.2	1191.9	1108.8	1841.4	1521.7	1687.1	1558.6	1310.8	1226.9	1309.3	1109	1026.3	823.9	881.5	775.5	649	1178.2	1145.6	849.6	1201.6	1098.7	822.4
YNR061C	2897	2036.3	1982.9	2288.7	2522.7	3130.6	2586.2	3748.1	1671.7	1968.6	2432.2	1866.1	1962	2398.3	4334.2	4377.5	4220.3	4145.5	4230.7	4394.5	3231.3	2885	4401.2	4115.2	4231.5	4445.9	4584.3	3206.1	3105.5	3215.7	3049.7	2860	3065.1	2332.9	1708.2	3205.7	2737.3	2817.4	2964.6	2793.2	3015.8
PET100	2339.3	2034.9	1359.3	1154.1	1257.4	1277.5	1903.8	1362.6	2884.2	1357.6	1562.3	2857.2	983.4	1267	2226.6	2466.4	2334.2	2650.4	2847.9	3250.6	2851.1	2930.1	2358.3	2131.8	2001	2270	3086.6	1340.9	1523.2	1727.6	1738.8	1912.1	1985.3	2013.8	2498.7	1379.6	1456.1	2650.9	1589	1634.7	2386.8
GUK1	11085.6	10203.9	10563.9	11173.1	11648.6	13171.5	12810.1	12366.7	9128.2	11075.8	12863.7	6844.3	9224.6	11328.3	13191.8	13160.8	13018	12654.7	12081.8	10257.2	10317.2	10118.3	13215.9	13120.8	13448.9	13160.9	10371.8	11139.7	11614.6	11435.8	10911.1	10142.3	9707	8643.9	10525.8	10969.6	11270.2	9249	10778.3	10961.2	9334.2
FAA3	2326.1	2604.9	2490.6	2458.8	2309.4	2885	1806.4	1848.1	2015.1	2731.2	2632.4	1818.7	1891.3	2405.2	2776.7	2711.3	2553.5	2384	2295.8	2196.9	2325.3	2153.7	2778.4	2681.5	2849	2678.9	2275.9	1792.3	1850.7	1518.3	1331.4	1236.5	1356.2	1073.6	1101.7	1792.6	2007.9	1305.7	1896.8	1692.2	1286.6
FUM1	8087.8	7982	6677.3	6758.5	6600.4	5241.1	4688.5	6327.2	7673.7	6910.3	6072.7	9695.4	9619.5	6375.1	7414.9	7469.8	7704.8	7765.8	8341.1	9075.1	10952.5	10097.5	7407.3	7296.7	7644.1	7806.9	8991.4	5490.9	5648.3	5590.2	5964.8	5669	7347.9	8688.1	8372.9	5152	5573.4	6477.4	5149.8	5180.3	6385.5
YIL166C	258.5	194.7	317.4	646.1	612.6	154.9	144.8	192.6	511.2	107.8	185.2	217	136.9	249.6	235.2	309.7	296.6	354.4	392.4	461.9	421.2	344.3	322.4	277.2	266.8	316	448.8	183	193.5	197.2	216.4	279.2	338.3	262.7	204.5	196.9	168.4	263.3	141.9	193.5	286.2
IRC5	2591.6	2781.2	1870.2	1767.8	1976.6	2288.4	2563.7	2290.5	3008.2	2470.1	2326.3	4256.2	2581.1	2181.2	2901.1	2774	2544.7	2253.7	2105.9	2023.3	2207.3	2505.6	3067.5	2762.4	2898.7	2640.4	2009	2205.7	2413	2007.3	1890.1	1377.4	1456	1568.9	1967.4	2121.3	2270.8	1338	2072.5	2045.2	1329.8
YDR266C	1646.3	1887.5	2301.1	2928.7	3320.7	4165.7	3036.3	2535.9	1476.1	3025.4	4095.3	1254.7	3280.3	4373.7	2468.9	2248.2	2138	1974.9	1834.2	1669.2	1795	1580.6	2505.1	2258.4	2373.3	2220.8	1710.8	1852.8	2069.2	1676.5	1440.5	1132.8	1158.1	940.2	916.2	1945.5	1945.8	1227.6	2126.9	1935.1	1232.7
YLR001C	3399.8	3264.7	1481.4	948.1	867.5	953.7	1350.7	1656.4	3349.5	1730.5	941	5196.1	1744.8	879.4	2005.3	2121.6	2281.6	2599.2	3230.3	3298.1	3497.7	3374.5	2043.2	2192.5	1898.8	2297.4	3348.6	1231.4	1337	1381	1850	2028.4	2072.3	2416.1	2301.3	1300.2	1279.9	2258.9	1363.9	1360.6	2226.1
YER186C	2567.9	2593.5	2156.9	2456.6	2830	2835.8	2085.9	2715.1	2594	2837.8	3247.6	3237.2	2561.8	3011.2	3303.5	3315.1	3146	2957.8	2919.3	2664.6	2795.6	2627.5	3472.9	3357.1	3421.7	3241.1	2581	2634.2	2525.5	2409.2	2408.5	2077.4	2129.1	1695.1	1719.7	2496.9	2609.3	2080.2	2460.1	2390.8	2055
PGA3	4156.4	5255.3	6174.7	7803.4	8695.4	8954.4	7897.9	8047.8	4050.2	7145.7	8459.4	2986.9	6071.5	6921.5	8955	8100	7474.4	6540.6	5864.7	4988.7	5011.5	6721.6	8897.4	7893.2	9127.8	8009.1	5013.2	6880.7	7509.1	6695.7	5858.6	4270.8	4234.4	6826.8	5959.5	6950.8	7081.3	4114.8	7263.3	6586.6	4482.7
RPT6	9601.9	8854.5	6647.6	5855.7	4860.8	3618.2	4852.2	7112.2	7634.2	5792.8	3165.8	9238.1	4473.6	2680.7	8877.4	9278	8968.7	9298	9939	11440.1	10389.9	11313.9	9074.4	8943	9050.8	9418.6	11253.1	6813.3	6876.1	7029.8	7615.2	7667.5	9598.8	10490.1	9575.2	6772.2	7037.6	8995.4	6798.2	7074.4	9278.2
YBR028C	1747.4	2270.1	2149.1	2212.6	2027.2	1849.7	1626.5	1357	1617.2	2476	1888.9	1495.7	2598	2980.5	2496	2532.5	2444	2358.2	2612.9	2274.2	2064.2	1955.9	2471.1	2474.4	2673.8	2541.1	2119.2	1774.9	1674.8	1527.6	1445.7	1192.1	1081.3	852.3	1100.1	1544.6	1626.1	1113.4	1527.4	1468.5	1029.2
ORC6	1058.5	1408.2	1296.7	1490	1589.3	1678.1	1321.7	759	1179.8	1342	2095.8	889.2	1470.1	2081.9	1283.5	1174.7	1190.4	1103.6	1076.6	1291.6	1534.7	1437.8	1188.7	1186.9	1236.1	1195.8	1266.1	856.5	976.3	797.7	611.2	834.3	761.3	1130.5	1220.8	1306.1	1173.4	1032	1358.8	1185.3	1071.7
SLX9	1109.2	3657.8	4205.1	4547.5	4515.2	4878.3	3285.7	2377.5	1665.8	5413.9	4734.7	1737.6	5294.3	5336.7	2403.4	1837.4	1334.3	886.5	652.2	651.5	783.3	924.6	2451.2	1702.1	2444.6	1487.2	627.3	1968.2	2389.4	1047.1	480.2	284.8	440.8	329.1	639.8	1977.8	1793.7	318.9	1979.1	1170.5	319.7
YKL047W	963.1	806.4	484.4	451.9	535.9	757.6	951.5	1117.5	873.3	487.2	410.9	879.5	438.4	516.7	1501.3	1583.2	1423.2	1394.6	1368.4	1154.1	868.9	946.7	1588.4	1322.9	1481	1443.6	1137.5	1062.5	1032.5	986.1	930.1	713	765.8	970.7	855.9	999.9	1174.4	761.5	1023.5	1026	718.7
RPL14B	6702.4	8019.7	10330.4	11094.3	12213.8	11983.2	10282.5	12177	6281	11327.7	11960.9	4306	10256.8	11474.8	12173.7	12049.9	10935.7	10502.2	8481.8	5031.8	4775.9	4883.8	11872.9	11787.1	11865.2	11134.1	5091.2	10188.2	9721.8	9815	8175.5	7389.7	3441.1	2710.3	3355.2	10384.2	9821.4	4982.7	10485.5	10125.1	3997.3
DOT1	1312.9	1879.6	1298.1	1018.6	806.4	709.5	1032.7	1229.5	1320.6	938.5	470.2	1193.7	777	414.9	2098.3	2004.7	1738.6	1566.2	1442.1	1280.4	1360	1204.3	2125.9	1868.2	2076.6	1897.8	1302.2	1308	1412.4	1291.5	1064	784.4	752.8	905.7	951.5	1279.4	1518.9	739	1435	1291.6	760.8
SEC21	7179.9	6129.8	5214.9	4597.1	4041.8	4283	5318.8	5943.3	4955.8	3923.8	3444.7	5562.5	3265.6	3056	7437.4	7506.7	7729.8	7861.7	8112.4	8778.3	8724.6	7720.6	7759.6	7521.9	7441.6	7789.1	8678.3	5471.7	5301	5357.7	6107.6	6120.9	6995.8	7437	6060.1	5612.8	5623.3	6485.5	5668.7	5894.2	6668.2
TFB3	1724.5	1742.6	947.4	1093.5	1406.7	1554.3	1569.2	1271	1820.7	1224.8	1860.5	2305.2	1313	1977.6	1896.9	1935.7	2089.8	2092.2	2213.2	2207.4	2128.7	2048.6	1861.8	1977.9	1912.1	2026	2200.9	1405.9	1390.2	1452.5	1483.2	1371.8	1389.6	1343.9	1439.7	1346.3	1444	1441.8	1303	1356.9	1360.7
SPH1	1178.8	901.4	526.4	366.8	310.1	300.7	294.1	782.7	579.7	286.7	244.1	610	285.7	193.3	893.2	936.1	943.4	979.7	1025.5	1092.6	1078	742.6	904.1	958.9	885.4	947.7	1083.4	617.9	552.8	555.1	599.7	623.4	663.6	692.8	620.8	537.7	560.4	607.7	519.4	544.8	606.3
LCB2	4950.9	4720.4	5672.9	6311.6	5688.4	6397.9	6032.2	6433.6	4240.6	5197.8	5626.5	3711.6	5153.6	5849.8	8209.8	8232.3	7876.6	7607	7758.5	7075.9	6951.8	6545.4	8281.2	8135.9	8352.4	8047.7	6807.3	5494.5	5327.6	5573.7	5316.8	4800.1	3998.7	4793.5	4604.9	5951.3	5930.8	5439.2	6728.9	6087	5194.5
GAC1	755.4	1062.6	462.7	144.8	116.7	57.6	76	49.4	766.9	583.2	70.9	3490.6	1307.5	71.9	56.9	83.6	124.1	322.7	808.3	1229.9	1564	1260.8	53.1	82.7	39.9	113.9	1138	27.9	30.4	62.9	262.5	321.5	279.9	200.1	362.6	27.8	26.2	254.4	26.6	38.2	232
YJL016W	3305.1	2670.8	1449.4	1065.3	1036.3	1476.9	2515.7	3343	3281.2	1682.3	1587.1	8449.4	1836.7	1060.1	2346.6	2414.1	2522.7	2901.8	3446.6	4089.3	3630.2	4249.1	2283.3	2464.7	2203.7	2517.5	3770	1709.8	1674.5	1679.3	2141.2	2173.3	2017.6	3483	3514.6	1650.7	1667.3	2079.4	1730.4	1783.4	1968.5
RFM1	810.2	616.2	236.9	289.4	397	525.1	489.1	389.4	637.1	310.9	517.4	887.6	283.1	446.1	629.2	699.4	712.4	765	918.5	981.8	868.3	766.8	636.2	551	582.3	743.8	1027.5	451.3	522.5	574.3	642.7	699.3	875.1	696.2	586.2	401	483.5	746.3	401.4	468.9	688.1
YJL218W	428	484.8	484.8	417.4	230.8	117.5	224.9	277	218.8	397.8	126.7	214.6	171.3	60.2	509.7	618	512.6	610.7	739.7	799.8	598.7	311	554.1	520.6	469.6	548.5	760.3	394.9	426.3	464.1	480.6	416.2	526.7	329	326.7	400.6	437.4	604	372.9	414.7	513.2
YDL218W	1889.3	1575.1	1031.7	767.7	510.7	180.2	307.7	169.5	831	828.6	147.5	2334.9	1121.4	116	211.7	222.6	205.9	239.5	293	519	735.2	728.4	244.1	198.1	224.6	233.9	509.3	119.7	137	127.4	155.5	159.8	316.9	371.5	289.5	102.3	106.1	267.6	104.6	81.9	242.3
YGR071C	1136.8	1078.3	1020.6	1035.1	919.5	952.9	562.7	652.3	815.7	1161.5	535.4	1104.6	1231.8	598.9	1034.5	1170.9	1122	1152.8	1306.1	1342.2	1302.3	1185.7	1132.2	1056.1	1095.3	1107.2	1294.5	765.5	658.4	656	774.3	690.8	619.5	674.3	622.9	618.5	692.6	571	655.4	598.3	575.3
HAP1	5925.9	5968.3	4336.3	3498.3	3112.2	3616.1	4068.8	4512.9	7656.8	5410.3	3856.5	10885.3	7183.3	4567.1	4071.8	4331.9	4480.2	4480.5	4647.9	4663.6	6079.9	6366.9	4127.2	4319.7	4111.1	4286.1	4629.7	2822.7	2600	2691.1	3111.3	2864	2634.1	2922.5	4054.7	2457.6	2654.5	2473.8	2498.8	2618.8	2617.6
SIW14	2552	2551.2	2185.3	2418.3	2699.1	2746.2	3380.8	2700.5	3266.4	2725.2	3315.9	3710.3	2709.3	2796.7	2720.6	2595.5	2383	2251.6	2342.2	2376.6	2603.1	2696.1	2953.7	2482.2	2644.6	2448.6	2328.7	2243.5	2328.2	2200.5	2048.7	1805.6	2054.2	2214.1	2189.8	2064.8	2181.4	2081.6	2225.3	2128.6	1974.5
AIM25	2191	2305.3	1415.1	1354.4	1351.5	1042.1	1145	1839	2387.6	1634.9	1202.7	2644	1522.2	1060.1	2316.1	2485	2448.5	2585.5	2832.4	2809.9	2675.5	2662.1	2451.6	2328.7	2273.7	2491	2686.5	1696.1	1888.3	1951.4	2092.4	1898.5	2165.6	2193.5	2270.1	1682.9	1718.5	2102.7	1738.3	1851.3	2113.1
SWI4	2732.5	2244.6	1370	557.3	312	322.8	547.8	1568	1792.5	970.4	199.2	2245.3	784.2	139.3	1599	1753	1953.4	2047.4	2237.1	2507	2240.4	2239.8	1594.7	1885.1	1570.7	1808.5	2357.6	1323.7	1226.8	1045.9	1377.4	1296.4	1556.9	1433.2	1550.7	1011.9	1077.5	1146.2	987.9	978.9	1124.3
YBL095W	4472	3816	3012.5	2912.3	2694.2	2415.3	2129.1	2411.3	4129.5	3451.1	1993.4	5312.1	3747.7	2648.5	3331.4	3445.3	3439.2	3543.2	3807.1	4033.6	4161.5	4267.4	3547.8	3256.4	3296.2	3458.6	3708.9	2044.7	2087.4	2499.9	2779.2	2491.8	2765.9	3189.2	3042.8	2006.3	2195.3	2699.7	2090.2	2250.9	2668.6
RPS5	18965.5	18736.4	20525.9	20589	22804.8	23605.9	22645.5	24227.9	19188.9	20877.8	23111.3	13901.3	21912.3	23603.6	22356.9	22222.7	21558.4	21789	21083.4	18559.7	10725.9	10154.5	22161.6	21754.7	22303.4	21884.5	19077.5	20163.4	19348.6	20131.8	19018.7	19828.8	17843.9	5516.3	6338.3	20469.6	19462.1	19031.6	20463.3	20051.6	18607.1
YML083C	68.7	68.6	54.4	34.3	47.4	47.1	49.9	90.5	87.4	55	46.8	82.9	53.4	47.1	63.6	62.8	72.8	82.2	76.2	103.4	124	97.1	75.3	70.3	58.6	62.7	98.4	40.4	48.6	49.6	54.3	43.6	69.9	39.6	47.6	36.2	44.8	52.9	32.2	40.4	47
TCB3	12281.3	12431	10607.4	10650.8	9071.2	7173.5	5937.5	8628.9	12026.9	9339.1	4864.4	12677.2	8461.2	3552.3	10332.3	10823.5	11227.1	11004.3	12277.5	13283.6	14255	12865.9	10635	10296.3	10228.6	10774.4	13223	7663.1	7808.6	7496.4	8300.4	7299.3	8334.6	8688.4	9172.4	7287.8	7571.6	8114.7	7579.2	7212	7656.7
PAU9	1514.9	1349.3	996.9	1066.4	1109.3	1035.6	1229.5	1360.6	1657.9	1322.7	1088.9	2240.6	1146.5	1056.4	1682.1	1621.9	1396.4	1408.3	1621	1460.3	1646.8	1706.8	1643.6	1441.6	1471.7	1431	1558	913.9	1042.7	1053	981.1	768.1	925.2	1476.1	1007.3	949.7	1094.1	1177.3	1123.5	1254.3	1119.8
URA3	5012.1	5355.6	5271.4	5695.7	5995.3	11838.2	7746.4	6717.6	4243.3	5540.6	10214.3	3947.6	5464.4	8066	6836.6	6825.2	6426.7	6227.9	5940.2	5305.1	4582.2	4474.3	7244.8	6464.5	7303.2	6793.2	5210.3	5231.1	5632.7	5592.4	4958.8	3986.5	3214.5	2340.1	2249.6	5372.7	5764.9	3529.4	5438.7	5280.7	3278.6
GAS2	745	764.6	691.3	817.5	721.8	869.1	682.3	1825.2	346.4	457.7	391	443.4	420.5	361.4	822	842.1	789.6	801.5	818.2	752.5	426.4	400.3	782.6	835.5	868.8	881.9	717	697.2	674.1	572.5	615.1	411.9	310.8	1227.3	372.7	582.3	627.4	278.3	581.3	527	269
QCR9	8840.3	7449.9	4839.6	5444.6	6960.6	5299.1	7833.8	6256.4	9694.3	6720.5	6458.7	12029.8	6811.5	5578.1	6697	7307.3	7785.4	8587.4	8918.8	9330.2	10887.5	11767.4	6476.7	7349.8	6234.8	7398.7	9271.8	5610.7	6116.2	6898.5	7601.1	8686.4	9019.7	9716.4	10971.7	6198.2	5776.7	9571.7	5483.9	6261.4	8821.3
DBP8	390.6	1542.2	3439.9	4014.7	4383.6	4370.9	2659.2	1526.5	785	4493.9	4546.3	679.2	4575.3	5547.8	1654.3	1253.6	698	425.5	230.5	161.4	306.1	429.6	1863.5	932.3	1675.5	822.2	130.3	1247.9	1285.2	812.1	361.1	116.4	102.6	137.2	442.2	1206.8	1197.4	53.8	1280	856.8	61.5
SSL2	2157.5	1744.7	1432.5	1640.8	1525.5	1777.5	1437.8	1757.1	2038.8	1561.2	1203.6	3073.4	1956.7	1972.7	2058.7	2010.3	1804	1932	2029.6	2334.8	2000.4	2362.6	2114.5	1892.8	1988	1946.4	2145.2	1260.7	1118.6	1265.6	1359.4	1156.6	996.4	1896.3	1881.2	1370.7	1479.4	1211.7	1581.3	1530.6	1380
YAF9	905.1	966.5	798.9	826.8	883.1	980.8	1156.8	961.5	1151.4	924.9	1115.9	1422.1	932.3	1121.5	1351.6	1313.8	1226.6	1085.2	995.1	968	981.5	1180.7	1289.1	1237.7	1411.3	1244.4	1015.3	1034.3	1048.8	911.8	730.6	627.1	763.5	816	1003.4	933	945.6	611.2	821.9	818.3	600.2
CAC2	1730.2	1395.3	801.8	893.7	964.4	1086.5	1029.3	1117.4	1142	750.2	1062	1243.8	741.6	955.6	2842.2	2792.7	2784.4	2717.8	2777.4	2651.1	2505.1	2360	2959.4	2871.7	2912.4	2922.3	2775.4	1484.3	1571.3	1521.1	1499.5	1276.8	1455	1389.4	1564.4	1445.3	1534.1	1355.6	1417.2	1394.5	1340.8
RPS25A	15713.8	15541.6	15975.1	15856.6	16918.6	17742.6	17786.1	19142.8	16769.3	16307.6	17755	11905.5	16019.7	18335.1	17475.9	16762.3	16375.6	16254.2	15212.5	14272.3	9854.5	9916.8	17447	16957.4	16870.8	16511	14250.6	14603.4	14809.9	14988.6	14211	14352.6	13287.9	8592.5	8499.9	15148.3	14800.4	14932.9	16596.2	15824.9	14729.5
CRP1	4753.9	5058.3	4292.7	4363.5	3987.9	3764.9	5405.5	3691.3	7620.2	3924.6	4509.8	8560	3664.5	4259.6	5248	5137.4	4775.2	4699.2	5155.7	5850.8	7164.9	8033.6	5268.4	4717.3	5245.7	4987.1	5622.6	3100.6	3243.6	3914	3590.8	3479.8	3381.6	6131	7210.2	3929.4	4154.8	4450.3	4153.5	4092.1	4150.3
BCP1	1270.5	1565	2837.7	3595.6	3797.2	4264.6	2942.1	2911.7	1481.7	3123.3	3195	1546	3350.1	3657.3	3378.9	2748.2	2224.2	1716.9	1184.6	821.5	766.3	1208.4	3524.4	2316.5	3362.2	2397.4	893.9	2702.1	2517.6	2345.3	1731.6	1115.5	846.9	1040.3	1838.3	2869.8	2701.4	836.3	2762.9	2441.3	823.6
EPS1	4075.1	4006.2	2763.7	2347.7	2158.6	2741.2	3220.5	2842.5	3647.6	2603.6	3162.2	3924.1	2429.1	3072.6	4015.8	4152.8	4362.8	4392.5	5099.6	5283.4	5301.6	4683.7	3888.3	4111.8	4138.4	4167.6	5470.2	2395	2277.9	2396.5	2580.5	2746.3	2965.8	2881.9	2652.1	2253.6	2631.4	3290.1	2573	2347.5	3204.2
PAU24	254.4	172.1	110.7	91.2	88.1	94.5	220.2	267.2	209	122.8	116.8	313.4	134.5	81.2	265.5	235.6	241.1	249.3	230.7	213.8	248.5	255.2	220.5	241.8	250	236	223.5	154.3	165.6	159.6	161	134.1	167.2	219.9	143.3	154.2	184	118.5	163.1	152.3	125.2
YHR097C	1823.6	1538.3	1050.6	825.6	504.9	584.5	2918.9	2124.8	2866	891.3	1086.5	5167.5	1175.3	655.7	1710.6	2269.8	2701.9	3673.6	4683.1	3845.5	4683.1	5087	1689.9	2234.8	1617	2575.9	3816.1	1094	1004.4	1699	2817.2	2886.2	2099.9	2234.5	2595.6	1001.7	1111.4	2095.3	994.9	1419	2034
HXK2	15534.7	17351.4	17642.7	16408.9	12379.4	6940.5	10397.2	14922.2	9240.1	16290.3	6200.6	8090.2	15733.3	4415.8	14615.4	14684.6	14109.3	14547.1	13615	12797.3	11422.7	8817.2	14779.6	14365.2	14972.4	14632.4	12886.6	12450	12066	12396.7	12322	11855.8	9242	9224.9	11055.7	11581.8	12064.1	9051.3	11799.3	11781	9062.8
YOR390W	2124.6	1427.2	1048.5	1046.9	1188.3	1689.2	1568	2054.5	1030.5	866.7	984.2	1237.9	1027	1029.9	3050.4	3014	2914.6	2882.7	2743.6	2766.8	1990.3	1859.5	3029.5	3058	3134.3	2926.5	2641.2	2085.2	1803.7	1746.4	1732.5	1508.8	1401	1154.1	1110.5	1855	1701.3	1159.4	1768.3	1649.6	1242.5
RAD2	1776.4	2319.9	2740.4	2277.4	1749.2	1065.4	1400.3	1195	2353.4	2967.8	1097	3294.4	3706.5	978.7	1756.9	1788.2	1833.2	1950.8	2128.1	2441.3	2632.2	2921.7	1765	1555.9	1639	1827.9	2311.7	1115.5	1131.7	1143.9	1463	1406.9	1648.2	1927	1889.7	1036.6	1029	1745	1109.1	1160.8	1663.8
SSB1	12810.4	16914.5	21960.5	23845.7	24282.5	25597.4	24165.4	23502.7	14304.9	23293.7	25220	4277.5	24169.9	25290.3	20935.8	20207	20426	19746.2	18634.1	11525	4361.5	5621.2	20514.3	19962.2	21080.2	20257.1	12322.9	19467.4	19197.2	18512.9	18979.6	17535.8	14559.3	1402.7	3654.6	18440.8	19355.4	13401.3	18364.3	17918.2	13316.3
YDL119C	719.7	689.5	363.1	402	602.8	897.4	1172.1	817.3	774.2	394.6	827	772.3	312.7	536.6	1331.2	1432.4	1332.1	1467.5	1657.4	1562.7	1571.2	1320	1260.5	1271.8	1268	1365.6	1569.2	835.4	841	1008.8	1140	1118.7	1533.7	1102.4	763.6	844.1	881.7	1543.5	838	901.1	1496.8
PRM10	759.3	750.6	492.6	705.2	1679.9	3502.6	4058.5	1325.7	614	511.2	4078.5	747.4	406.7	3273.7	949.5	1017.3	947.1	996.3	907.2	759.4	1143.4	868.7	1001.3	950.2	873.1	963.3	729.3	604.9	535.1	714.9	848.5	623.8	1111.7	736.7	345	582.3	633.9	927.6	560.9	684.4	1000.5
REC104	321.9	295.1	163.3	149.8	160.8	171.5	205.4	231.2	336.2	239.2	191.6	533.9	270	236	278.2	276.2	263.3	341.4	364.7	413.2	306.1	244.4	312.5	262.1	228.3	278.4	413.2	208.5	230.2	234	214.7	215.2	280.1	267.3	226.4	141.8	189.2	320.6	171.5	155.5	255.1
YJL193W	1659.3	2130.4	1977	2254.1	2150.9	2266.6	2012.7	2180.8	1397.4	2149.8	1662	1029	2143.2	1759.1	2512.8	2354	2067.7	1882.7	1744.9	1671.2	1494.3	1241.5	2635.4	2227.4	2472.7	2166.2	1564.7	1673.7	1834.4	1237.3	1031.9	801.1	814.8	627.4	600.2	1446.8	1415	792	1570.6	1222.6	707.7
CLB3	2677.1	2851.8	2168	2169.6	2359.7	2301.2	1637.1	2250.5	2320.5	1782.8	1754.8	2192.5	1732.7	2059.5	5676.4	5608.7	4585.7	5133.4	4737.4	4959	3692	3374.1	5817.5	5169.9	5089.2	5071.1	4244.4	1827.6	1904	1986	2005.2	1755.7	1526.2	1616.7	1682.2	1964.8	1914.2	1603.4	1954.7	2039.5	1604.1
YHR007C-A	183.9	153.5	124.3	126.7	108.9	124.7	102	151.2	174.9	155.2	104.1	357.1	197.2	66.6	172.8	180.3	290.4	229.5	222.4	238.3	208.9	229.8	172.6	172.7	157.6	188.3	213.2	108.9	130	144.7	173.4	134.6	148.2	177.3	207	112	122.5	120.3	103.7	124	130.1
MAG1	3523.5	3108	1706.3	888.3	425.7	265.5	649.1	1094.3	3069.9	1114.2	371.5	4332.9	1213.6	361.9	2555.4	2943.5	3309.5	3708.4	4246.6	5236.8	4850	5827.8	2419.7	2791.2	2438.4	3034	5018.1	1466.6	1454.9	2286.5	2779.7	3337.7	3631.5	5058.9	4044.2	1798.9	2020.4	4078.9	1696.2	2229	4132.3
SGS1	1448.6	1504.2	1296.7	1058.1	829.6	750.2	708.8	873.5	1286	1165.6	569.9	1431.8	1065.4	713.1	1469.2	1509.2	1496.7	1523.3	1723.8	1772.5	1664	1503.8	1521.6	1466.6	1424.7	1527.6	1752.3	992.1	913.4	951.2	1030.1	939	1029.6	1204.2	1187.2	928.5	1058.9	1011.2	984.1	1020.2	1045.3
YTM1	703.7	2587	6133.4	8041.5	8605.4	9017.7	6971.8	4492	1595	7576.9	8587	890.2	7888.7	8458.9	4106	3003.3	1915.2	1182.4	523.9	150.4	380.5	607.3	4332.4	2438.4	4128.5	2335.1	134.7	3363	3536.4	2565.9	1601.3	664.4	195.7	156.5	813.2	3204.3	3321.4	151	3137.6	2535.6	120
CPR2	3070.4	3179.1	2516.6	2491.8	2469.7	1695.1	2333.6	2534	3531.8	3245.4	1702.3	5349.9	3477.5	1529.1	3461.4	3533.8	3562.1	3636	4137	4575.1	5070.2	5254.2	3648.2	3507.2	3463.4	3652.6	4517.6	2258	2663.2	2492.8	2434.4	2270.1	2939.7	3156.6	3183.1	2367.8	2425.3	2847.2	2492.3	2434.7	2945.8
SSA4	1777.3	1582.4	1434.6	1340.9	1023.8	871.1	926	1909.7	2375.8	1624	896.2	4827.6	2450.2	920	1830.8	2290.2	2506.9	3213.4	4226.8	4665.2	4616.8	6561	1986.5	2172.4	1807.9	2359.4	4412.4	1208.7	1164.3	1308	2300.2	3361.2	3165.3	6109.7	12528.6	1109.9	1127.2	3681.2	1164	1336.8	3493.5
STP2	3850.5	3875.9	3045.1	3831.1	4530.5	5118.8	4988.6	3301.2	3903.2	3367.6	5739.4	5779.3	3321	5543.5	2559.3	2505.3	2628.6	2646.5	3016.5	3265.4	4895	4251	2655.3	2559.3	2576.6	2718.9	3244.1	1685.9	1849.6	1912.3	2043.4	2225.2	2976	3805.9	3041.4	1934.7	1883.1	2837.6	1951.2	1927.5	2989.1
YVH1	451.9	983.6	2284.3	3459.6	4566	5032.6	3326.6	1825.1	956.7	3325.5	4807.7	575.7	3183.6	4644.6	2016.5	1413.4	1061.6	790.5	510.9	192.2	247.2	325.7	2032.4	1226.7	1917.1	1240.6	188.9	1620.6	1753.2	1410.4	1010	573.8	268.7	93.1	347.6	1503.1	1535	278.5	1524.2	1304.3	198.3
MRP21	1235	1240.2	1044.2	1295.3	1452.2	1406	1391.8	1264.8	1386.1	1048.7	1491.5	1233.4	796.2	1225.1	1402.5	1476	1510.4	1551.2	1632.3	1506	1145.2	1115.4	1352	1446.2	1434.3	1539.2	1515.5	1464.1	1830.8	1385.6	1183	1293.7	1320.8	1001.8	1061.8	1411.5	1263.1	1384.7	1355.2	1149.1	1200.9
MAS2	1487.2	1779.3	1997.1	2546.4	2479.4	2347.7	3968.3	2120.4	1309.8	1940.2	3165.8	958.9	1722.2	3690	2590.3	2562	2509.5	2455.4	2560.3	2416	2321.2	1991.3	2643	2504.5	2590.7	2549.6	2313.8	1812.2	1838.3	1734.8	1446.8	1338.5	1810.4	1531.5	1248.1	1741.8	1852.4	1640.3	1737.6	1519.9	1700.7
TOM6	7987.7	8223	7008.2	7296.6	8570.1	8637	9076.1	8671.6	7484.3	6702.3	8743.4	5415.1	4807.6	7354.9	9475.6	9568.4	9118.3	9002.2	9013	9789.9	9213.3	8364.7	9776.6	9215	9612.1	9449	9390.5	8344.4	9104	8550.8	8094	7260.4	8762.5	8145.4	7770.9	8152.4	8504.5	8515.3	8074.4	8374.4	8323.8
NPR2	2752.4	1995.3	714.8	728.5	785.8	996.6	1301.1	1164.3	2292.1	1041.7	1020.2	3803.9	1178	1126.3	1768.2	2159.1	2430.5	2746.2	3318.1	3229.7	3117.1	3063.7	1827.3	2118.2	1845.2	2293.8	3109	1129.2	1190.9	1385.9	2030.6	2143.3	2289.4	1763.1	1639	1039.4	1215.5	2031.3	995.5	1315.7	2021.5
RIM20	1160.5	881.9	521.6	434.8	388	521.6	1111.1	892.7	1078	610.5	548	1372.7	562.3	479.3	1063.8	1082.9	1153.5	1281.2	1310.7	1388.6	1352.8	1422.2	1057.6	1125.8	1028.6	1211.3	1429.5	700.5	698.7	754.8	910.3	1079.3	1203.3	1239.8	1070.2	807.7	830.9	1141.7	815.4	854.9	1156.5
RRN3	1918.4	2372.6	2477.7	2549	2205.4	3109.9	1689.2	2397.8	2022.4	2605.7	1362.7	4579.7	3635.8	1826.5	1923.8	1603.5	1186.2	1032	980.6	962.3	1495.4	1892.4	1996	1390.9	2110.7	1447	983.7	1706.6	1750.2	1088	515	333	341.1	792	1305.8	1531.4	1518.6	286.9	1517.6	956.9	299.1
APL5	3569.1	3988.1	3643.4	2904.1	2295.9	1678.7	2604.9	2214.1	3896.6	3367	2134.5	2548.8	3405.1	2949	4224.1	4645.5	4575.7	4560	4718.2	5061.3	4887.2	4812.7	4519.8	4438.4	4443.2	4445.3	4978	2642.4	2641	2769.5	2807.8	2687.3	2305.3	3051.2	2924.3	3026.6	3361.6	3039.6	3202.6	3155.2	2712.4
TAF12	3021	2535.4	2183.5	2303	2608.5	3010.7	2837.5	3344	2580.7	2091.3	2782.9	2813.7	2014.5	2719.5	3419.9	3168.3	3269.2	3131.4	2928.3	2897.1	2874	2901.9	3283.9	3161	3319.8	3169.5	2800.7	2294	2298.5	2349.6	2288.6	2187.1	2007.7	2709.2	2366.4	2495.7	2484.2	2094	2496.1	2446.7	1999.9
CBF2	1319.2	1718	1680.9	1489.6	1554	1398.9	817.4	1063.2	1346.8	1436.6	1069.1	1693.3	1462.5	964.4	1309.6	1276	1020.8	978.3	1029.2	1122.6	1455.7	1290.9	1416.7	1066.1	1350.3	1164.7	1066.1	889.1	992.7	944.4	706.2	525.3	635.2	894.9	1064.9	899.8	1008.9	552.2	975.5	892.2	595.5
CDC8	1911.4	1914.1	1396.7	1250.4	1238.6	1082.5	1160.7	1456.6	1747.4	1259.4	905.1	1711.7	1022.5	1017.6	1974.5	2035	1883.2	1868.2	1976.6	2143.3	1852.4	1667.5	2113	1993.6	1980.4	2013.4	2012.5	1551.6	1755.7	1674.8	1411.8	1292	1576.9	1620.1	1751.5	1608.9	1608.1	1744.1	1733.6	1648.8	1612.9
YIL151C	1412.3	1283.6	1353.8	1333	1362	1766.2	1572.6	1582.9	1384	1671.9	1495.9	1950.7	1991	1448.3	1604.3	1563.8	1528.9	1408.1	1313.7	1305.9	1451.7	1534.9	1570.4	1585.8	1593.9	1493.5	1163	1196.6	1127.5	1026.9	900.5	769	781.7	945.8	1016.2	1118.9	1173.5	641.3	1029.8	1040.2	657.3
YPL216W	651.1	579.2	433.1	395.6	404.6	525.8	403.1	273.3	549.9	490.7	393.3	872.8	538.6	524.6	604.4	584.2	559.7	511	571.1	748.2	770	746.4	544.5	570.1	595.4	575.7	672	420.9	434.7	379.9	377.1	360	570	630.8	461.6	356.5	388.6	484.9	317.8	336.1	450.5
BRR2	2847.1	2958.6	2683	2946.5	3254.1	3843.5	2636.8	2628.2	3112.3	3104.7	3377.7	4137.5	3244.7	3824.5	2764.3	2696.5	2568.3	2438.7	2349.3	2703.3	2638.8	2610.6	2911.3	2683.2	2603.4	2627.5	2530.9	2105.3	2234.4	1941.2	1918.8	1670.8	1730.2	1962.9	2171.2	2210.6	2191.9	1728	2144	2121.5	1640.3
YGR204C-A	87.3	101.7	90.7	59.6	40	34.5	52.9	66.7	82.2	62.3	27.5	151.4	63.6	29	121.7	99.8	130.9	183.5	192.4	286.1	198.9	186.5	113.8	114.7	96.3	112.8	229	71.9	75.2	94.5	120.2	110.5	104.8	84.6	116.8	56.5	58.5	82.7	56	71.4	93.8
KTI12	1267.9	2214.4	3088.6	3197.4	3016.3	2829.2	3432.1	3029.1	1463.5	3753.7	2126.8	1945.5	3334.3	2133.7	2541.5	2153	1646.7	1355.3	1035.9	940.5	1513	1721.9	2674.2	1848.4	2388.4	1752.5	832.5	1824.4	1931.6	1679	1247.3	565.6	745.1	1392.7	1493.3	1834.4	1930.8	635	1814	1758.6	590.8
VBA1	18523.2	15532.5	9278.6	5410.8	3166.7	2533.9	3621.9	4024.3	13350.3	9105.9	2969.3	15017.3	5385.2	2595.5	6016.6	7080.9	8440.7	10299.3	13775.5	17031.8	15465.9	14222.4	6194.7	7316.1	5886.7	8136	17060.3	3342.7	3328.7	4027.6	6414.7	9672	15924.3	13761.5	8340	3153.7	3498.3	14274.3	3198.2	3711.3	15176.2
MPS1	1791.4	1665.4	1215.8	1176.4	1271.5	1541	1242.2	1047.7	1697.2	1022.1	1081.8	2063.2	900.1	980.3	1650.9	1662.2	1689.8	1691.8	1736.4	1864.4	2379	2266.9	1652.8	1655.7	1620	1687.7	1763.8	1087.4	1081.2	1112.8	1236.3	1174.7	1144.2	1425.9	1583.9	1104.6	1173.3	1111.1	1110.1	1139.4	1095.3
SWT1	674.5	725.3	899.6	912.2	969.6	1253.3	856.5	794.8	464.6	889.3	1188.2	592.2	1181.3	1221.5	1021.3	949.8	853.1	776.1	648.4	649	650.5	586.9	968.2	871.4	994.4	899.6	620	740	701.6	524.5	515.1	461.5	542.8	387.6	415.9	705.4	647.5	395	606.6	519.6	416.6
NCE101	3540.3	3696	2839.2	2679.5	2783.5	2283	2459.9	2522.5	4958.9	3649.6	2486.2	5779.9	3711.2	2229.9	3906	4013.6	4178.7	4076	4241.1	4577.8	4807.8	4553.1	3913.2	4295.3	3991.5	4126.9	4289.9	3118.6	3625.6	3391.6	3369.8	3306.8	3572.7	3122.8	3402.3	3082.5	3219	3643.5	3192.6	3374.2	3302.3
IES3	1872.2	2450.2	2175.9	2214.2	2130.8	2352.1	1849.7	1784.7	1979.1	2275.2	2110.7	1649.4	2297.9	2243.6	2703.8	2518.6	2575	2303.9	2221.9	2074.6	2480.5	2486.2	2690.4	2417.3	2584.3	2672.3	2120.9	1488.9	1575.7	1477.5	1333.1	1195.4	1046.3	1078.2	1273.9	1556.2	1542.8	1075.2	1595	1513.9	1082
BUD17	1511.6	1948.4	2116.1	2353.1	2133.4	1834.1	1203.8	1435	1203.9	2341.3	1648.7	1285.9	2390.4	1929.9	1897.5	1786.2	1508.6	1404.2	1441.6	1651.7	1656.5	1780.2	1879.8	1549	1876.8	1686.6	1590.2	1214.6	1278.1	1317	1115.1	1019.3	1281.7	1474.9	1316.7	1515.7	1435.1	1362.6	1504.6	1400.5	1367.3
YNL011C	1823.2	1440.5	722.9	706.8	824.6	880.8	749.7	962.8	1872	833	794.2	2282.5	755.6	867.3	1587.9	1897.5	2160.4	2564.6	2798.5	2982	2581.7	2503.8	1613.7	1907.1	1589.6	2080.8	2739.6	994.3	1069.7	1330.1	1832.4	1798.8	1742.5	1484.2	1439.1	939.6	1069	1597.5	939.2	1215.8	1560.1
LDB18	1891.6	1592.5	1370.7	1203.6	1155.8	990.4	916.3	1476	1855.4	1408.8	824.1	2008.7	1452.5	632.4	2411.7	2367.6	2559.4	2524.9	2553	2529.8	2201.2	2156.5	2398.8	2511.3	2540	2609.9	2587.3	1717.3	2012.8	1896.4	1710.7	1778.3	1952.8	2467	2328.3	1976.9	1889.2	1823.8	1902.5	1832.9	1830.2
ATP2	12462.9	11288.3	10483.7	11234.1	11081.8	10077.8	9789	11775	13587.4	11885.5	10513.8	14614.5	11772.7	11318.5	11828.2	12220	12219	12665.3	13320.6	14298.2	15186.6	14988.3	12014.2	11720.1	11440.8	11849.1	13514.2	9579.6	9203.5	9549.4	10680.6	10279.3	12355.4	10932.7	13863	8497.1	9074.5	10080.3	8412.4	8696.2	10736.2
YDR539W	3037.6	2767.3	2040.9	1814.5	1373.9	1210.5	1728.6	1987	2227.2	1914.6	1073.5	2055.2	1291.5	868.6	2059.4	2210.4	2062.2	2145.9	2369.2	2644.4	2615.4	2297.1	2155.9	2077.5	1862.5	2059.1	2454.5	1367.9	1350.8	1379.2	1543.4	1547.8	2026.1	1764.5	1378.7	1089.8	1255.9	1767.2	1246.6	1236.7	1975.9
EMC2	4439.1	4060.2	3938.7	3700	3285.4	3348.1	4070.7	3837.4	3503.3	3153.8	3218.9	3091.1	2674.1	2861.7	4970.8	4789.3	4926.6	5028.9	4673.2	5552.7	5638.4	5621.2	4692.6	4479.5	4778.4	5034	5709.3	3565.4	3478.8	3601.2	3575.7	4121.7	4719.2	4647.3	4536.3	3621.9	3503	4379.8	3331.2	3517.9	4081.4
YNL313C	1255.2	2025.7	3493.7	4648.8	4891.5	4986.9	4172.5	2156	1415.6	4627	5167.6	1023.8	4624.7	5242.9	2892.5	2338.2	1692.8	1228.5	792.1	557.9	674.6	735.6	2969	2117.6	2880.3	1969.1	543.3	2123.9	2251	1755.5	949.5	334.6	387.2	563.7	739.4	2079.6	2261.6	316	2103.2	1723.1	340.4
RPL17A	14302.8	14278.7	17846.4	19142	21354	22394.4	19976.2	21323.1	13605.6	18935.3	21329.4	7127	18834.6	21128.1	20629.1	20296.9	20314.4	19778.1	18519.9	13848	5510.3	5853.9	19853.6	20335.3	20345.3	20083.9	14650.7	17858.4	18223.4	18303	17792.6	17001	15103.9	2115.6	2663.1	18809.8	18290.1	15171	18442.2	18588.4	14782.1
PHO2	1637.6	1467.2	730.1	698.9	839.8	908.6	1157	1567.1	1409.9	619.7	1012.8	1789	611.3	854	1525.1	1588.8	1809.9	1955.1	2116.7	2286.1	2302.4	2032.7	1419.9	1743.9	1598	1857.7	2221	1045	1079.5	1272.1	1486.8	1459.9	1412.3	1662.2	1502.9	1122.3	1198.4	1396.2	1089.5	1233.3	1370.2
SET6	58.7	65.4	25.4	34	38.3	46.4	34.4	37.7	57.5	38.3	28.2	89.6	41.6	22.5	44.5	30.4	71.8	78	84.4	103.9	112	84.5	38.4	59.7	40	55.6	96.4	52.4	43.1	55.6	81.8	70	89.9	80	78.1	37.3	32.7	84.5	43.2	58.5	117.8
PRR1	1580.4	1687.2	995.7	858.5	768.9	904.9	1085.2	1192.2	1429.2	1073.2	816.3	1564.3	795.3	391.4	1669.3	1520.1	1541.1	1478.4	1560.2	1642	1659.4	1562.8	1603.3	1494	1604.4	1597.4	1607.1	1178.8	1195.5	1067.7	1044.2	975.4	1179	899.8	985.4	1113.6	1118	1026.8	1071.3	1100	1051.6
ATM1	1404.3	1412.7	2621.7	4051.8	4520.3	1732.2	1698	1609.5	3805.2	1702.6	2093.1	1258.8	1889.3	3184.4	2207.5	1843.3	1544.4	1239.8	950.5	874.4	1091.5	1327.5	2276.2	1702.1	2163	1616.9	850.5	1862.8	1904.3	1615	1298.6	967.5	947.7	886.8	1415.8	1753.5	1807.3	881.5	1873.2	1558.3	892.6
ATP23	1508.5	1999.1	1372.9	1659.6	1976.7	1776.1	1630.3	1459.4	1932.6	1707.4	1989.9	1527.2	1471.2	2168.4	1522.1	1469.3	1311.1	1324	1450.2	1448.1	1205	1099.3	1602	1324.7	1395.6	1385.4	1396.3	975.9	1180.8	1089.1	914.2	830.4	961.3	983.7	1060.8	991.2	1061.3	1070.7	1043.9	926.4	983.3
YER140W	1385.9	1296.4	927.9	1106.2	1410.9	1700.7	1304	1230.9	1417.7	1333.3	1490.7	1790.8	1478.6	1681.4	1325.4	1240.6	1175.1	1087.6	1202.5	1297.9	1273.9	1205.6	1430.2	1242.5	1380.7	1553.7	1239.5	995.5	1027.2	925.2	779.5	683.3	828.5	727.5	680.3	885.8	962.4	763.7	896.7	819.5	763.9
RPC34	769.9	1398.9	1898.3	2378	2576.8	2834.6	2036.7	1858.9	1313.8	2789.1	2495.3	1062.4	2534.9	2597.5	1571.4	1148.8	877.3	677.9	534.6	441.1	715.4	841.4	1500.8	1030.6	1547.9	1016.4	436	1155.6	1200.6	914	615.6	349.2	304.7	368.9	977.4	1148.3	1143.8	256	1139	864.6	237.4
MNL1	1770.9	1867.8	1722.6	2100.1	2478.9	2689.4	1676.1	2606.8	1628	1957.9	2486.4	1813.2	2253.2	3243.1	2873.6	2787.4	2322.7	1978.7	1731.4	1480.8	1564.6	1392.6	3052.7	2503.6	2925.1	2496.4	1482.5	2024.5	2187.1	1963.5	1556.1	1193.1	1207.4	1277.5	1213.3	2195.9	2349.8	1408.2	2416.4	2219.5	1332.4
LYS1	3122.5	2287.4	2200.8	3202.9	4988.2	7178.5	8480.9	6286.1	3642.2	2277.9	13247.2	3041.7	1513.7	14734.7	13405.7	13903	14055.7	14452.1	14497.5	14701.8	19204.9	18632.8	13510.2	13578.6	13280.5	14302.9	14459	10496.6	10305.2	11016.8	10900.1	9902.7	10241.1	9225.3	7205.6	10544.5	10862.8	10180	10351.1	10805.5	10005.6
APM1	2093.9	2013.1	1819.4	2009.5	1909.3	2608.1	3219.2	2336.6	1619.7	1821.8	2938.6	1786	1911.4	2390.4	2635.6	2670.1	2742.9	2666.9	2591.2	2401.5	2554.4	2456.6	2657.3	2475.8	2549.5	2708.5	2484.1	1807.6	1681.2	1607.5	1717.9	1606	1602.5	1569.5	1289.4	1810.7	1919	1467.8	1783.3	1739	1615.6
ANP1	3703.6	4018	3564.9	4159.9	4014.8	4316.3	3887.5	3401.6	3961.4	3951	4037.3	4437.7	4375	4062.2	3928.6	4028.3	4042.3	3863.7	3909.8	3916.6	4674.2	4481.4	4111.1	4004.1	4147.5	4144.7	3880.3	1597.2	1523.2	1511.8	1342.1	1038.7	1066.7	1182.5	1035.4	1560.6	1501.3	1114	1634.6	1443.9	1126.9
RPL37A	15744	17476.2	18958.7	20695.8	22142.2	22219.8	20466	21407.7	17369.1	20893.7	22564.8	11696.3	20370.9	22761.7	19569.4	19234.2	19153	18422.1	17336.9	13108.9	6313.2	6971.1	19604.9	19276.5	19493.5	19065.5	13722.8	17538.6	17925	17570.6	16983.5	15964.5	13742.8	2624.6	4539.7	18375.1	18366.4	15014	18680.7	18489.8	13856.7
THI2	553.1	605.3	501	483	512.1	408.5	326.2	390.2	511.5	635	370.6	803.2	673.5	427.2	424.2	451.2	358.7	395.1	451.1	462.3	483.7	453.6	437.2	346.8	342.7	369.8	472.1	222.4	230.4	253.3	256.4	241.7	294.4	279.3	290.7	225	212.1	325.5	226	246.6	304
PRP4	1818.2	1508.9	854.7	812	935	1070.5	1000.2	1219.5	1816.6	890.8	1055.5	2141.3	920.7	1354.7	1626.1	1678.7	1632.7	1758.1	1858	2401.5	2182.9	2291.7	1698.5	1633.4	1569.2	1707.9	2464.6	954.7	1049.2	1116.7	1185.3	1431.2	1952.3	2413.1	1927.2	1094.3	1203.8	1987.8	1132.1	1280.1	2029.4
PET111	1047.1	835.5	689.6	791.3	847	942.2	990.9	644.7	956.7	827.2	825.1	1058.9	887	795.9	3125.2	3414.5	2112.2	2470.3	2173.6	2219.7	1832.6	1950.6	3190.1	2656.6	2370.5	2208.5	1967.9	1492.8	1275.2	1747.7	1545.7	1412	1219.7	1082.2	1037.4	1177.4	1215.3	1853.3	1454.8	1940.6	1467.9
ERP4	4050.9	3815.8	2954.9	2528.7	2408.8	2509.9	3178	3655.9	3276	2505	2124	3326.3	2348	1806.9	4545.9	4449.9	4642.6	4482.2	4625	4555.5	4359.6	4373	4428.3	4622.5	4668.6	4446.2	4802.1	3473.7	3599.5	3350	3351.4	3179.4	3262.5	3171.3	3597.6	3362.6	3287.1	3020.8	3169.2	3136.7	2861.6
YIH1	964.1	886.3	1261.7	1674.9	2230.1	3241.8	3420.8	2325.9	1003.7	1661.1	3442.7	814.2	1639.8	3325.8	2584.9	2327.5	1929.3	1759.6	1428.1	865.7	929.4	1083.3	2703.2	1996.7	2357.4	2158.4	892.4	1605.9	1652.3	1874.5	1508.2	1219	951.2	1433.5	1414.8	1802.4	1778.9	1179.6	2041.5	1877.8	1213.7
UTP14	550.6	1816.7	4946.3	6790.3	7225.3	7796	4459.5	2528.6	1151.5	6809.3	7927.1	516.2	7116.1	8976	3881.5	2993.2	1936.4	1194.8	491.4	204.8	432.8	647.9	4061.6	2561.8	3898.8	2339.9	151.4	2819.6	3190.1	2405.4	1206.5	284.3	120.1	103	427.4	2866.6	3199.9	73	3085.8	2491.4	55
RPS9A	4545.6	8844.5	11681.3	10211.6	8582.6	9160.1	5993.9	8834.8	3368.7	10675.5	8011.8	2097.9	12488.7	9031.8	7501.1	6648.5	5936.5	4381.2	2327.1	1774.8	1320.1	857.2	7076.4	6716.5	7752.5	6368	1773.9	5758	5897	4400	2282.5	1087.4	787.6	185.5	270.9	5501.9	5043.7	563.9	5062.6	4148.7	627.8
CNM67	2932.4	2767.4	1369	1339.5	1422	1458.2	1635.9	1957.7	2112.1	1088.4	1301.7	2712.5	1113.9	1043	2521.8	2541.7	2669.8	2860.3	2924.2	3142.4	3063	2566.3	2523	2601	2469.6	2758.9	2929.6	1675.2	1650.7	1825.3	2050.2	1857	1857.4	1971	1799.9	1593.9	1714.3	1781.1	1535.5	1726.8	1776.8
RTC3	2367.9	1352.4	557.1	340.8	311.6	214	544	1507.2	6688.4	972.9	380.5	12260.5	1092.9	326.9	1663.9	2853.5	4514	6821.7	8862.5	7374	6460	8547.6	1708	3328.1	1712.3	3797.1	6969.2	1267.1	1256.9	3581.2	6877.5	7505.2	3840.6	6003.5	9009.5	1167.2	1288.7	5557.4	1284.7	2802.9	4715.1
SUL1	19253.3	17153.1	25825.8	25397.6	23561.1	6204.5	3550.4	3426.8	25409.1	15004.8	5854.1	2411.2	15799.2	15776.5	9312.6	9231.8	9645.9	9137.5	8739.2	12520	13795.7	13227.7	9447.7	10052.2	9048.7	9281.7	11647.2	4155.5	4279.3	3330.6	4043.4	7384.6	11149.5	4227.9	5198.8	4172.8	3223.9	11187.2	3330.1	2749.6	10164.3
PST1	3754.4	3492.7	3111.6	3366.8	4363.5	6924.4	9585.6	7855.8	3741.7	3276.9	8857.1	1464.6	1059.2	5080.9	6467.9	7140.9	7079.2	7030.6	7492.4	8437.5	10728.5	8455	6851.6	6758.5	6716.4	7115.6	8232.3	4487.1	4211.4	4711.4	5008	5256.7	8375.8	10906.8	7689	4180.2	4319.6	7419.6	4105.6	4317.2	8204.7
YEN1	1089.5	1088	809.2	740.8	751.8	812.3	765.2	741.3	1056.4	1089.1	835.2	1640.6	1249.6	849	943.1	1039.8	990.3	1069.3	1247.4	1371.4	1224.2	1264.7	1052.2	930.4	961.3	1008.3	1385.7	643.8	636.2	700.5	848.1	914.6	1175.2	1022	838.9	617.6	708.4	1062.5	669.9	716.8	1128.7
RRF1	669.4	664.7	456.9	503.3	589.5	592.2	765.6	695.4	817.7	449	593.5	897.9	364.7	366.3	885.3	1040.9	1000.5	1111.7	1139.9	953.6	823.7	719	924.5	938.6	836.3	1028.4	985.1	633.7	657.7	823.7	777.8	763.4	635.4	632.1	674.7	672.7	711.8	723	622.7	753.6	652.1
PNT1	583.2	582.1	466.9	438.5	463.4	418.6	488.6	473.4	575.5	521	522.5	495.1	438.7	504.3	694.8	765.6	707.1	711.8	790.4	805	673.6	576.5	795	724.4	746.4	731.5	767.7	525.4	524	543.6	517.8	505.5	504.7	466.1	453.6	470.9	514.5	580.9	575.5	496.9	568.5
CRT10	1989.6	2026.6	1564.1	1498	1621.6	1505.4	1610.9	1350.6	2249.7	2014.8	1493.1	2817.6	1996.7	1673.8	1933	2035.6	1972.3	2098.7	2301.4	2278.8	2258.5	2002.9	2055.7	2071.6	2040	2156.8	2174.1	1286.4	1425.9	1442.1	1596.6	1439.5	1504	1603.6	1495	1319.4	1483	1506.9	1324.3	1350.7	1469.8
ALG12	3543.4	3342.6	2844.8	2683.5	2093.3	1632.8	2444.7	3059.3	2265.9	2792.3	1347.5	2029	2388.9	838	4025.5	4038.4	4227.1	4213.2	4356.2	4352.5	4049.9	3580.3	4053.1	4121.8	4112.8	4335.2	4247.9	2802.4	2734.1	2573	2783.6	2584.4	2969.9	2440.5	2222.9	2730.7	2700.6	2726.9	2788.7	2590	2760.1
TPO1	5103.6	5706.4	5406.3	6122	7548.9	10065.7	9174.3	7114.8	5710.3	8805.2	10753.4	8927	9579.3	11409.2	7485.8	7183.2	7132.5	6810.2	6501.9	6882.7	8036.1	8024.1	7634.9	7390.5	7470.3	7172.2	6382.9	6298.9	6414.6	6142.9	5412.9	4167.3	4759.5	6131.1	6391.1	6213.9	6349.4	4930.7	6708.9	6056.2	5095
MET10	11112.8	9023.7	17845.9	19936.9	19102.1	6534.9	8458.6	9981.1	22606.7	11958.6	8537.7	3926.7	14804.7	15366.5	11590	11160.1	10810.7	10002.1	9153.5	9374.7	9732.4	10266.2	11743.1	11089.4	11550.6	10763.4	9446.1	9944.4	10057.7	9032.5	8930.9	8789.6	9691.5	7936.3	8488.4	10037.1	9553.5	9649.9	9960.1	9573.7	9542.6
TIM10	10590	12174.5	11397.8	11298.5	11975.9	11096.4	10282.6	10312.1	11833.3	11202.8	11480.3	9074.9	9968	11492	10914.1	10735.1	10932.7	10511.6	10416.7	11407.1	11334.3	11367.5	10834	11108.6	10843.2	10757.3	11280.9	9231.9	9936.5	8873.4	8128.9	8227.2	8830.3	9010.3	9213.8	9587.7	9714.4	9464.4	9762.2	9412	8829
RPN11	4952.3	4645.2	3710.2	3241.7	2652.2	2004.9	2892	3894.9	3794.4	2582.2	1907.8	4814.1	2135.6	1659	5188.8	5347.1	5458.8	6032.6	6430.4	7083	6254	6876.1	5101.2	5284.8	5216	5812.5	7383.8	3786.1	4133.5	4302.3	4432.6	4906.8	5176.6	6967.1	6542.6	4394	4215.2	5528	4224.8	4330	5440.5
PFA5	2800.4	2403.8	1434.2	1604.9	1946.5	2146.2	1769.3	1646	2466.5	1675.3	2222	2784.3	1980.1	2491.9	2310.4	2329.1	2463.9	2465.2	2874.4	3348.6	3716.9	3237.9	2419.7	2419.9	2342.9	2563.1	3275.1	1420.6	1510.2	1463.8	1536.1	1520.5	1993.8	1789	1377.3	1470.3	1484.2	1807.9	1380.9	1325.8	1838.1
YCR076C	2377.5	2102.2	1499.1	1401.6	1221.2	861.2	873	1265.4	2408.5	1675.3	891.3	3348	1613.7	751.8	1675.5	1861.6	1903.5	2014.4	2401.1	2700.9	2548.6	2465.9	1693.1	1841.9	1659.9	1924	2598.5	1296.8	1501.2	1503	1642.5	1585.7	1896.5	1768.6	2177.3	1202.6	1168.4	1850.9	1247.4	1218.1	1819.3
APL4	3190.9	2855.2	2239.4	1994.4	1619.9	1750.9	2433.5	2705.5	2357.4	1869	1460.3	3474.6	2102.1	1324.5	3880.9	3838.7	3897.1	4160.4	4685.5	4221.5	4375.6	3728.2	3932.5	3635.3	3915.4	4208.6	4434.9	2757	2567.9	2646.5	3002.9	2980.9	3171.5	3244.7	2806.5	2547.4	2865.3	2607.1	2659.9	2627.3	2978.7
YMR087W	2264.4	1620.1	656.3	379.2	305.4	294.5	644.1	1362.8	1705.3	676.5	285.7	3805.1	776.9	276	1565.4	1809.7	1903	2180.3	2407.2	2637.6	2071.4	2339.4	1634.2	1652.5	1506.3	1951.2	2581.9	987.2	1014.1	1233	1389.2	1268.1	1154.7	2179.7	2085	906.9	931.1	1170	915.3	1043.1	1146.1
MPE1	842.5	859.3	510.1	653.6	851.8	952.9	1015.3	941.9	1064.7	596.6	1075.9	1185.5	557.1	1203.8	1163.9	1174.7	1164.7	1097.4	1153.1	1047.8	1023.1	1134.5	1159.4	1084	1207.6	1200.9	1132.5	769.6	851.6	839	803.4	733	802.9	847.9	872.3	799.7	887.9	763.4	776	826.7	738.7
TEF4	8305	10150.7	12615.5	13567.8	13868.2	14558.5	15345.4	15111.9	8361	13660.1	14054	4071.5	13561.9	13833.9	15494.2	15251.8	14170.4	13672.2	12705.8	10015	7875.3	7711.8	15622.5	14564.1	15275.1	14426.2	10087.3	12164.5	11759.8	12900.6	12316.7	11066.8	8021.7	5042.4	5990.6	13143.9	12675.4	10923.6	13864.4	13691.4	10236.7
YLL058W	542.8	399.1	720.5	1193.2	1910.3	316.9	447.8	592.8	748.8	458.2	369.4	614.7	506.3	1039.2	875.4	929.6	886	995	1164.2	1196.8	1047.2	901.4	931.7	844	850.2	987.3	1165.4	673.3	766	791.5	968	1012.5	1377.6	1325.3	1037	661.9	715.7	1393.4	730.4	751.7	1410.5
SEC8	3155.4	3450.7	2453.4	2121.2	2279	2272.9	2654.6	2215.5	3595.7	2722.9	2049	4295.8	2372	1991	2809.8	2890.9	2833.3	2850	3323.2	3289.9	3616.3	3393.2	2916	2960.3	2849	2887.3	3120.9	2127.2	2369.1	2099	2389.8	2189	2223	2628.5	2742.4	2095.5	2355.7	2271.5	2162.8	2170.8	2181.2
SNZ3	1099.1	752.6	957.9	787.9	1216.9	1329.8	1058.8	1091.2	822.4	811.2	1227.9	840.5	948.9	1258	1625.2	1698.6	1560.3	1557.4	1641.7	1663.5	1655	1342.5	1748.9	1488.4	1627.1	1694	1598	1109.4	1151.6	1250.2	1266.4	1218	1909.4	2172.3	1947.3	1041.6	1081.1	1519.8	1004.2	1076.5	1738.7
SWP1	7039.1	6239.2	5539.5	5414.6	5461.8	5756	6538	7445.1	5649.7	5110.4	5339.6	4656.5	4339.4	4197	9318.8	9240.4	9250.8	8795	8353.3	8097.2	7976.7	7185.1	9393	9179.6	9240.6	9271.6	8041.6	6819.7	7083	7006.7	6920.6	6383.6	6159.2	6008.4	5950.3	7124.3	6777.9	6157.6	6969.7	6870.4	6402
TIM23	4268.4	4877	4854.7	5166.2	5185	5316.7	4781.4	4586.9	4033.9	5110.5	5345.2	3423	5011.7	5025.6	4905.6	4809.2	4494.1	4217	4103.3	4084.6	4076.3	3913.2	4937.5	4496.2	4948.4	4601.6	3986.3	3321.8	3345.5	3053.1	2550.8	2247.5	2384.6	1952.5	2034.1	3705.2	3358	2344.3	3605.2	3027.4	2468.2
YCR007C	723.4	663	413.8	439.4	443.3	604.1	1041	548.3	951.1	636.1	598.5	1216.9	694.9	652.9	642.7	625.1	701.4	719.9	865.9	951.3	1317.3	1363.6	602.9	621	599.9	639.8	941.7	385	495.8	494.6	559.9	595.5	890.8	935.6	882.5	439.6	520.6	841.7	460.6	472.8	805
SWI5	2581.3	2484.5	1272.8	1064.7	1530.8	2175.6	1471.6	776.3	3508.6	1394.6	1908.9	1397.2	684.1	852.9	3273.6	3452	3403.9	3460.1	3638.4	3647.8	4298.4	4055.5	3264.4	3230.5	3258.3	3540.6	3883.6	1858.5	1717.4	2025	2119.3	2096.2	1821.6	1787.9	2259.7	1836.3	2104.4	2186.8	2084.6	2232.9	1992.7
ARG3	4756.4	4727	3939	4777.5	4528.4	3697.6	4348.1	4700.1	7214.4	5569.8	4256.5	3263.3	6583.9	9442.5	7173.2	8131.7	7979.4	7553.1	6016.4	4711.6	11132	10570.6	7457.9	8164	7214.9	8173.6	4711.8	4000	4115.9	4271.7	3006.7	2684.9	3070.9	3598.2	3497.8	3853.7	4445.8	3376.5	4241.2	4304.3	3179.6
GIT1	158.3	99.2	67.6	43.9	44.6	47.4	60.3	62.4	84.5	44.8	60.4	93.7	63.7	39.6	118.1	129.2	161.8	173.4	213.1	308	315.5	187.3	124.8	121.8	125.1	133.1	278.6	100.7	86.8	122.8	133.4	118.1	231.2	364.2	107.6	71.3	94.2	166.1	76.6	61.3	185.8
MCM21	2377.6	2227.2	1087.6	1137.5	1196.5	1092.9	1442.1	1289.8	2298.9	1176.1	964	2668.6	968.9	630.6	1745.6	1845.7	1754.1	1934.9	2208.8	2103.4	2655.5	2331.6	1824.9	1736.2	1696	1831.2	2198.2	1306.3	1553.8	1508.9	1564.9	1539.5	1675.2	1890.7	1941.7	1391.7	1411.2	1840.9	1484.5	1465.1	1767.3
DOG2	4444.3	4596.6	3847.7	3413.1	2598.6	1048.7	1317	2223.3	2451.7	2651	910.2	1690.9	1812.8	882.1	4096.6	4369.4	4660.4	5248.5	5849.9	6646.7	5367.6	3997.6	3943.7	4365.4	4094.4	4667.6	6528.5	2630.9	2678	3059.1	3600.9	3737.8	4412.4	3476.2	2753	2466.3	2528.9	3875.3	2422	2771.1	3926.9
TAH18	845.8	1241.8	1714.1	2250.1	2717.5	3006.1	2415.2	1749.9	1006.4	2399.2	2863.8	1070.7	2510.5	3700.6	1801.9	1484.7	1056.1	820.3	540.2	486.6	562.8	720.7	1743.2	1356.2	1721.3	1178	455.9	1432.2	1624.6	1063.5	673.7	323.2	409	531.7	748	1414.6	1348.9	347.4	1460.3	1088.1	356.4
ADP1	11490.1	9878.8	5524.9	3513.4	2405.5	2423.7	3943.1	5674.2	9210.5	5872.1	1792.5	14349.2	5825.1	1493.8	7203.7	7709.6	8124.9	8557	10112.9	11944.8	12757.1	12381.1	7349.3	7873.6	7092.7	7983.7	11640.5	4989.5	4962.5	5108.3	6259.9	6556.7	8140	8389.9	8662.6	4842.5	4722.3	7392.3	4879.5	4902.3	7712.5
YFR035C	214.6	293.8	308.9	364.5	421.3	505.3	283.1	298.8	273	393.7	540.3	230.3	302.1	411.8	409.2	387.6	330.7	316.2	282.3	260.1	285.6	293.2	401.1	358.9	378.2	331.6	237	205.9	214.3	180.6	179.3	106.2	138.8	148.6	166	207.2	208.5	199.1	266.7	225.5	201.4
VTA1	2145.5	2168.9	1552.7	1366.4	1163	978.7	1023.8	1985	1846.9	1456.4	672.7	2147.4	1306.2	509.9	2247	2253.6	2307.4	2273.3	2599.3	2567.6	2347.4	2186.8	2221.9	2233	2314.7	2420	2714.1	1547	1649.7	1613.9	1643.8	1653.9	1774.2	1896	1939.9	1587.5	1696.1	1713.3	1679.3	1704.2	1752.7
PMT3	3622.8	3444.4	2288.1	1580.3	1023.2	439	492.9	1683.4	1915.9	1630.3	374.9	2556.6	1218.1	320.7	2878.8	3166.3	3113.2	3280.8	3739.2	4288.4	3847.1	2909.9	3048.6	3116.1	2975.6	3208.6	4165.4	1775.2	1902.9	1894	2258.1	2110.3	2980.5	2756.2	2656.2	1671.1	1769.6	2810.9	1867.9	1906.9	2921.5
CAF16	3421.4	3562.9	3467.2	4004.1	4211.9	3764.6	4952.2	4155.7	2808.9	3413.5	4222.4	2288.7	2787.1	5056.9	4503.5	4531	4430	4331.3	4311.9	4073.2	3264.9	3042.3	4546.7	4509.2	4624.3	4585.9	4031.2	4193.5	4515	4068.1	3826.6	3723.5	4567.1	4996.8	3841.2	4063	4168.1	4263.6	3998.8	3777.8	4196.1
PXA2	1222.4	1022.4	377.7	248.2	171	185.8	347.5	206.4	895.9	373.3	261.2	2434.4	553	286.4	452.4	551.4	729.9	1027.7	1507.6	1894.8	1765.5	1661.8	455.5	548.1	431.9	701.2	1931.8	222.9	245.4	381.2	732.2	907.2	1264.8	1144.3	843	227.1	289.6	1159.6	235.3	309.7	1226.8
AIM3	560.5	388.9	252.5	155.7	121	154.2	393.6	425.8	470.2	194.8	148.9	681.7	221.4	123.8	640.5	719.3	740.2	838.3	1010.6	1055	969.8	868.3	666.9	629.8	587.2	722.4	1019.4	350.1	326.5	379	607.3	748.4	741	775.8	622.9	367.7	352.6	772.2	370	403.6	733.5
MF(ALPHA)2	136.5	121.7	154.3	180	155.2	189.3	141.2	89.5	144.5	168	180.2	119.1	168.2	169.5	174.8	201.2	188.7	181.6	176.3	157.9	166.8	182.9	212.2	227.3	198.8	173.5	153.3	117.3	100.7	117.4	109.7	107.9	104.9	75.5	94.4	82.3	115.2	92.5	106.7	113.4	106.4
SPE3	13407.2	13432.1	11642.2	11580.8	11041.1	11295.4	11636.2	10933	10412.2	10963.8	9579.6	8762.6	9223.3	8451.1	12809.9	12785.9	12545.5	12692.4	12725.2	12945.4	13867.9	13774.6	12621.1	12143	12651.8	12851.7	12916.7	9553.5	9602.8	9879.9	9531.1	9225.2	9858.3	9609.2	7824.1	9421.4	9579.3	9217.3	9311.5	9125.2	9176.1
YDR415C	2632.5	2615.5	2231.7	2091.8	2272	2249.1	2025.1	1578.1	2736.2	2437.1	2236.8	2123.9	1893.9	2128.1	2868.2	3150.2	2914.2	2906.8	3362.6	3496.8	3865.9	3061.5	3215.1	2923.1	3182.5	3006.3	3399	2044	2024.4	2111.2	2403.6	2068.3	2447.8	1475.3	1338.8	1812.1	2088.3	2458.9	1938	2013.5	2438.3
GDS1	5201	5596.5	5376.6	5460.2	4900	5409	4803.3	5371.6	4615	5301.9	4941.2	7459	6625.9	5611.1	5543.8	5336.1	4972.9	4570.7	4197.6	3886.7	5330.1	5455.8	5512.9	5440.7	6015.5	5234.1	3910	4666.1	4565.6	3651.4	3235.7	2580.5	2831.9	3224.5	3158.5	4831	4904.9	2265.7	4798.2	4249.9	2398.7
PRP28	783.7	910.2	661.2	910	1266.1	1497.7	1238.3	562.4	1144.6	833.9	1997.5	974.2	637.2	2081.4	851.3	720.9	715.1	726.1	899.8	1054.5	1250.9	1189.8	859.8	746.3	765.6	732.1	1047.5	496.4	586.8	617.9	628.9	905.7	862.5	1144.9	1116.7	495.5	665.3	1509.4	589.1	580.7	1503.9
YOR302W	3539.4	3496.4	5701	5867.6	4176.2	3772.7	4468.9	2103.4	4841.8	5211.5	3357.4	7358.7	8571.4	5568.1	5164.4	5499.8	5332.6	4504.2	2830.3	3192.4	7314.7	10605.7	5087	4153.3	4400.6	5229.4	3211.7	2881.2	2100.4	2676.5	2365.7	2418.3	2673.7	3766	1827.6	3115.7	2511.4	1670.9	2316.9	2527.5	1978.3
SSK22	891.8	1036.3	1270.1	1699.1	2297.6	2970.7	3482.3	1770.6	1338.6	1651.8	2503.1	1385.5	1272.7	1379.8	1011	919	691.1	590.1	481.9	554.4	2587	2108.8	1085.6	806.7	994.2	746.1	512.2	734.1	799	768.8	665.4	553.8	1888.7	3855.2	1286.6	684.6	846.6	1376.7	718.7	786	1476.3
SEN2	1448.4	1259.3	1113.8	1092.7	1121.9	1359.6	1344.4	1552.8	1304.5	1365.1	1051.9	1682.6	1430.8	981.2	1757.5	1664.8	1619.1	1527.9	1546.1	1610.4	1483.8	1517.4	1820.4	1709.1	1733.4	1714	1602.5	1288	1339.9	1297.6	1252.1	1100.9	1281.7	1195.6	1168.2	1242.2	1254.5	1270.1	1271.6	1278.5	1175.4
YDR262W	4025.5	3505.9	2779.1	2798.2	3035.1	3140.4	3428.5	3173.5	6730.1	4315.5	3526.6	10662.6	5073.8	3310.2	2686.7	2762.3	2691.8	2917.9	3005.2	3072.6	3709.9	4768.6	2821	2652.7	2717.1	2776	2803.8	1745.5	1727.1	2269.2	2424.7	1914.4	1937.4	2708.2	4324.2	1598	1758.6	1864.6	1733.2	1992.9	1993.1
ZEO1	22429.1	22519.2	21518.4	22965.5	22880.4	22794.8	26052.3	22991.5	25426.8	22118.3	24057.5	26287.7	21980	21252.1	21148.7	20628.3	21623.8	20759	20558.4	17367	20733.5	22118.7	19789	21433.3	21614.1	21664.2	17867.3	22917	23517	21513.8	21135.5	22083.7	21721.9	24271.5	25529.8	21959.8	22718.8	19890.5	21922.3	20768.1	18945.8
RCK2	7404.1	7062.4	3345.4	2820.6	3043	3802.3	4543.8	4236.9	7132	3683	3889.6	9440.4	3600.6	3630.9	4976.9	5493.5	5795.6	5932.6	6440.6	8315.4	8186.3	8062	5488.4	5067.1	4739.8	5220.4	8153.4	3394.5	3635.6	3643.4	4136.5	4523.5	5390.4	6096.2	5401.1	3342.8	3460.7	5521.4	3590.4	3571.9	5341.7
APA2	1395.1	1250.7	914	1028.5	1004.6	692.4	1173	1102.9	1790.9	1259.2	906.9	2469.2	1207.7	1029.1	1127.7	1214.5	1262.3	1502.4	1673.3	1993.1	2492.8	2479.9	1198.8	1200.6	1113	1333.8	1932.3	731.9	766.8	997.3	1123.3	1128	1711.7	2292.6	1686.1	651.2	761	1495.9	680.5	808	1664.5
RRT2	2245.6	2691.1	2207.7	2381.8	2175.6	2198	1933.6	2115.1	1488.2	2366.2	2082.4	1381.2	2399	1965.1	2829.7	2808.1	2766.1	2787.5	3031.2	3186.7	3089.9	2518.7	2874.2	2784.5	2923	2875.4	3079.9	1694	1631.6	1657.8	1683.3	1519.5	1738.8	1505.3	1149.5	1589	1678.2	1663.2	1616.6	1524.8	1590.3
TRM2	1014.9	2955.2	4815.3	6031.8	6391.6	6786.7	4766.4	2960.5	2183.7	6136.2	6663.3	2235.1	6393.2	7130	3130	2125.1	1366.7	683.9	333.8	272.5	917.9	1211.4	3232.7	1781.5	3236.3	1501.6	238.7	2525.7	2581	1777.3	767.2	195.8	393.2	857.3	1333.8	2276.8	2561.9	222.4	2381.6	1708.5	301.4
YER137C	408	865.1	1334.2	1809.1	2240	2662.7	1737.1	923.3	711.9	1970.6	2735.3	832.9	2337.2	3685.3	925.2	717.6	496.7	371.4	346.8	292.8	273.5	323.3	960	568.4	854	543.4	282.2	612	803.8	481.4	235.7	143.5	150.5	124	223	586.9	639.1	101.5	625.3	441.5	86.3
YGR210C	3361.9	3598.5	2864	2928.7	3037.3	3252	2627.3	3749.4	3628.1	3694.7	2754.4	3385.8	3489.2	2737.7	3961.2	3827.5	3480.3	3039.9	2685.5	2230	2591.2	3121.7	4159.5	3579.5	4000.4	3706.6	2289	3016.1	3076.5	2694.1	2371	1686.9	1687.9	2298.2	2831.1	2962.6	3086.3	1670.5	3082.1	2770	1629.5
YML007C-A	224.6	197.7	259.6	303	383.3	543	528.8	268.2	247.6	303.6	656.9	278.5	269.6	484.8	301	322.6	247	274.4	249.6	299.4	413.5	406.7	334.3	297.9	324.2	283.4	280	288.9	376.2	309.8	274	241.3	277	317.3	211.7	234.1	245.2	286.9	260.6	276.9	250.3
RPL24A	17950.1	17612.5	20045.9	20834	22981.4	23978.7	22463.9	23325.2	18225.6	20673.5	23785.4	10957.4	21121.4	23869.9	21783.8	21751.9	21606.6	21109.2	20320.7	17175.9	6512	6343.8	21632.7	21518.2	22298.4	21501.7	17727.5	20225.9	20083.2	19894.7	19392.4	19328.4	18565.9	5648.5	2560.8	20449.8	20042.3	17875	20063.1	19470.8	17955.6
QCR8	8520.9	8398.5	6412.9	7221.4	8328	5161.4	8615.8	7518.8	12181.9	8267.8	7525.6	13358.8	8167	6990.9	8216.7	8769.9	9548	9879.4	10544.1	11313.8	11413.2	11612.1	7878.3	9277.7	8210.7	9358.4	11059.6	8334.8	8882.9	8538.9	8833.1	9568.5	9748.4	10972.9	12917.6	7357.5	8039.2	9671.6	6876.8	7723.2	8817.5
PEX6	1982.7	1781.7	1350.7	1434.5	1502.7	1582.2	1291.2	1561.1	2402.5	1987.3	1529.1	2865.8	1985.7	1675.1	1830.1	1735.5	1740.3	1619.4	1532.1	1648.4	1735.2	1855	1839.1	1769.9	1749.3	1705.7	1669.8	1418.4	1422.5	1294	1311.1	1028.6	1261.4	1181	1399	1166.7	1315.2	1013.7	1182.3	1233.4	1062
PRP22	2084.8	2225.3	1601.9	1419.6	1792.2	2477.3	2508.5	1543.7	2104.4	2057.9	2473.8	3387.3	2255.8	2487	2005.9	1871.7	1896.2	1844.7	1956.7	2091.7	2141.3	2067.7	2013.6	1872.8	2073.5	1975.5	2074.5	1416.5	1491.1	1393.9	1355.7	1209.1	1491.9	1471	1479.4	1299.4	1444.3	1306.3	1204.1	1268.9	1324.8
ARF3	1837.8	1878.8	1585.4	1708.1	1861	2064.4	2063.3	1952.3	1760.9	1669.9	1911.6	1501.4	1386	1874.3	2404.3	2435.2	2274.6	2193.1	2142.8	2021.4	1949.6	1915.5	2532.4	2251.8	2348.8	2395.5	2082	1665.6	1745.5	1618.5	1397.2	1209.7	1315.4	1058.7	1071	1691.7	1734.2	1242.9	1713.3	1550.5	1273
PDR1	3014.6	3368.6	2131	1983.9	2209.8	2300.2	2707.5	2658.1	3264.3	2430.9	2604	3550.3	2493.5	2847.1	3069.5	3165.2	2900.9	2920.1	3264.4	3492.7	3354.1	3650.5	3241.8	3149.5	3187.6	3114.9	3308.3	2395.1	2355.7	2458.6	2493.1	2109.1	2777.6	4095.5	3920.4	2336.8	2628.1	2873.1	2466	2503.6	2997.2
BIT2	1022.7	1085.6	659.6	728.7	804.8	837.2	566.9	571.8	1329	1013.1	717.2	2262.3	1129	840.4	708.3	652	670.3	722.3	860.5	965.2	1041.3	1032.9	662.2	629.8	684.9	680.7	988.6	460.8	566.1	428.9	467.9	434.2	560	910.7	1007.4	511.5	524.8	535.6	481.8	436.5	508.3
MSB4	1231.4	1021.2	981.6	1026.1	1109.6	1254.1	1605.2	1106.8	1161.3	836.6	1198.3	1099.4	692.3	906.5	1393.9	1531.8	1422.4	1424.9	1402.1	1489.1	1833.6	1496.3	1414.8	1379.7	1399.2	1428.4	1365.2	1011.2	929.5	1031.5	1090.2	1160.1	1609.1	1691.5	1439.7	855.2	957	1334.8	899.2	830.6	1444.8
OSH7	2117.9	1622.9	1303.8	1187	1040.7	1016.1	1268.3	1400	2206.8	1221.8	770	2727.8	1043.9	635.4	2351.4	2637.1	2630.5	2768.2	2924.5	2925.8	2902.1	3021	2468.7	2309.5	2337.5	2682.1	2863.6	1654.2	1471.4	1799.2	2144.1	2056.4	2168.4	1890.3	2354.9	1575.3	1591.6	2027.6	1530.4	1675.6	2028.4
TFA2	1936.7	2212.5	1951.9	2327.2	2295.6	2707.8	2869.7	2406.4	1985.7	2124.1	2761	2144.5	2010.1	3091.3	3397.9	3543.3	3493.5	3486	3718.5	3593.2	3435.7	3112	3386	3265.3	3421.8	3597.6	3528	2184.9	2132.4	2339.7	2437.6	2374.5	2663	2586.8	2099.1	1963.4	2301.4	2592.9	2123.4	2105.3	2606.4
SWC3	665.3	662.3	676.5	659.6	825.8	918.3	817.6	529	685.4	900.9	1083.4	778.9	930.6	1182.2	910.7	926.6	760.3	717.8	734.6	763.8	797.7	822.3	1058.5	777.7	929.2	790.8	728.8	582.4	579.3	616.1	536.7	461.7	502.8	529.4	584.2	536.3	628.8	519.6	620.1	612.9	520
ERV41	6709.9	5882.7	5254.7	4881.3	5199.9	5137.9	5280.5	5967.1	5983.4	4906.1	5244.2	5728.6	4519.2	4667.2	6816.1	6676.5	6455.6	6302.2	6170.7	6943.6	7591.8	6978.4	6867.4	6350.2	6592.8	6549	6774.2	4688	5040.9	4676.6	4580.9	4223.3	4874.7	4601.6	4100.3	4449.3	4385.9	4981.4	4705.4	4438.2	4828.8
YPR015C	148.3	164.5	118.5	99.7	95.2	79.1	60.9	59.9	152.5	158.9	105.1	299.5	159.7	77.5	215.9	241.9	178.4	198.4	212	314.5	312.4	343.6	236.6	221.8	170	181.6	286.6	54.4	54	72.3	87.1	90.1	136.6	173	186.5	48.2	44.6	118	52.9	63.8	132.5
LYS12	4541.4	3689.8	5442.1	7485.7	9305	12690.5	12244.1	11393.1	5220.3	6815.9	19017.1	3817.3	7204.3	18492.1	17099	16840.6	17163.5	16322.1	14996	12353	17845.8	17838.8	16868.3	16861.8	17335.8	17242.4	12610.6	14721.4	14880.7	14278	13729.1	11633.4	7953.8	4022	6547.8	14478.9	15019.9	7858	14107.6	13881.8	7473
BNR1	1018.8	1227.9	1138.8	1052.4	976.6	1077	740.1	840.5	694.5	952.9	937.7	895.4	1121.5	1075.3	1110.3	1010.8	828.3	900.6	924.9	941.2	1004.3	789.8	1069.6	1078	1173.5	999	921.9	868.8	926.7	722	650.6	577	767.7	755.5	741.1	754.2	898.3	558	730.8	660	547
EXO70	2245.9	2790.5	1127.3	1025.3	832.4	756.8	1185.7	1440.8	2552.7	1104.7	789.6	2531.5	1181	991.5	2288.6	2654.9	2725.5	3138.8	3385	3409.4	3063.4	2647.4	2491.2	2499	2270.8	2764.1	3182.3	1613	1486.4	1785.9	1751.4	1829.9	1693.1	1869.8	1565.1	1418.9	1660.4	2251.7	1591.7	1651.6	1783.7
YEL076C	92.7	141.7	42	30.7	21.1	27.5	41	49.5	139.2	35.9	29.4	92.4	37.6	39.5	49.8	60	74.3	86.4	68.1	95.4	85.5	58.4	53.6	51.1	40	52.9	91.2	37.5	40.6	27.8	47.5	42.9	54.1	39.4	47.3	22.1	38.8	39.2	26.3	24.1	35.4
CDC21	2766.2	2460.1	1937.3	1556	954.8	343.9	319.2	1512.3	857	652.5	177.7	714.1	260.7	115.2	2990.4	3178.4	3275	3478.9	3493.2	3438.8	3166.8	2116.2	2777.8	3055.3	2970.3	3372	3589.4	1967.8	1958.3	2131.1	2123.1	2156.6	2446.6	2257.9	2307.4	2058	2038	2121.3	1775	2008	2220.8
RPS8A	22367	22406.3	24282.7	25184	25665.3	25432.3	25543.9	26516.9	21029.1	25094.1	25576.8	16567.7	25637.9	26412.6	23855.2	23603.9	23687.6	23684.6	22692.6	19550.2	12155.7	12834.2	23732.5	23814.5	24219.5	23695.7	20137.1	22268.9	21836.7	22214.8	21591.6	21984.5	20799	8635.9	9469.8	22831	22210.9	20959.2	22867.4	22249.6	20944.9
RRT5	21.2	39.4	66.1	60.1	58.6	123.6	52	81.2	18.8	74.4	59.1	29	91.2	57.7	64.2	55.1	56.5	44.9	38.2	42.2	40	39.9	70.6	53.4	58.6	62.1	37.3	30.2	35.3	22.3	19.7	16.6	15.9	15.6	14.4	40.3	43.2	18	35.8	49.3	16.1
FAU1	3454.4	3237.8	2182.2	2181.5	2633	2959.5	2707	3160	2620.8	2303.9	2767.3	2737.9	1832.5	2616.9	4266.7	4292.9	4075.9	4064.9	4251.2	4261.6	3739.8	3338.4	4273.7	4055.9	4282.6	4287.7	4261.7	2752.1	3100.5	3181.9	3047.8	2701.8	3458.1	3182.7	2359.3	2905.4	2980.6	3261.7	2806.5	3046.1	3103.7
YKL069W	4146.3	4489.2	3253.8	3500.7	3811.1	2866	3868.1	2555.4	4728.6	3440.1	3133	4240.1	2521.9	2506.4	3841.6	3824.1	3725.9	3784.6	4092.4	4641.7	6831.4	5985.1	3795	3705.7	3810.6	3922.2	4590.7	2705.3	3048	3253.1	3023.4	3201.6	4505.2	5281	4550.4	2902.7	3017.4	4357.1	2873.8	3047.2	4195.3
SPC34	1277.8	1255	1047.9	983.3	1029.5	1032.8	833.3	862.3	1133	835.8	858	1313.9	677.6	851.5	1293.5	1305.5	1302.3	1385.9	1463.5	1374.2	1521.8	1430	1230.9	1263.1	1319.9	1398.7	1433.4	857.4	912.9	985.3	963.2	942.3	876.4	951.3	1129.1	891.6	961.7	785.9	829.8	912.8	815.6
ARG5,6	9736.3	8592.6	8705.6	9958	9678.4	7884.4	10637.8	7997.9	13637.4	10946.1	11430.2	7073.8	11530.6	16859.7	10216.1	10073.3	10144.8	9229.6	8386.6	6201.6	9546.1	10026.5	10153.8	10469.6	10550.6	10482.6	6176.2	8577	8756.1	8101.1	7807.4	6785.2	8096.2	8172.2	6630.9	8578.3	8977.9	7033.4	8386.7	8320.1	7426
NTH1	7019.6	7080.7	4869.1	3838.7	3279	3903	5609.2	4774.6	8120.7	5138.5	3207.4	12877.4	5946.9	2877.7	4464.1	5326.8	5940.7	7331.7	8772	10727.7	12340.6	11613.8	4542.7	5354.4	4262.4	5833.6	10407.4	2673.2	2878.3	3990.8	5716.7	6437.4	8205.8	10131.2	8732.2	2580.4	2820.3	7660.2	2818.6	3505.3	7964
HMS1	111.4	166.9	137.6	118.2	153.1	209.3	229.4	104.3	227.7	266.4	384.5	651	551.3	467.4	45.3	53.1	73.3	86.4	98.5	197.4	537	315.4	65.6	65.9	43.1	60.6	168.9	34.3	33.2	45.4	55.7	59	75.1	61.2	119.7	24.3	29.4	64.9	27	30.8	60.5
COS10	75	81.6	58.8	31.8	44.4	35.9	54.5	57.4	73.3	48.8	42.6	61.9	63.7	40.3	70	61.4	68.5	71	75	74.1	70.8	57.7	50.6	57.8	47.8	63.5	58.4	89.7	94.3	95	101.5	86.3	92.5	117	81	88.9	84.9	93.9	79.8	104.4	99.2
MSY1	1021.7	1036.9	758.8	764.4	905	782.8	899.3	920.2	1078.6	833.5	830.2	1207.5	885.4	1079.3	1021	1138.7	1140.3	1256.2	1377.8	1405	1477.6	1332.8	1139.9	1073.3	1067	1228.9	1365.7	710.3	690.8	758.2	823.8	858.6	838	684.8	753.8	727.2	728.5	898.6	726.3	708	883.2
CDC23	811.3	862.1	473.9	493.2	535.7	660.3	519.4	525.3	794.3	574.4	441	1342.2	618.2	585.8	721.6	762.4	694.7	696.5	811.6	864.3	895.2	803.8	807.9	660.4	714.7	729.1	846.4	664.4	732.3	726.4	691	551.3	687.1	1012.9	845.3	593.1	723.3	611.4	686.3	628.8	600.3
MRF1	1263.7	1509.8	974.1	886.9	1087.6	1089.9	1077.4	829.6	1406.8	1121.3	1392	1391.9	794.9	1381.7	1045.2	1062	1113.7	1095.6	1458.5	1661.5	1692.7	1354.1	1015.9	1085.3	1069.8	1182.5	1622.5	735.4	870.4	899.5	1026.8	1017.9	1296.7	931.2	832.4	701.2	829.3	1197.5	728.6	832.8	1232.4
VPS45	1340.5	1141	848.9	697.1	762.5	718.9	1039	961.3	1397.5	957	798.5	1597.1	868.3	789.9	1442.5	1564.1	1729.6	1657.8	1859.5	2161.2	2092.7	1847.3	1481.5	1457.4	1611.9	1600.6	2146	1073.7	967.4	1023.6	1061	1062.4	1184.2	1925.4	1903.4	925.2	1113.1	1302.8	1025.2	1047.8	1339.8
GAP1	24033	20978	10967	3869.2	2842.9	5675.4	5490.5	15406.9	21834.4	10551.1	4525.8	23310.2	5976.2	4272.6	18360.9	19629.4	18963.1	19950.6	21127.3	23180.9	19983.8	19894	19272.8	19123.9	18488.7	18768.6	22797.2	11304.2	10356.5	14006.1	15787.1	16985.2	17305.1	16080.2	18900.2	10032	11930.5	20091.8	9449.9	13050.7	20212.9
MCK1	3847.6	3108.4	3278.6	3057.7	2588.9	2253.4	3146.2	3931.4	2846.8	2686	1718.1	4003.6	2441.5	1334.6	4911.8	5569.2	5175.7	5302.3	5574.6	5462.9	5939.5	5156.4	5367	4942.5	5227.6	5068.7	5181.4	3420.3	2728.9	3190.8	3446.9	3177.1	3448.8	2595.8	2738.4	2937.5	2805	2856.2	2856.6	2946.2	3088
CAT8	1126.6	1307.8	981.8	583.7	213.2	75.3	182.5	174.7	949.8	1094.4	83.4	2809.7	1385.8	92.2	370.4	443.9	521.7	722.1	1038.3	1215.9	1589.2	1486.6	354.7	405	293	484.7	1099.6	177.6	191.5	270.3	492.2	561	496.8	568.1	838.6	162.8	209.3	586.8	161.3	216.9	523.4
RPA34	1297.1	5620.8	9480.9	9921.9	9108.8	9980	7318.4	5111.9	2113.2	9583.1	9691.1	1001.9	9699.7	9854.2	6247.6	4889.4	3760.8	2278.5	991.5	445.9	1011.3	1256.4	6184.2	4008.2	5963.2	3761.7	402	4505.1	4642.3	3175.2	1722.7	629.7	256.6	211.3	630.9	4365	4395.3	164	4224	3171.7	160.5
YLR218C	1698	1631.1	702.9	467.3	419.1	454.2	1485	839.2	2533.9	496.3	550	2007.1	219.4	234.3	1494.7	1865.2	2198.3	2447.6	2738.6	2749.4	3222	2613.5	1595.5	1910.3	1501.9	2094.9	2644.9	907.5	1061	1647.6	1870.3	1827.2	1928.1	2117.1	1725.9	876.7	1071.2	2192.6	1030.8	1320.2	2062.8
KEL1	2274.8	2225.8	1821.9	1259	895.7	872.8	768.9	1203.7	1902.1	1333.1	576.8	2482.9	1110.9	420.1	1847.6	1943.4	2008.2	2131.8	2246.9	2407.5	2634.6	2284	1780.2	1917.8	1755.8	1955.9	2417.5	1207.3	1285.9	1242.3	1397.2	1593.7	1474.6	1883.7	1939.1	1377.6	1381.2	1545.1	1450.1	1423.8	1505.1
GLN3	892.6	848.6	980.7	1303.8	1437	1779.7	2285	1133.4	947.5	1150.1	2116.6	1191.5	1183.8	2699.5	1092.6	1137.7	974.9	855.7	821.9	742.3	881.5	909.6	1221.8	967.1	1118.2	993.3	738.2	835.3	772	721.9	622.8	595.4	776.3	849.7	675.3	797	826.5	716.6	828.6	780.1	780.7
CPR7	1649.3	1971.9	2420.6	2317.1	2258.9	2354.5	2166.2	1692.5	1703.9	1955	2279.2	1304.8	1871.2	2218.6	3065	3144.5	2847.8	2812.7	2529.2	2534.8	2594.4	2543	3050	2695.3	3130.7	2977.1	2536.5	1997.7	1801.2	1969.5	1722.7	1553.2	1576	1767.6	1572.7	1856.7	2116.2	1521.1	1781.8	1870.5	1462
RPL19B	13522.4	13815.2	15320.9	15730.7	16792.1	18548.7	15685.6	17570.1	13383.1	15498.6	17953.2	10928.5	16122	18161.1	17159.4	16854.6	17603.8	16897.8	15620.8	11878.3	7860.4	8717.2	16308	17451.6	17585.5	17454.2	12800.8	15891.2	15798.4	15171	13885.2	14944.3	12740.3	3644	5491.7	16667.6	16109.2	12730.7	15719.6	15718.2	12126.9
RPS8B	9483.2	11471.2	17403.4	20084.2	20508.7	22757.6	20506.8	19946.4	8791.7	18637.5	21657.6	5362.2	19487.2	20692.7	20115.4	20044.2	20120.7	19716.2	18771	11761.1	3696.1	4464.2	19642.5	19823.9	20778.2	20495.5	12297.5	18654.8	18613.2	18794.2	18016.1	17328.3	13905.7	2091.5	2055.4	18309.5	18558.3	13718.2	17580.8	17677.4	13090.5
RPS26A	16770.6	17606.8	17970.5	18985.3	19738.4	21386.4	20618.2	20271.1	17531.1	18889.9	21726.1	13112.9	18733.8	22056.5	18820	18836.6	19138.5	18975.5	17999	16068.6	7958.3	8100	19185.7	19315.3	19899.7	19145.6	16201	17440.5	17886.5	17162.4	16720.3	16795.1	15773.2	5945.7	5158.1	17196.6	17690.5	15626.6	17718.6	17410.9	15438.9
FYV5	43.2	100.8	143.1	215	209.1	250.8	122.6	69.6	63.5	232.7	243.3	33.9	159	301.7	81.9	72.4	41.4	33.2	23.2	40	41.1	29.2	88.6	53.2	59.5	49.7	31.7	40.3	50	28.2	29.3	18.3	22.6	24.8	48.6	65.7	51.6	23	69.3	32.5	27.2
SUC2	1339.2	1411.1	1867.1	2296.5	1831.3	998.4	704.7	1342.3	1030	2089.7	918.6	1144.1	1776.6	743.5	2509.1	2665.1	2485.3	2456.9	2453.8	2081.7	1606.8	1333.2	2674	2511.1	2588.8	2518.2	2088.3	1841.7	1731.9	1738.9	1865.2	1614.5	1590.1	1102.8	1538.1	1798.3	1869.4	1419	1767.3	1786.1	1467.1
GCD14	1123.6	2462.3	3695.5	3860.2	3514.1	3902.7	2657.3	2064.4	1187.2	3488.9	3494.2	1147.2	3783.4	3627	2441.9	2169.8	1472	1171.1	950.7	956.9	1160.1	1264.7	2659.7	1644.1	2473.2	1655.7	988.3	1746.5	1709.2	1304.2	734.7	402.8	506.2	477.4	790.3	1533.1	1599.9	422.5	1594.8	1228.3	423.8
DMA2	2473.4	2149.5	1656.3	2048.3	2455.4	2501.9	2694.1	2350.8	3171	1935.6	2673.4	3751.2	2011.4	3592.5	2664.2	2484.5	2178.8	1889.9	1776.8	1928.6	2351.8	2924.4	2791.7	2316.8	2549.3	2178.5	1964	1712.2	1701.8	1573.7	1439.7	1332.6	2000.2	3283.3	3538.6	1979.2	1895.1	1933.3	1970.6	1882.9	2053.3
EST1	1247.7	1077.9	475.1	377.2	366.4	393.6	378.7	471.4	752.4	496.5	361.1	1137.1	454.1	330.1	729.1	741.2	784.7	821.1	914.8	997.2	937.3	792	797.3	727.4	709.3	795	985.6	541.8	542.4	557.2	571.3	527.3	648.5	711.6	635.5	461.7	547.3	682.4	456.9	510.5	633.2
TRK2	968.4	971.4	967.4	1017.4	1192.5	1549	1239.6	1145.1	1424.4	1335.9	1351.8	2681.2	1680.5	1153.4	1385.9	1374.9	1236.3	1217.6	1371.2	1291.2	1342.4	1425	1450.4	1188.9	1363.5	1336.7	1241.7	974.9	968.8	1044.6	1119.9	909	982.1	956.4	828.4	873.8	957.3	906.7	881.8	985.4	882.4
SRL4	76.8	62.2	73.1	61.4	50.9	72.1	80.7	22.7	86.3	64.2	53.1	78.6	70.2	196.3	28.1	24.9	39.7	40.9	39.9	36.5	46.3	34.8	24.9	37.2	33.2	35.3	40.6	23.1	35.2	25.5	33	21.2	38.4	27.9	27	23.9	35.8	26.5	29.6	21.1	17.5
TRM3	1697.4	1822.2	3162.3	4384	5061.5	5517.3	4114	3390	2611.7	3633.3	4938.7	1969.4	3668.9	5270.6	3607.6	3253.2	2798.5	2397.8	1654.2	1043.6	1296.3	1606.6	3721.7	3268.4	3551.2	2917.5	1023.9	3042	3020.6	2635.5	2071.9	1191.5	702.7	712.7	1374.9	2805.8	3140.2	657	2909.2	2698.9	595.2
PAU4	1475.5	1876.9	978.8	757.5	669.4	582.5	733.8	608	1538.1	937.2	633.2	1161.5	830.9	603.7	1597.3	1606	1498.1	1463.6	1571.3	1523.2	1544.6	1427.9	1717.2	1513.2	1538.4	1583	1461.3	860.5	946	1046.1	908.2	762.2	858.5	1329.5	820.7	827.1	954.5	902.4	1018.9	1023.3	906.7
YPL034W	2628.7	2104	969.6	944.2	1079.8	1143.1	1555.5	1668.9	2170.3	1283.2	1202.2	2564.8	1292.1	1308.2	2012.4	2047.5	1990.4	2079.3	2497.7	2997.3	3098.9	3058	2110.4	1932.3	2008.5	2069.6	2913.9	1319.3	1336.5	1552.2	1557.8	1538.8	1962.8	1930	1594.1	1325	1380.2	1886.3	1367	1436.8	1878.5
QRI1	3306	2774.8	1984.4	1676.4	1224.8	1012.5	1336.7	2347.9	1941.1	1320.6	759	1724	952.2	610.3	3343.6	3783.1	3931.2	4352.1	4871	5090.4	3935.6	3101.2	3398.3	3742.1	3521	4050.2	4877.2	2480.7	2353.5	2461.1	2671.7	3005.8	3321	3104.2	3001.9	2060.7	2421	3042.9	2174.9	2182.9	3076.2
YHL018W	38.7	43.2	37.1	37.8	46.6	45.8	42.4	39.5	49.1	34.1	42.3	41.6	36.4	43.5	47.9	39.2	44	49	44.2	46.8	46.5	41.6	45.1	53	40.2	47.1	51.6	30.6	27	32.2	32.3	27.7	30.8	29.7	31.7	31.6	41.2	27.5	31	24.3	27.3
RMD8	2442.2	3166	2513.4	2731	2743.8	2645.4	3436	2526.8	3315.8	3274.2	3232.5	2981.2	3022.6	4002.3	2900.2	3040	2891.3	2802.9	2870.4	2868.9	2748.8	2370.3	3220.2	2989	3062.8	2884.9	2620.9	2313.6	2325.8	2311.3	1961.3	1781.9	1511.9	1748	1778.7	1904.5	2315.6	1865.7	2191.6	1952.7	1772.9
OPI10	2605.9	1803.3	672.3	566.8	596.4	530	1192.4	1718.6	2895.6	693.8	548.5	4645.1	427	276	1848.1	2284.6	2608	3193.4	3867.3	3708.6	3671.5	3988.7	1942.5	2247.7	1926	2760.8	3665.8	1283.2	1322.8	2220	3080.6	3120.6	2350.7	4179	4116.7	1292.1	1591.6	2527.2	1258	1938	2385.6
MET17	23235.6	22005.2	25305.3	24627.2	24771.1	15752.7	12862.4	17928.8	28119.5	20395.5	14906.1	8407.7	22286.8	21001.9	19827.4	20027.3	19161.3	19418.7	18642.5	19952	20556	21165.6	19568.4	19260.5	19456.8	19032.9	20118.7	16685.3	16295.4	16381	16275	17456.7	17715.3	16365.8	19805.9	17311.1	16478	18564.2	17102.8	17107.2	19041.2
LSB6	1899.6	1209.1	763.5	1094.9	1311.4	657.5	799.8	935.9	2249.2	757.8	815	3155.3	876.4	1117.5	1495.9	1573.7	1523.2	1781.7	2096.8	2095.2	2164.3	2231	1561.9	1416.2	1388.3	1634	2103.8	870.4	905.3	1147.2	1560.8	1353.4	1511.7	1257.5	1357.7	863.6	917.3	1379.1	933.4	1137	1506.3
TAF2	3606.3	3825.5	2765.4	2519.9	3111.5	3961.1	4132.1	3468.4	4084.7	3765	4040.7	4958.5	3686.7	3961	3470.4	3419.2	3368.7	3264.8	3223.6	3742.9	3807.9	3953.3	3408.4	3407.6	3205.9	3302.9	3409.8	2432.4	2679	2446	2453.4	2215.1	2522.6	2683.7	2675.9	2378.2	2564	2523	2484.4	2550.1	2391.1
ERG26	7252.9	6394.9	4888.7	4157.9	3568.3	3629.9	4650.8	5153.4	5061.1	4494.6	3420.2	4759.2	2659.5	2849.8	5965.6	6109	6161.5	6179.4	6564.2	7580.8	8174.1	7266.4	5754.2	5981.7	6089.8	6459	7341.7	4311.1	4182.8	4357.5	5045.6	5037.7	6420.6	7345.9	6798.5	4154.9	4358.2	5615.7	4036.6	4307.5	5729.8
ARR2	690.9	514	363.5	325.8	338	337.2	356	464	702	455.9	337.4	960.6	444	250.2	507	506.5	495.2	519.4	542	620.4	548.3	548.7	508.7	352.8	462.3	468.9	517.3	353.7	424.1	377	381.6	317.7	519.7	600.7	359.3	294.1	328.4	472.9	294.6	298	425.2
REH1	2207.9	1755.1	1338.3	1770.8	1880.3	1881.6	2775.7	2690.2	1991.2	1401.5	1825.7	2322.1	1418.7	2227.5	3267.9	3943.7	3678.3	3619.8	4215.5	4347	3507.5	3635.2	3589.7	3765.6	3884.9	3897.1	4128.1	2936.4	2666.6	2872	2982.3	2671.9	4020.4	5108	3085.6	2528.4	2811.1	3560.9	2594	2652	3782.3
YJL068C	7300.6	7151	4893.2	4146.9	3075.2	978.2	1479.1	3129.8	6528.2	4385	698.9	8981.4	3666.9	529.2	5337.4	5788.9	6060.8	6469	7233	8494.2	9740.9	8904.1	5393.1	5515.1	5231.4	6050.2	8433.6	3488.6	3640.1	4055.4	4677.8	4657.1	6631.1	8043.9	7923.6	3232.3	3609.9	5709.6	3437.8	3935.7	6022.3
YGR272C	386.8	1536.4	3070.9	3501.5	3396.1	3402.4	2144.4	1072.3	609.9	3107.1	3862.5	408.3	2964	3850.5	1453.6	959.7	619.3	313.1	165.3	171.5	299.7	338.9	1308.2	833	1363.4	666.3	180.5	1684.5	2034.4	803.2	278	106.3	171.2	198.4	380.1	1457.9	1264.8	100.2	1374.2	777.2	88.5
CIS3	13619.5	14691.3	14047.5	14255.5	15435.1	16798.1	16974.9	16262.9	12045.1	12063.6	16945.8	6452.1	8378	14658.2	15556.9	15800.9	15435.9	15556	15205.8	15852.5	19788.1	19699.7	15394.6	15281.6	15572.7	15584.8	16065.3	13130.3	13490.6	13547.4	12896	12540.3	13966.8	17120.1	14573.5	13360.4	13184.3	13135.4	12863.7	12975.8	13935.8
YCR023C	2889.7	2613.9	1460.4	1142	1158.8	1143	2336.6	2183.9	2724.9	1295.1	1209.7	2312.8	1033.1	2041.5	3415.6	3646.5	3316.6	3500.5	3585.3	3620.7	2968.2	2787.8	3598.7	3227.9	3117.3	3253.8	3897.4	2071.6	1953.6	2159.6	2239.3	2178.2	2586.7	3110.7	2656.6	2027.8	2158.4	3048	2200.8	2155.8	2593.2
YMR279C	256.2	288.2	167.1	132.6	121.7	115	106.4	115.4	156.8	127.2	96.3	190.2	126.8	61.2	174.2	228.9	176.4	209.2	186.1	202.2	272.2	176.2	192.7	189.6	159.4	200.2	196.7	113.5	102.5	113.1	124.8	114.5	144	117.9	124.7	72.7	101.5	103.5	79.1	107.2	119.6
YDL057W	1401	1005.2	520.2	397	368.3	388.9	610.3	460.4	1154.4	555	436.3	1626.7	556	318.1	583.9	689.9	749.8	997.8	1365.3	2024.1	2234.6	2069.8	633.1	620.1	603.9	779.7	2051.3	362.9	396.7	575.2	846.8	1152.7	2119.5	2048.3	1192	352.1	380.5	1710.7	311	399.9	1884.5
OCH1	3058.4	2142.4	701.8	511.6	529.7	890	2950.2	2745	2246.4	656.1	965.3	2961.8	622.3	508.9	3001.3	3490.5	3943.6	3942.8	4465.1	5008.2	6309.1	5498.7	2886.6	3752	3311.6	3878	4941.6	2303.3	2003.7	2402.5	2747.7	2920.7	3776.3	3708.4	3660.2	2175.6	2154.8	2933.5	2051.2	2225.8	3316.9
NAB6	3220.6	3305.8	2465.9	2449.7	2671.1	3536.7	4788.3	3481.9	3093	2424.7	3483	4322.7	2312.2	2378.5	3315.9	3628.3	3703.1	4023.6	4636.1	4600.2	6776.2	5604.9	3405.7	3503.5	3328.3	3803.6	4550.6	2288.3	2394	2475.9	3317.9	3227	4290.3	4778.1	3320.7	2130.2	2343.9	3549.4	2280	2360.4	3702.6
ENT4	355.1	467.3	861.9	807.1	738.3	910.8	678.5	451.6	428.5	688.6	1127.2	346.8	817.4	1313.9	644.5	528.2	457	410.4	514.1	464	464.9	404.2	536.6	361.4	510.1	489.6	467.2	311.1	300.9	332.6	311.1	264.6	241.8	221.8	201.2	275.4	299.3	423.2	422.1	414.4	368.8
NSE4	719.2	761.8	412	468.2	484.6	451.3	475.5	446.7	704.2	345.2	398.7	690.6	316.3	390.4	813.7	860.4	770.3	800.6	918.8	884.3	924.7	660.4	832.2	748.7	786.5	757.3	857.1	476	487.3	529.4	577.1	587.1	722.6	442.6	485.7	386.3	501.3	591	421	451.9	585.4
ATG12	958.1	1052.8	804.5	865.6	1098	1102.2	1246.3	914.3	1235.7	1074.9	1274.4	1253.5	952	1141	1311.1	1400.5	1203.2	1241.4	1449	1354.7	1358.5	1349.3	1477.5	1208.1	1445.1	1285.6	1363.1	1051.8	1114	1159.7	1058.8	881.8	1024	1098.4	1023.4	941.7	1009.3	1147.7	1054	1006	1157.3
THG1	3786.5	3601.5	3357.1	3587.5	3633.6	3542.5	2932.7	3459.9	4129.4	3680.1	3688.9	3925.7	3826.6	3421.7	4373.8	4232.7	4034.6	3951	3613.9	3508.6	3944.2	4213.2	4429.6	4289	4297.9	4273.5	3559.1	3417.9	3689.7	3298.8	2693.6	2587.6	2657.1	3088.6	3184.9	3569	3368.8	2777.6	3584.3	3043.9	2653
ARO1	9441.6	8583.6	8986.3	10352.4	10256.9	9220.4	12807.7	11072.6	8535.4	9678.6	11462.2	5185.7	7649.3	13283.1	11299.3	11153.2	10556.4	10309.8	10000.4	8015.1	7617.8	7218.9	11585.2	10521.5	11103.3	10864.2	7848.7	9142.8	9268.8	9182.5	9176.5	7581.7	8765.3	11979.6	8976	8961.3	9704.4	8377.6	9373.8	9476.8	8321
CIN5	1092.8	487.6	203.4	176.5	180.4	322.9	360.6	421.5	1473.9	257	207.1	2512.5	245.4	126.6	1045.9	2079.8	3315.1	5011.4	4499.8	2226.1	3439.5	3082.5	1130.2	2107.8	938.7	2975.7	2550.7	650.9	340.9	2448.8	4175.8	2079.2	520	293.6	574.6	638.8	738.8	563.5	604.3	1917	551
NEJ1	1135.8	1146.1	1249.2	1204.7	935	899.9	1446.8	1693.1	1234.5	1142.4	834	1439	1171.4	655	1849.2	2069.1	1958.5	2008.1	1557	1633.2	1743.4	1866.2	2101.5	1548.5	1609.6	1838.1	1597.8	1179.5	985.5	1160.7	1236.9	911.7	887.9	1008.9	929.8	1085.8	1177.7	955.1	1115.1	1091.4	773
RPS21A	19228.1	20647.5	21856	23359.9	24389.8	24625.4	26520.6	25333.2	18377	23061.7	25466.3	12753.5	22303.1	25178.4	22525	22162.3	22239.6	21436.1	20298.6	14347.8	10846.4	10769.1	22471.6	22312.8	22684.1	22480.8	14343.7	22410.2	22581	21885.4	21566	19695.1	16894.4	6687.1	8069.9	20953.8	21811.6	16171.8	21229.9	21158	15053
MVD1	6081	5443.3	4823.1	4741.3	4831	5366.6	6713.2	5495.8	4827.1	5077.3	4953	3864.5	3459.8	4168.4	8052.1	7867.5	7623.2	7182.9	6594.3	6153.1	7140.9	7277.6	8093	7369.4	8122.5	7697.6	6330.1	5824.5	5761.6	5809.2	5788.2	5278.7	6164.3	6054.9	5208.7	6069.2	6095	5174.1	5769	5686.2	5794.1
BCH1	4734.4	4156.9	3188.1	2668.1	2042.7	1909.7	2898.6	3700.7	3273.3	2416.7	1629.1	4062.4	1810.3	1399	4855.1	5152.5	5143.2	5438.9	5968.1	6942.8	6849.2	5663.9	4987.4	5100.3	4997.8	5168.8	6701.6	3611.4	3282.8	3534.5	4117.3	4112.4	5167	5606.4	4305.9	3346.6	3522.9	4737.7	3355.1	3528.4	5007.5
URH1	1032.1	906.3	941.5	969.4	765	866.7	679.6	1237.8	511.3	954.1	623.2	1044.7	999.8	531.2	1866.2	1935.5	1757.3	1693.3	1620.1	1283.2	898.7	702.5	1882.6	1766.2	1947.6	1942.5	1339.6	1322.6	1195	1231	1270.3	1050.7	1211.9	870.7	634.6	1042.7	1176.1	885.9	1022.6	1062.7	1004.4
PMA2	800.9	582	649.3	695.9	585.3	592.4	471.2	409.2	592.3	686.7	536.4	4701.9	4023.3	784.8	347.9	340.7	279	268.1	267.9	264.4	233.9	341.1	367	291.9	311.6	280.4	237.2	274.1	258.6	221.1	228.6	159.6	183.9	172.6	781.4	206	211.7	127.1	186.5	180	133.9
RPL11B	16029	19716.4	21966.2	23173.9	24364.8	23985.2	21264.9	23329	16680.9	23298.9	22918.1	13386.4	23568.2	23240.3	19808	19274.7	18511.5	18256.4	16517	10665.1	7897.4	8918.8	19995	18809.5	19834.3	18894.3	10987.2	17950.3	18491.3	17895	16746.4	15378.6	9709.1	3562.5	6251.2	18793	18318.7	12542.9	18614.5	18167.7	10437.4
PRE4	6063.4	5661.3	4351.2	3618.9	2302.1	1553.2	4211	6329.4	5065	3203	1619	5335.3	2539.4	1294.3	7678.2	8383.8	8446.5	8691	9755.1	10363	9217.4	9659.8	7835	8203.4	8294.1	8494.7	10043.9	5845.3	5279.2	6714.5	6899.3	6715.7	7716.8	10051.4	8533.8	5678	6001	8087.8	5890.6	6379.6	8474.8
ADY2	210.5	204.7	173.6	131.6	92	110.1	125.3	118.3	227.8	225.4	146.8	587.9	274.4	91.1	215.8	236.2	234	291.3	383.8	574.6	434.2	329.2	200.8	212.7	194.2	250.2	583.6	114.6	141.8	167.1	209.9	257.7	296.4	196	158.7	125.3	144.2	281.6	115.6	150.3	263.4
TRR1	10132.6	9940.7	8902.4	9317.8	9571.6	11698.1	11377.8	9617.7	7692	8889.3	11320.3	7647.2	7527.5	10739.2	12281.9	12463.7	12320.4	12505.9	12882.9	13168.2	13921.8	12578.3	12383	12124.3	12633.2	12752	13027.4	10051.7	10011.1	10273.4	10863.2	10813.3	12341.4	10996.7	8382.3	10234.4	10454.4	11042.6	9906.9	10298.2	11772.6
CAT5	2034.8	1540.9	688.6	359.9	266.1	173.2	379	673.6	1475.8	425.2	127.8	1901.9	379.6	82.1	1429.8	1799	1972.7	2316.1	2714.7	3048.5	2828.2	2692.9	1477.5	1514.3	1375.2	1920.4	3059.1	855.1	926.5	1226.4	1596.6	1705.9	1969.2	1823.7	1653.9	836.8	836.6	1949.9	781.2	950.9	1975.1
YLR307C-A	226.7	251	191.9	186.3	204.7	261.1	103.7	30	289.8	308.8	222.2	621.9	370.6	155.3	32.4	32	39.2	41.5	33.4	42.9	88.7	92.6	39	53.1	55	58.6	54	41.7	50.2	46.9	45.6	37.7	52.1	51.3	64.1	24.9	29.7	29.6	29.3	19.4	29.6
TMA16	698.5	1606	2835.8	3740.6	4649.6	4648.4	2496	1524.2	1068.5	3677.3	4366.7	1064	3768.8	4639.1	2191.6	1594.2	1111.2	797.5	543.2	486	667.6	801.4	2103	1387.4	2121.6	1321.6	502.1	1398.7	1661.5	1377.3	701.3	340.8	403.9	532.8	820.5	1601.5	1655.1	355.5	1593.6	1373.9	338.4
YGL108C	1353.4	1527.9	1256.3	1414	1490.2	1740.8	1607.5	1133.3	1439	1537.4	2097	1335.4	1247.9	1912.6	1811.1	1892.9	2130.8	2020.2	2296.5	2184.9	2139.1	1888.1	2000.5	1879.2	2028.2	2078.9	2056.6	1193.1	1339.1	1350	1525.6	1418.5	1642.1	1590.3	1282.7	1178.2	1519.7	1578.6	1338.7	1375.3	1586.5
SIP4	187.9	199.6	154.7	120.8	120.8	167.1	458.4	127.4	209.8	235.7	244.3	622.5	327.2	205.8	161.4	136.8	160	189.8	246.5	347.4	410.2	383.1	134.4	133.8	128	144.7	353.7	105.7	111.7	127	187.8	233.9	402.9	344.5	179.7	94.7	105.4	366.9	81.7	100.9	363.7
YMR265C	1667.2	1928.8	1482.1	1554.8	2146.2	2615.1	1956	1317.6	1598.6	1587	2522	1865.5	2180.7	2749.5	1347.2	1381.9	1439.9	1494	1634.4	1471.1	1191.1	1058.6	1381.9	1237.1	1394.7	1432.7	1444.1	937.5	1058	1117.6	1194.2	1020.8	1020.6	811.7	758.2	886	1055.7	835.7	944.2	913.1	865.7
RPB7	4443.7	4597.6	4141.1	4509.4	4828.1	5051.6	4816.9	4866.9	3951.8	4315.6	4491.3	4039.1	3825.1	4057.8	5815	5667.7	5916.2	5900.5	5673	5297.1	5200.4	5110.4	5558.5	5842.5	5968.7	6022.6	5504.3	4304.6	4564.9	4377.4	4164.9	3708.4	3532.2	3345	3004.1	4223.6	4517.3	3020.3	3965.5	4062.9	3026.1
YKL027W	1023.2	1414	2199	2557.4	2571.4	2893.9	1846	1723.7	713.1	2709.4	2746.8	638.9	2760	2522.6	1615.5	1303.1	1383.4	1261.8	1206.7	1070.7	1151.4	989.3	1527	1423.1	1674	1475.5	1129.7	1226.2	1232.6	960.1	743	591.9	617	443.2	444.5	1247.5	1121.2	542.4	1114.5	904.3	564.4
MUD2	1628.9	2081.4	1990.7	2337.6	2863.4	3123.4	2699.4	2324.5	1887.6	2589.6	3450.5	2161.1	2586	3213	2141	1874.5	1522.9	1340.4	1194.5	1255.8	1321.7	1466.5	2081.4	1706.6	1947.8	1622.5	1195.2	1617.9	1759.4	1339.4	1041.8	754.5	909	964.1	1163.8	1498.4	1484.7	874.5	1470.5	1280.9	842.8
GUP2	598.8	652	659.6	709.5	683.9	747.3	267.1	220.1	527.9	1186.6	701.1	651.6	1276.1	590.9	385.8	435.9	399.7	465.2	543.1	741.1	741.8	466.2	446.1	357.5	438.4	428	667.1	274.3	271.7	308.2	313	283.4	405.8	225.3	216.1	219.1	247.7	359	221.5	223	324.4
CYC8	3405.4	3573.7	3815.4	3346.7	2550.6	2826.2	2770.6	2191.5	2726.4	3430.9	2199.7	3324.1	3717.9	2011.7	2534.2	2808	2884.6	2876	3212.7	2893.9	3538.2	3144.4	2696.3	2664.2	2637.7	2757.1	2970.6	1802.9	1709	1908.4	2284.9	1955.9	1865	2079.2	1930.7	1720.5	1912.2	1841.7	1878.6	2017.1	1687.8
SGD1	1101.1	1648.8	4081.9	4851.9	5360.9	6586.7	3875.1	2737.9	1644.4	4379	6740.3	1679.4	4947.5	6849.9	2956.4	2372	1759.6	1277.7	717.3	754.3	910.4	1199.8	3010.9	1828.3	2618.3	1698.9	677.2	2304.9	2491.7	1620.3	969.1	422.3	390	893.9	834.4	2064.9	2214.1	313.7	2300.3	1673.2	354.9
POA1	1674.7	1443.2	1001.3	1056	1168.5	1086.2	1138.7	1295.8	1480.2	931.5	1351	1622.5	940.9	1375	1761.5	1922.4	1865.7	1973.8	2082.1	2466.2	2376.6	2227.2	1891	1789.3	1791.8	1838.8	2367.1	1316.6	1475.4	1513.1	1490	1495.4	2072.4	2137.3	1924.6	1332.9	1318.6	1948.6	1301.4	1426.8	1954.4
MRPS5	1960.8	2457.1	2125.6	2270.1	2211	1918.9	1914	1869.6	2245.4	2589	1974.5	2159.4	2416.3	1904.1	1996.2	2058.5	1938.3	2027.6	2215.4	2219.8	2057.3	1905.1	2059.4	1914.3	1969.3	2134.6	2056.3	1396.3	1621.1	1553.3	1457.3	1245.3	1261.5	1107.4	1366.4	1466.6	1526.4	1386.2	1564.6	1455.1	1367.4
RPL24B	15366.4	16861	18717	20213.3	22036.6	22887.7	20757.8	22181.5	15051.1	19809.1	22523.9	11073.8	19771.6	21963.5	20246.1	19448.3	20110.1	19303.7	18538	13986.3	8339.2	8010.2	19829.2	20087.1	20839.3	20282.9	14509.9	18773.9	19257.3	18561.7	17422.6	16967.1	15460.8	5755.6	5723.7	18497	18571.6	14535.3	18061.7	17941.8	14452.7
CTP1	2426.4	2334.8	3838.7	5843.4	6780.3	7560.3	4351.4	6274.5	2400.6	4717.3	10215.2	2464.6	3387	10687.8	9250.7	9290.8	8419.7	7510.3	6764.6	7245.2	10050.7	9491.2	9656.8	8801.4	9423	8689.7	6962.7	7040	7046.7	6399.1	4689.4	3000.5	2155.1	2028.1	2180	6947	7139.4	2626	7335.8	6434.8	2426.6
BUD14	3073.5	3128.4	2863.8	3476.6	3933	4547.2	3622.1	3434.5	2887.4	3145.6	4838.2	2689	3075.8	4757.9	3555.2	3506.8	3176.4	2916	2681.3	2526.9	3418	3622.9	3826.7	3303.7	3564.5	3362.6	2565.4	2894.4	3088.8	2693.3	2245.3	1751.2	1756.6	1738.4	2022.1	3187.2	2983.7	1800.3	3248.1	3018.9	1872.5
ODC1	4633	3782.8	3119.9	2608.5	1793.3	666.2	685.6	1040	2259.1	2886.2	504.3	4651.2	2574.4	647.6	1688.1	1854.1	1899.9	2250.6	2918.9	4805.8	5842	6265.7	1736.9	1755.9	1605.5	1990.3	4594.8	827.7	846.9	938.5	1188.7	1503.7	2757.2	2556	3108.9	750.7	776.3	2211.8	751.8	845.8	2271
PAC10	1995.3	2569.7	3175.8	4016.8	4668.6	4798.3	3760.8	3115.5	2098.6	3986.4	4129.3	1252.3	3267.5	4132.8	4208.4	3227.6	3527.6	3219.9	3046.7	2606.4	2790.7	2799.9	4182.1	3479	4214.5	3977.7	2779.4	2935.7	3434.2	3141	2521.8	2111.3	2213.6	1954.1	2035.3	3246.3	3225.9	2239.1	3183.7	3094.7	2248.8
HXT17	50.6	37.9	13.8	17.6	14.3	15.2	14.8	14.6	18.3	15.4	15.1	30.6	17.5	16.9	50.7	38.4	52.4	54.6	55.2	70.8	53	52.5	39.2	42.1	49.5	32.2	51.9	37.7	30.9	46.3	53.1	50.6	38.6	40.9	51.3	29.5	39.1	35.2	30.5	33.5	36.7
DBF2	4520.2	4071.2	1417.3	1290.3	1859.1	2243	2101.7	1792.8	5016.2	1762.9	1993.5	5521.8	985.9	1038.2	3211.1	3431.9	3438.8	3653.5	4217	5057.8	6299	5945.7	3259.8	3325.9	3161	3460.9	4712	2097	2044	2395	2778.2	2788.3	3461.3	4112	3835.1	2223.8	2465	3304.3	2101	2431.8	3292.7
POM34	1210.7	2091.6	2374.4	2854.3	2831.8	3046.4	3290	2509.6	1642.2	3342.7	3197.9	1215.4	3120.2	3348.5	2751.6	2503.9	2279.1	1958.7	1838.9	1498.3	1560.3	1551.6	2700.7	2273.5	2809.5	2246.7	1532.8	2019.2	2049.5	1691.8	1088.3	847.8	751.3	800.6	1096.5	1954.6	1912.5	852.2	1960.4	1612	813.1
GCV3	19744.2	18157.6	15876.1	15651.7	14313.1	13264.1	15496	12512.4	12886	12064.1	13802.3	10718.2	8847.1	12725.2	15869.4	16124.5	16200.9	16204.8	16032.6	15086.1	16811.8	18188	16114.8	15929.5	16069.8	16255.4	15231.5	13102.9	13893.8	13565.7	13375.4	12488.3	12967.6	11156	10802.1	12858.7	13126.5	12553.2	12851.6	12883.3	12527.1
MOG1	5245.9	4982.1	3252	2859.8	2819.1	2393.6	3509.8	3442.7	4323.7	2623.5	2256.2	5059.3	2079.2	1313.2	5400.3	5463.4	5180.4	5183.1	5335.7	5653.6	6459.9	5646.2	5488	5111.9	5259.9	5371.2	5499	4181.2	4819.1	4847.1	4737	4743.5	6040.2	6501.4	5463.5	4209.5	4576.2	5524.9	4599.3	4458.7	5883.8
CWH43	3931.5	3495.4	3071.3	3109.9	2813.9	2447.9	3374	3975.5	3310	3189.4	2308.9	3180.3	2813.2	2010.4	4597.2	4562.3	4539.1	4331	4320.8	4290.8	4712.1	4145	4726.2	4427.9	4482.7	4577.4	4136.9	3202.6	3248.1	3144.8	3217.2	2881.4	3051.5	2990.9	3184.6	2858.7	3082.8	2883.7	3217.7	3133.6	3024.4
DOC1	52.8	70.7	51.5	54.6	58.9	60.7	58.8	87.7	63.8	74.9	111	64.2	67.2	86.8	67.5	54.1	55.8	71.3	68.8	102.5	109.7	85.9	60.4	56.9	69.3	53.1	89.7	35.2	31.2	59.3	67.2	68.8	120.6	67.1	50.8	34.2	35.8	78.9	29.6	31	89.3
UIP5	1092.4	1536.8	1604.4	2149.4	2687.1	2815.2	2220.2	1535	1287.2	1811.2	2803	1105.3	1533.4	2401.7	1608	1470.7	1073	904.4	799.3	759.7	1157.1	974.4	1754.9	1214.5	1605.3	1159.7	727.9	1057.5	1281.3	971.1	678.9	413.7	654.5	600.3	595.5	998.5	1087.2	583.5	1058.4	994.6	578.1
YFR045W	1442.8	1237.7	501.1	412.1	414.4	310.1	825.8	762.9	1854.2	659.5	386.8	1777.1	575.9	333.9	1212.5	1419.5	1473.6	1730.6	2084.7	2055.9	1866.4	1708	1218.5	1331.7	1150.4	1548.3	2036.3	725.9	814.4	1035.2	1307.9	1243.2	1213.3	1226.9	1223.7	759.9	797.7	1644.1	878.4	980.1	1471
POL4	1476.8	1497.8	769	875.4	969	1143.4	851.3	770.4	1313.5	938.1	967.4	1496.6	979.1	1147.2	1018.4	1002.5	1070.4	995.6	1216.1	1221.8	1029.6	1041.3	961.4	1081.1	1004	1089.5	1277.7	751.9	801.7	644.6	591.2	622.6	654.5	863.6	778.1	739.7	861.6	655	822.5	681	616.5
DPB2	1701.6	1466.2	1074	901.5	934.9	796.1	634.8	1665.1	744.9	543.8	532.5	602	318	558.8	2115.9	2049.1	1812.6	1686.2	1737.3	1488.8	1535.3	1045.7	2289.4	1938.2	2097.5	1943.5	1516.6	1243.8	1483.6	1254.7	998.2	806.8	835.5	1008.3	806.2	1274.8	1425	877	1326.8	1231.3	813.3
IRC4	1666.6	1674	919.2	493.4	348.8	319	496.4	606.5	982.4	731.7	304.9	718.3	436.9	128.2	557.1	680.2	769.2	1002.2	1549.3	1927.5	2338.9	1446.1	572.1	607.9	561.7	770.6	2036.2	291	337.5	436.8	717.9	1078.4	1750.8	931.2	535.3	275.2	313.4	1549.7	276.2	361.4	1561.5
YBR296C-A	24.1	34.9	42.4	31.7	26.4	22.7	20.7	20.1	30.3	27.3	22.1	30.6	35.2	19.3	20	18.8	20.3	26.8	22.8	26.8	32.1	28.8	18.2	19.2	18.9	19.8	23.7	14.7	14.7	13.3	15.2	17.8	15.7	19.2	22.5	16.6	19.5	15.7	14.8	15.4	14.7
RPS0A	10693.9	10464.8	12934.7	15051.3	15990.5	18475.3	17609.6	18675	10750.7	14239.8	18608.7	7836	14684.1	17283.6	16076	15743.8	15807.2	15142.7	13499.1	7449.8	2164.6	2599.1	15733.5	15678.2	16516.4	16040.5	8075.5	15251.5	15115.6	15450.6	14958.3	13496.7	11409.9	1362.1	2397	15113.1	15065.1	11018.9	14856	14566.4	10897.9
YBR053C	4860.8	3715.5	2489.4	1688.6	804.4	261.3	1321.6	1980.8	5804.7	2571.9	390.4	7658	1819.7	355.4	2823.6	3452.7	3881.7	4739.4	5486.5	6371	6361.9	6555.7	2823.1	3271.7	2678	3918.8	6326.8	1784.6	1695.7	2429.1	3585.5	4256.8	4613.7	5791.7	6604.3	1735.6	1783.6	4280.2	1748.8	2333.4	4602.8
IRC15	341.3	243	150	128.1	84.9	65.1	105.3	116.3	631.4	330.1	191.6	1587	641.1	377.8	161.3	239.5	269.2	390.9	580.8	788.1	854.3	977.3	189.8	248.1	151	262.8	729.7	130.6	107.6	165.4	283.6	346.3	506.2	477.3	648.2	107.4	107	431.9	97.1	142.6	487.2
NCB2	4217	8051.7	7816.5	7038.2	6207.1	6226.8	5870.6	4399.1	6523.3	9922.6	6748.2	7991.8	10135.2	6066.7	5107.8	4961.5	4555.7	3919.2	3586.9	3658.7	4995	6010.1	5188.4	4714.5	5131.9	4649.9	3687.5	3726.9	4295.3	3831.3	2868.4	2117.6	2381.5	3139.6	4146	3742.7	4025.8	2303.8	4045.5	3843.3	2276.1
TMA22	3135.4	3780	4879.1	5439.4	5624.5	5841.5	5231.6	4080.7	4130.5	5968.1	6899.3	2764.7	5339.4	6357.2	4725.2	4542.2	4154.9	3850.3	3543.6	3364.7	3584.9	3787.2	4841.8	4027.5	4725.1	4317.5	3456.5	3143.2	3388.6	3125.4	2678.5	2216.5	2195.2	2065.8	2453.1	3379.5	3251.4	2256.7	3418.7	3208.1	2184.1
BCD1	546.7	1291.4	2165.4	2959	3513.5	4053.6	2145.8	1477.4	945.3	3090.2	3736.7	1035.4	3495.4	4391.7	1496.9	1004.1	718	487.3	361.3	295.8	440.9	625.6	1513	881.1	1515.1	817.1	289.2	1128.2	1395	837.2	400.8	210.7	221.2	257.5	569.7	1270.8	1287	198.8	1300.3	894.7	179.6
YJR079W	70.6	87.5	85.7	67.9	18.6	19.1	79.9	59.6	87	85.3	38.3	105.6	65.5	48.8	272.6	259.6	254.3	303.4	328.6	559.8	816.7	866.5	285.4	249.6	213.2	271.2	495.3	115.3	146.7	176.6	182.8	246	314.1	493.5	540.8	241.6	185.3	647.4	302.7	278	525.8
YJL043W	109.7	106.4	93.6	89.7	60.1	93.1	88.5	131.8	106.5	118.4	88.2	147.6	129.7	80.3	114.1	109.3	118.1	114.9	104.2	139.4	163.7	149.4	109.2	117.1	113.6	104.7	133.7	77.4	65.8	71.9	76.3	65	86.5	55.3	84.4	63.4	70.4	65.8	47.6	69	64.4
YCK3	1016.7	910.2	835.3	880.4	906.2	1070.2	1270.4	1061.9	739	977.6	798.5	960.8	954.6	991.9	1021.4	1091	1105.1	1122.3	1203.1	1240.6	1170.2	1104.5	1030.7	980.9	977.5	1073.9	1210.5	859.6	722.8	693.5	812.4	793.6	884.6	858.3	772.5	856.6	799.3	844.8	848.7	860.3	856.9
MTF2	1123.9	1190.3	922.2	1091.4	1080	1109.2	1067	1048.9	1095.6	1105.5	1099	1176	1167.1	1439.8	1152.4	1223.3	1181.4	1142.2	1206.7	1242.2	1196.7	1129.7	1183.5	1138	1230	1211.4	1182.4	778.2	752.9	788.9	745.3	677.4	789.5	850.5	831.9	723	800.2	744	767.1	716.9	798.5
BUD31	809.8	1187.2	1959.6	2189	2267.8	2625.5	1776	1148.7	936.7	2260.1	2590.3	750.1	2577.9	2726.4	1744.7	1740.5	1242.2	1257.8	1133.7	1524.1	1483.9	1543.6	1858.7	1411	1470	1268.2	1291.2	783	741.5	786	685.5	594.9	598.6	605.3	637.9	681.8	677.3	923.3	810.6	850.3	760
SUA5	746.1	926.7	1616.4	2180.3	2325	3038.6	2266.7	1471.7	942.1	1789.4	3008.7	771.8	2090.2	3001.6	1643	1276	977.5	719	485.9	485.8	639.9	764.3	1599.6	1119.1	1500.7	1026.2	456.1	1134.9	1120.8	813.4	456	233.6	349.6	282.2	556.2	1020.4	1125.2	233.3	1122.2	824.8	265.6
HXT3	16404.9	21419.9	24905.8	23404.1	20334.9	5227.7	10137.2	12869.8	12364.3	24500.1	5697.7	16783.1	25177.9	5581.4	14066.3	13929.5	13979.7	13222.5	11876.7	9548.1	15597.7	15337.3	14387.8	14338.1	14176.6	13935.1	9448.7	11886.4	12023	12390.9	13045.2	11588.7	8075.6	11943.8	17644.2	11515	12062.1	7474.4	11745.7	12211.2	8258.6
SLD5	786.8	945.7	842.6	1005.4	977.3	1037.8	555.8	773.8	574.5	987.7	819.5	723.1	939.1	952.7	1055.7	1059.3	1069.6	1154	1264.7	1319.2	1279.8	1083.7	1019.3	951	1067.2	1157.7	1316.8	710.6	692.9	729.4	780.6	748.6	773.3	533.3	542.2	714.8	689.5	664.2	633.8	664.8	665.2
SED5	537.4	584.3	490.8	617.7	772.2	944.8	996.8	650.8	453.5	579.2	1093.9	449.8	526	1025.2	752	770.4	773.5	772.6	852.2	739.2	703.7	711.4	770.7	700.2	770.6	813.8	805.7	505.5	546.9	512.2	524	498.5	586.7	466.6	428.7	499.4	488.5	510.2	484.5	479.5	527
YPP1	3448.4	3596	3317.5	3913	3580.6	3114.1	1795.7	2921.6	3257.1	4168.7	2072	2756.5	3878	2617.1	3591.4	3628.6	3524.1	3497.3	3504.9	3375.8	2931.9	3360.2	3718.8	3516.9	3561.1	3551.2	3228.9	2635.5	2756.4	2545.7	2399.5	1864.4	1637	2620.8	2398.3	2405.6	2631.7	1692.1	2453.6	2419.5	1564.4
PKP1	2499	2049.2	962.9	778.1	590.5	378.4	801	675.2	2387.6	964.6	420.4	3548.6	855.8	364.1	1247.6	1444.7	1649.3	1843.6	2221.2	2329.4	2844.3	2908.3	1233.8	1306.4	1243.3	1624.7	2273.8	675.8	745.7	955.2	1204.4	1202.5	1557.9	2100.3	2379.6	699.4	784.2	1266.3	711.9	815.4	1360.3
GRX8	3178.3	3297.8	7610.7	9810.7	11625.3	7696.2	2210.7	3033.1	10712.9	4405.7	6872.7	700	6538.3	10837.6	4671.3	4496	4251.7	3913.2	3117.1	3223.8	4095.2	5035.9	4509.4	4730.1	4800.3	4331.8	3243	3725.9	4143.5	3456.3	3005.5	3138.4	3613.7	2284	4173.1	3853.8	3592.8	3929.8	3613.5	3525.8	3583.2
SLM3	706.6	923.3	988.4	1058.4	1043.9	1103.5	779.1	727.5	881.4	1203.2	1185.7	833.6	1296.3	1326	886.2	829.2	687.3	657.4	671.4	705.1	704.5	689.8	929.4	667.5	845	766.8	704.3	934.5	983.2	795.7	627.6	639	564.2	373.4	433	1071.2	872.1	536.8	1004.3	957.4	556.4
PHO84	164.2	179.7	481.1	959.6	1471	2539.8	1946	512.9	183.2	472.6	2446.9	219.8	1528.6	6129.3	458.5	409.9	301.1	229.4	135.1	144.4	227.7	191	302.9	211.5	624.3	455.8	166.7	299.3	316.1	259	177	92	167.9	89.9	105.7	310.4	341.4	102.1	324.8	294.2	108.4
TRX3	3939.8	4035.4	3217.1	3172.9	3211.3	2059	2955.9	3292.7	6853.8	5595.4	2059.6	11775.2	6456.5	1560	3620.2	3665.6	3372.9	3582.3	3994.7	4624.4	5322.2	7118.1	3809.8	3433	3322.7	3499.4	4386.7	2890.5	3357.6	3419.3	3293.6	3274.6	3551.8	6027.4	8467	2811.1	2960.7	3997.9	2913.6	3034.6	3603.7
DIA4	741.3	974.8	664	652.3	607.2	639.9	422.9	792.8	962.6	943.1	434	1218.3	1037.9	416.4	888.5	921.2	959.3	934	930.1	986.1	1248.9	1209.5	894.1	866.4	875.4	1039.9	1003.5	563.5	580.2	553.6	499	457.7	536.1	499.9	698.2	548.9	566.4	505.6	540.1	535.8	535.3
PTC5	2402.8	1965	1519.1	1235.7	1100.2	1040.7	1355.2	1594.4	2025.2	1282.7	769.7	2849	1423.5	646.2	2273.9	2488.1	2407.6	2559.1	2857.3	3161.2	3466.2	3264.7	2291.1	2256.8	2378.8	2457.6	3037.5	1707.2	1656.2	1548.4	1752.8	2053.3	2313	2292	2493.9	1615.8	1659.7	2002.2	1632.7	1568.5	2209.7
NUP42	944.5	1250.5	1028.2	1043.8	1186.5	1236.7	1132.5	1100.6	1020.1	1182.7	1288.1	1195.9	1197.8	1321.1	1335.3	1253.2	1130	1127.1	1138.4	1033.2	1007.3	952.5	1330	1111.5	1264.1	1232	1054.7	788.6	869.6	839.2	753.8	564.1	566.5	574.7	665.7	832.6	930.4	606	844.6	902.2	601
THI21	1747.1	1088.7	676.6	790.2	907.1	1108.9	879.5	1667.9	1494.9	1021.8	988.9	2325.7	1024.5	1139.4	1332.6	1416.3	1197.9	1174.3	1219.2	1124.7	849.3	1089.3	1386	1116.2	1283.9	1254.4	1040.9	856.6	795.9	797.6	705.3	521.9	611.6	751.1	541.2	712.2	871.7	589.7	820.8	833	587.6
RPB4	5380.7	5367.2	3873.5	3750	3474.6	3217.2	3094.4	4405.1	5026.9	3560.8	2631.6	5104.4	3249.3	3259.2	5548.1	5449.8	5579.9	5726.9	5863.7	6026.6	6155.3	5766	5424.8	5470.7	5543.7	5613.5	5827	4439.5	4900.6	4835.5	4511	4193	4467.9	5148.1	4879.1	4131.1	4233.6	4671.5	4431.9	4106.4	4378.5
SYF1	803.6	729.3	823.8	935.2	1209.1	1369	879.9	756.6	752.8	1029.5	1330.1	1009.6	1026.7	1455.9	953.9	885.3	806.7	734.5	764.2	804.6	887.3	736.5	1005.2	602.3	981.6	894	783.5	705.7	759.3	674	598.3	518.5	622.7	527.3	530.5	639.8	690	525.7	682.5	616.4	542.4
ERV46	6525.3	5589.1	5183.9	4390.2	5175.6	5048.1	5949.8	6705.6	5271.4	4650.6	4810.1	5042.9	4072.3	4168.1	8121.2	7945.1	7835.3	7500.5	7072.2	6849.2	6557.9	6406	8347.1	7816	8181.4	8058.9	6630.9	5977.5	6149.9	6035.1	5981.7	5272.1	5516.6	5617.2	5271.4	5845	5707.7	5108.9	5942.3	5563.7	5383.6
YGR205W	2320.8	2257	2027.9	1620.8	701.6	68.7	390.3	849.8	2269.9	2145.6	130.9	3575.3	2288.5	144.1	2147.2	2654.9	2899.8	3388.9	4193	4783.3	4964.1	4626.1	2319.7	2682	2117	2752.7	4285.2	1284.2	1297.8	1771.2	2328.7	2344.6	2234.6	2272.3	3577.6	980.8	1317.2	2191.8	1165.8	1495.7	2059
CBC2	4551	4273.9	3486	3662.2	3938.3	3958.2	4283.2	3875.3	4173.2	3770.3	3884.2	3790.8	3428.2	3426.9	4886	4904.4	4795.2	4697.8	4670.2	4865.7	4678.6	4328.4	4948.4	4487.4	4910.3	4899	4821.1	3514.1	3896.6	3812.7	3447.7	3066.1	3121.4	3143.9	2706.4	3429.5	3647.9	3130.9	3445.8	3568.9	2919.8
TMA20	5008	5854.8	5957.4	7029.9	6930.2	7559.9	7523.9	6454.7	5106	6940.4	8131	3347.1	6334	7628.1	8300.7	8545.9	7758	7507.8	7128.9	6219.1	6562.2	6109.4	8777.6	7895.9	8681.2	8119.5	6129.3	6559.6	6009.4	6791.2	5709.8	4594.4	4010.6	3378.3	3576.9	5626.1	6456	4178.4	5965.4	5846.7	3914.5
IRC19	553.4	589.9	482	602.8	809.4	994.5	834.5	547.5	645.2	700.9	1249.1	558.9	750.2	1349.7	695.1	601.8	558.4	471.6	443.9	423.5	495.5	556.7	635.4	543	685.7	592.4	424.4	430.2	512.8	406.8	291.4	254.4	343.2	343.4	515.3	482.6	488.3	296.6	461.7	414.7	333.9
CNB1	5862.9	5739.5	5002.5	4637.6	4161.8	3573	5323.2	5558.5	5751.9	4819.4	3747.4	6192.9	4373.3	3467.9	7047.3	7334	7041	6922.9	6656.2	7731.1	7927.5	7786.7	7081.5	6879.8	6854.7	6948.9	7188.8	4886.5	5098.4	5501.7	5183.2	5091.3	6013.4	8016	6907.6	4930.7	5153.2	6031.2	5157.6	5460.9	6128.8
YBR197C	631.9	692.7	861.6	1115.7	1243	1460.9	1395.6	942.3	756.2	1107.3	1688.9	818.2	1264.1	1630.7	1232.6	1242.2	1080.6	973.4	943.8	823.1	974.9	1092.7	1214.4	1014.7	1259.7	1144.7	829.8	789.1	777.1	784.5	694.1	533.4	628.1	500.7	674.5	703.6	727.9	485.1	687.2	662.4	543.5
IOC4	2720	2456.6	1559.7	1679.9	1939.3	2195.6	2094.2	2206	2443.4	1529.5	2269.3	3131.7	1702.5	2164	2815.7	2908.8	3099.4	3276.8	3326	3531.8	3385.7	3206.6	2769.5	2781.9	2770.2	3092.9	3481.7	1791.4	1870.4	1972.3	2115.8	1988.2	2133.9	1818.3	1709.3	1746	1791.5	2005.2	1644.6	1828.7	1890.5
SKI7	1549.3	1461.9	698.8	758.2	896.5	1058	1485.8	1482.3	1716	903.3	1126.5	2153.4	893.9	1220	1591.9	1682.2	1611.1	1637.6	1701.6	1681.1	1558.2	1505.7	1674.1	1766.9	1653.4	1628.2	1653.7	1351.4	1233.9	1390.2	1375.5	1301.8	1356.5	1541.5	1428.4	1224.4	1318.4	1544.9	1268.6	1336.9	1489.8
YEH2	1969.1	2196	2129.5	2247.5	2121.2	2592.5	2454.6	2528.8	1632.1	1978.2	2736.9	1239.8	2072.9	2695	3412.3	3584	3463.8	3131.8	3076.4	2732.3	2305.2	1970.1	3610.5	3269.4	3581.8	3307.1	2562.4	2468.9	2426.6	2241.1	2130.9	1655.5	1724.6	1551.9	1268.4	2230.6	2499.3	1679.3	2514.3	2260.3	1677.6
FCY1	12166.1	12693.8	11721.6	12238.7	13208.3	12548.6	10204.5	10066.8	10585.9	12905.9	11958.5	11222.4	11480.7	10999.3	11577.1	11583.8	11291.5	10894.9	11173	11882.8	11472.1	10784.6	11983.6	11048.9	11994.4	11631.7	11410	9525.9	10116.2	10328.5	10090.1	8870.6	10142.2	11009.3	10563	8888	9849.5	9391.1	9121.9	9331.2	9393.8
CIN8	2179.3	2405.6	1939.4	1712.3	1536.9	1373.5	764.4	951.9	2189.1	1263.9	832.5	2062	1077.5	696.1	1648.1	1849.9	2005.1	1850.3	2026.6	2041	2639.1	2334.2	1662.5	2009.7	1932.8	2021.8	2099	1333.1	1457.7	1321	1177.4	1234.9	1111.9	1667.3	2057.2	1445.9	1546.1	1143.9	1445.4	1335	1054
LCB5	1056	928	706.5	709.8	935.8	1190	1359.7	1543.7	1073.7	954.1	1089.4	1412	814.2	725.4	1606.1	1623	1509.7	1388.1	1445.5	1269.7	1181.7	1329.1	1739	1485.2	1658.8	1606.6	1206.1	1134.5	1121.3	1160.8	1288.9	1051.7	1154.3	1505.3	1137.8	1042.4	1123.1	1097.4	1023.8	1104.9	1073.9
NPT1	3921.1	3853.4	4499.3	4948.6	4945.1	5501.4	6796.4	5842.6	2988.1	4371.2	6756.4	1781.5	4296.7	6043.9	5526.4	5663.3	5736.1	5357.4	5124.3	4634.1	4601.5	4061.6	5615.4	5616.6	5749.4	5515.6	4801.3	4609.5	4245.6	4037.4	4012.7	3656	3612.4	3523.3	3131.5	4445.9	4606.8	3184.9	4256.4	4195.8	3372.8
VPS33	1563.8	1531.6	1097.3	1237.3	1679	1579.1	1890.8	1653.5	1885.9	1597	1936	1701.2	1384.8	1864.5	1877.3	1896.1	1657.9	1728.1	1739.1	1723.3	1697.2	1520	2099.5	1768	1816.4	1775.6	1694.9	1322.4	1385.2	1373.2	1324.7	1211.8	1324	1395.1	1277.6	1281.4	1312.9	1449.3	1368.3	1407.2	1505.3
JNM1	648.2	661.4	527.4	494	592.8	652.9	689.6	476.2	724.3	628.2	596.7	970.5	611.5	575	864.2	797.1	841.1	793.7	962.6	961.4	1049.7	1040.9	784.9	847	878	842.4	936.6	573.4	598.6	592.3	649.2	618.1	741	713.9	684.4	538.1	596.3	677.9	536.1	581.4	649.2
SEC10	2128.4	1591	1432	1250.9	1253.2	1542.9	1444.9	1492.1	1773.3	1193.1	1221.3	2058.5	1344	1095.1	2400.1	2381	2589.2	2514.1	2411.6	2528.5	2632.9	2584.1	2163.7	2560.1	2445.4	2408.5	2445	1983.9	1820.1	1480.9	1648.1	1764.7	1943.2	1811.8	1863.3	1664.6	1732.5	1448.3	1561.4	1476.1	1530.8
AGE2	2229.8	1834.7	1389	1396	1646.5	1904.6	2531.3	2674.3	1301.6	1149.6	1778.5	1125	974.2	1772.5	4140.1	4009.5	3972.7	3881	3502.3	3434.1	2471.6	2378	4068.5	3813	4131.3	4085.2	3498.2	2537.3	2589.7	2824.2	2684.4	2787.7	3045.5	2798.9	2026.1	2902.5	2713.6	3097	2890.8	2970.1	3212.8
YSP3	6250.6	5163.1	3139.7	1965.7	865.8	351.1	443	631.6	2828.5	2592.9	458.1	7455.4	2256	394.2	1756.5	2182.8	2238.4	2979.8	4599.3	7262.3	6728.7	5878	1960.3	1942.4	1598.5	2086.8	6629.7	883.2	846	1256.7	1950.9	2375.2	4189.7	3630.3	2664.5	818.2	836.4	3775	827.8	991	3905.1
BNI4	3364.3	3491.1	1653.9	1174.6	1172.9	1494.4	1462.8	1783.3	2044.6	1248.9	1393.1	2437.2	1286.3	1566.6	2742.5	2822.3	2753.5	2847.9	3058.1	3136.7	2971.7	2387.9	2686.3	2779.2	2700.9	2844	3047.8	1575.3	1620.2	1679.7	1832.4	1670.8	1911.2	1668.1	1456.4	1364.9	1606.8	1756.3	1589.8	1558.9	1792.6
UGP1	13779.3	11065.7	6542.4	4245.9	2363.6	1591.7	3108.7	6967.2	12509.6	4940.3	1849.3	15513.3	4922.6	1871.6	10548.9	11954.1	13370.1	15184.1	17306	18630.6	17289.6	16877.8	10565.6	12182.9	10494.6	12799.1	18394.7	8209.1	7685.4	9766.4	13090.6	14031.3	14685.2	12621.6	13916.7	7629.5	8202.4	13970.9	7747.6	9154.4	14433.8
GEP7	2523.5	2208.6	2042	1919.6	1855.2	1717.1	1288	1699.8	2346.2	2346	1586.5	2430.5	2258.2	1858	2311.8	2469.1	2294	2334.9	2349.3	2809.2	2499.7	2633.9	2334.3	2412.1	2424.5	2600.8	2658.9	1610.8	1670.6	1565	1638.4	1577.6	1958.2	1952.9	2145.9	1488.6	1492.1	1649.2	1424.2	1367.8	1700.2
PRS5	4643.2	5178.9	6543.7	7637.2	7734	7699.7	6283.9	5895.3	4729.6	7340.7	7314.6	3856.2	7207.7	7141.5	6359.3	6078.7	5743.9	5240.1	4747.6	4133.4	4297.3	4354.5	6274.8	5631.9	6610.2	6027.2	4123.6	5249.3	5303.5	4657.9	4135.7	3375.7	3084.6	3099.9	3748	4964.9	5208.7	2770	4698.4	4338.8	2734.8
MDM35	3324.5	3079	2100.5	2417.6	3225.6	2732.6	4583.2	3465.4	5021.3	2226.6	4886.5	3034	1663.3	3980.8	3266.6	3626.5	3902.2	4110.2	4403.7	4762.3	4782.4	4515.6	3407.8	3755.4	3366.7	3785.7	4526.1	2668.2	3014.7	3196.6	3304.5	3406.8	3793.3	3519.1	3243.4	2535.5	2844.7	4272.8	2777.3	2846.2	3915.6
DSE1	5142.2	5060.3	5030.5	5216.6	5987.8	6231.3	3192.2	4352.3	8424.9	6336.6	6404.1	7975.6	7613.1	9161.5	5251	4998.7	5281.5	4646.3	4187.9	5637.6	7024.9	8089.6	4936.9	5490.1	5322.2	4908.5	5088.5	3938	3943.9	3436.5	3340.4	3330.4	3795.2	3548.9	4871.3	4402	4003.7	3124.2	3990.5	3754.1	3419.7
PRS4	1547.3	2741.6	4770	5899	6978.9	7375.6	6235.1	5214.6	1909.1	6017.7	7213.5	1249.8	5626.3	6876.6	4997.5	4434.2	3312.4	2626.7	1640.3	959.4	1107.9	1300.8	5022.1	3741.6	4675.1	3542.2	872.4	3931.7	4305	3233.3	2341.3	1097.5	574.9	711.1	1016.9	3634.8	3786.3	556.9	3741.6	3215.3	483.3
YPL272C	1176.1	610.2	281.1	360.2	467.2	589.8	1251.4	1355.4	1113.9	535.6	569.9	1720.6	642.1	709.7	807.3	861.6	906.7	1062.2	1081.1	989.4	634	749.1	822.5	822.5	697.3	873	953.8	468.8	458.9	567.1	607.4	494.8	555.9	716.8	676.8	443.7	521.1	544.8	460.4	560.4	521.7
BMH2	13597.1	10683.7	8481.8	6658.9	4228.8	2769.4	7447.9	8891.1	9676.5	6808.4	2341.3	12837	6202.6	1936.8	9222.3	9913	10289	11045.4	11628.1	13854.5	14433	15531	9213.3	9483.7	9348.6	10378.8	14551.7	6806.5	6353.1	7184.1	8051.5	9271.6	11177.4	13040.8	13302.1	7629.6	6906.3	10294.1	7013	7854.5	11188.6
ADH6	7721	7838.2	7469.2	7992.4	8378.4	9403.1	8704.1	8289.8	5253.7	7836.6	7863.9	4550.8	6953.3	8001.4	9636.2	9529.2	9102.2	8951.5	8583.9	8119.4	9154.2	9286.2	9730	8945.8	9397.9	9249.6	7883.3	7559.8	7399.5	7807.8	7797	6891.8	7394.7	7540.5	5850	7191.3	7386.8	6535.8	7255.5	7587.5	6942
PEX14	1966.6	1886.2	1448.7	1423.5	1525.4	1426.6	2223.9	2521.9	2701	1719.6	1794.9	2828.5	1619	2364.9	2390.7	2605.8	2501.6	2579.8	2821.1	2699.9	2520.5	2637.7	2594	2402.5	2494.4	2647	2674.5	1559.2	1735.5	1882.2	1911.9	1671.8	1816.7	1958.6	1914.9	1543.7	1777.4	1928.8	1668.1	1791.6	1901.8
TVP38	4335.8	3892.5	3049.5	2967.5	2719.2	2725	3487.6	3596.5	3460.8	2743.3	2894.6	3877.4	2191.5	2097.6	5140.3	5524.3	5370.8	5425	5737	6209.6	6301.1	5204.3	5337.9	4971.7	5314.3	5471.8	6118.8	3837.8	3827.1	4140.1	4115.3	3894	4667.4	4353.1	3397.2	3609.1	3795.7	4456.8	3601.8	3726.6	4677.5
YGR168C	983.8	816.3	594.9	640.8	762.4	1058.4	1373.7	1065.7	1067.2	786.8	1060.8	1320.5	723.3	848.5	975.1	981.5	907.6	942.3	1041.1	1133	1313.4	1263.1	1067.2	924	971.4	980.7	1048.8	754.9	774.6	740.1	741.9	718.5	874.1	991	863.5	694.6	712.6	861.6	749.6	720.9	888.5
YDL199C	1060.2	899.7	376.4	236.4	170.2	114.4	251.7	335	1469.3	441.9	133	2904.1	529.1	115.6	670.4	847.7	1032.2	1365.9	1965.9	1870.1	1747	1691.1	703.7	822.7	621.1	987.6	1790.5	402.7	427.9	570.6	1018.9	1069	957.4	1058.7	1397.7	377.3	406.3	946.7	414.5	527.3	966
PRI2	3399.8	2625	1289.1	895.1	783	705.6	793.5	2108.2	1721.3	701	656.5	1553.2	541.9	599.9	2270.9	2415.1	2388.4	2528.9	2845	2987	2371.4	1741.8	2307.2	2298.1	2149.5	2341.7	2998.4	1569	1609.5	1670.3	1774.7	1727.4	2061.9	2265.6	2110.1	1488.9	1619.8	2086.9	1595.1	1637.5	2017.3
EST3	1848.6	1739.5	947.1	900.6	1105.8	1142.7	2159.2	1848.6	1891.7	1038.4	1277	1854.9	835.2	1110.9	2273.4	2282.1	2301.4	2291.9	2458.9	2697.3	2976.6	2820.5	2270.5	2287.5	2344.4	2398.9	2851.1	1770.2	1964.4	2041.5	2019	2050	2766.9	2790.2	1906.2	1875.4	1963	2698.7	1943.2	2114.9	2567.4
AGX1	1664.5	1461.1	943.9	749.8	612.2	433.6	689.6	619.7	3192	1989.2	930.3	7610.3	2813.4	1248.7	745.3	881.4	943.6	1261.9	1693.2	2309	2233.6	2852.4	802.1	809	675.3	930.9	2146.5	531	568.9	743.3	1044.1	1249.7	1639.2	2223.3	4317.3	483.6	592	1770.1	509.9	707.5	1717.5
RTR1	646.7	514.5	444.1	444	432.3	580.5	910.3	505.1	593.1	446.1	626.2	806.5	449.9	328.3	749.5	775.7	847.3	899.5	964.9	1103.6	1320.2	1293.4	692.5	697.6	729.8	845.3	1033.8	490.8	449.7	534.8	673.2	834.3	1231.1	923.1	809.8	439.8	453.1	842	361.8	432.3	914.6
PUT3	1602.3	1690.3	1563.5	1660	1672.1	1683.9	2524.8	1889.5	1566.7	1539.8	1965.7	1940.1	1597.6	3063.3	2045.2	1886.9	1699.7	1677.1	1654	1896.6	1637.3	1754.2	2035.5	1872.2	1866.9	1790.5	1810.9	1542.6	1527.2	1422.5	1297.3	1248.7	1558.2	2124.4	1643.9	1677	1658.4	1692	1651.9	1535.2	1602.5
SBH2	10912.3	11392.1	9894.3	10114.4	10812.4	10871.7	11942.3	11599.6	10629	10242.5	11165	10499.9	8948	10081.1	10302.9	10193.8	9690.6	9405.8	9026.3	9478	10473.7	10116	10646.6	10142.7	10226.5	9955.7	9331.6	9447.7	10375.3	9704.7	8963.4	8171.4	8741.7	10098.6	9138.2	9711.9	9442.2	9524.6	10145.7	9730.7	9272.7
RPO26	5978.8	8834.7	10484.6	12180.9	12649.4	12786.7	10055.6	9298.3	6220.4	11943.7	12365	4711.6	11647.2	11808.7	9459.5	8573.3	8352.4	6998.5	5822.3	4706.6	5264.1	5743.3	9228.5	9071.4	9962.3	9062.6	4912.4	8644.5	9656.6	7431.6	5800.6	4357.5	3946.7	4142.9	4256.1	8472.6	8456.3	3597.9	8474.9	7533.5	3509.4
GID7	3801.1	3017.8	1358.1	881.9	659.2	636	1152.3	1515.4	3904.8	1288.9	783.6	6092.5	1311.6	819.9	2682	2935.3	3227.9	3766.6	4587.8	5465.3	5797.4	5757.5	2742.8	2959.9	2668.1	3220.4	4964	1671.4	1734.4	2043.2	2767.8	3074	3632.2	5183.3	4865.1	1697	1887.7	3671.5	1787.3	2036.1	3565.4
SRO9	1289.1	3174.6	8601	10096.6	9113.5	10494.3	9057.9	6890.7	1264.4	9119.3	10529.9	670.1	9754.9	10984.7	8091.6	5981.8	4629.9	3241.5	1862.9	612.8	697.9	764.3	7325.1	5573	7485.9	5624	621.7	5465.8	4813.5	4347	3164.1	1676	579.3	189.4	438.7	5171.1	4779.7	770.4	6089.8	4784.7	533.5
SLS1	803.3	782.7	719.3	778	749.6	860	573	514.6	744.6	967	673.1	740.7	1093.8	788	812.8	857.1	896.5	928.4	967.5	955.3	893.9	793	849	785.1	816.3	933.5	921.5	459.8	453.1	412.2	377.5	319.8	315.2	285.8	358.5	453.8	484.1	279.2	418.8	380.9	263.3
HPA2	903.2	770.1	341.1	256.5	226.9	175.8	453.9	330.9	1340.2	422	361	1672.9	646.5	605.5	701.5	762.6	824.8	935.9	1324.1	1524.1	1535.8	1597.6	722.9	743.3	686.5	740	1498.8	266.9	294.8	539.3	544.8	567.7	976.2	1525.3	1026.1	250.7	376.7	1289	326.7	375.3	1062.9
HSH49	1101.1	1427.7	1414.3	1619.8	1958.4	2277.1	2491.4	1276.9	1737	1923	2700.9	1708.1	1782.2	2153.1	1508	1267.5	1155.7	989.2	1025.5	1071.9	1266.7	1403.7	1498	1222.4	1455	1217.7	1170.8	1323.6	1469.7	1199.7	998.6	1085	1392.2	1075.8	1351.3	1300.2	1279.7	1235.7	1271.8	1123.9	1191.6
SKG6	3273.6	3495.4	2165.7	1842.5	1834.8	2371.7	1752.8	2853.2	2358.9	2077.2	1545.4	1746.5	1647.6	1268	2058.6	1821.7	1609.7	1332.6	1320.4	1338.8	1205.2	1181	2156.4	1776.8	2011.2	1673.3	1378.1	1697.9	1794	1429	996	746.5	976.8	1107.7	1418	1667.1	1676.7	850.9	1650.8	1425.9	874.1
YIF1	5185.9	4734.1	3732.2	3259	2955.8	2753.9	3651.1	5013.6	3812.7	2601.5	2464	3793	2187.2	2559.4	5813.5	5919.5	5830.6	5982.6	6047	6204.2	5367.8	4968.4	5943.9	5798.7	5802	6124.2	6212.8	4211.1	4178.2	4155.1	4500.9	4063.6	4507.3	4187.1	4182.7	4166.6	4074.2	4047.5	4148	4125.4	4215.4
THI7	1968.9	1810.8	2397.6	2603.9	2961.2	4738.8	2975.2	2368	1632.2	4436.2	5155.3	2498.5	9815.5	8316.3	1994.2	1894.2	1717	1575.1	1520.5	1725.4	2310.1	2333.3	2023.8	1731.2	1810.7	1706.7	1624.3	1113.8	1138.4	1226.2	1034	881.3	1189.6	1778.4	1530.8	1139.4	1266.8	1111	1313.3	1158.8	1172.9
FMP27	7666.4	7661.2	5676	4756.6	2903	1323.2	2799.1	4071.5	8148.1	5784.8	1187.2	10918.7	6367.6	1109.6	5291.1	5344.3	6059	6257.4	7406	8400.3	8488.8	8432.1	5072.2	5871.7	5337.8	5798.1	8249.9	3698.7	4019.1	3435.4	4109.2	4649.1	5889.9	7011.2	7207.7	3729	3905.7	5507.3	3948	3712.7	5371.7
YKL162C	659.3	743.6	274.1	176.1	140.9	83.3	195.5	242.3	931.9	274	86.3	1701.9	276.2	70.1	423.2	486.7	558.3	736.5	1053.9	1032.3	1001.5	986.2	465	502.8	443.2	577.9	1011.4	279.3	290.9	405.7	599.7	554	560.6	543.5	681.1	292.4	321.6	555.4	272.9	370.3	526.6
TVP15	5839	5385.2	4031.6	2988.1	2203.1	1127.1	2492.6	3648	4798.7	3117.9	901.9	6638	2485.8	637	5712	6237	6703.1	7258.8	7893	9002.3	9255.1	8730	5493.9	6028.9	5551.9	6540.3	8932.3	3912.5	4146.8	4732.1	5032.3	5205.2	6089.9	6868.5	6616.5	3740.7	3696.3	5932.4	3568.3	4104.6	5975.1
TIM11	9058.6	8270.2	5386.7	5156.8	5701.6	4743.1	5878.1	5660.4	8515.3	6193.5	5612.7	8824.7	5341.7	5141.6	6189.5	6482.9	6689.4	7152	7821.1	8494.3	9540.7	9500	6344.8	6372.4	5931.4	6720.6	8687.9	6826.2	8429.9	7384.3	7093.6	7944.1	9669.2	10750.8	10386	6525.4	6571	9569	6693.9	6118.9	8623.7
PAN2	3017.5	3378	2809.4	2299.4	1652.4	1500.5	1777.7	1874.5	3014.1	2127.2	1425.8	3021.9	2277.7	1470.1	3374.8	3522.9	3548.1	3652.3	4119.6	4420.7	4739	4081.9	3639.7	3489.5	3474.2	3487.8	4289.8	2022.7	1878.9	2280.4	2271.6	2224.3	1888.3	2757.7	2587.8	2249.6	2593	2602	2563.1	2532	2392.8
YPL245W	1612.7	1975.8	2038.9	2564.4	2684.1	3352.2	3588.6	3346.9	1459.5	2469.4	2467.9	1225.3	2177.2	2417.2	3167.7	3097	2576.1	2252.4	2081.8	1555.8	1646.3	1649.4	3454.2	2738.2	3251.6	2695.5	1539.3	2356.7	2433.8	2152.3	1765.9	1215	865.6	1189.2	1143.3	2619.6	2666.2	1232.9	2939.4	2518.1	1164.9
BRL1	632.5	546.9	495.2	560.7	547.2	537.3	305.2	560.4	532.6	681.6	320.8	680.1	802.9	469.5	593.1	610	563.1	541.2	594.8	602.4	602.4	633.6	624.9	559.3	634	585.7	603.4	461.8	438.3	407.7	351.3	281.4	342.5	344.3	429.5	426.5	419.5	486.5	449.6	394.4	313.2
YPR174C	2123.5	1999.9	1203.7	1156.3	1234.8	1097.8	1557.5	2066.4	1735.5	791.5	887.2	1557.8	679.7	842.9	2335.4	2264.8	1957.5	1885.8	2034.5	1904.2	2302.6	1797.6	2445.8	2107.1	2279.3	2126.7	1959.7	1056.6	1335.6	1502.4	1106.8	994.5	1237.8	1935.1	1463.3	1271.4	1393.5	1432.4	1572.8	1257.4	1456.6
ZAP1	678.4	604	697	901.2	1051.5	1434.1	1623.2	731	997.7	1244.3	1574	1346.9	1425	1467.5	833.6	766.3	666.5	577.6	604.3	548.3	558.5	693.2	875.4	683	827.4	725.8	529.9	598	619.1	592.5	544.2	397.3	625	654.2	640.4	552	655.3	452.3	569.2	539.3	498.8
ORC1	1634.1	1722.6	1732.2	1717.9	1737	2020.3	1445.9	1363.9	1722.2	1679.1	1718.6	2190.7	1596.1	1617.8	1974	1847.6	1793.2	1682.8	1621.3	1568.9	1639.6	1582.1	1963	1862.3	2025.7	1846.9	1621.7	1725.6	1787.3	1428	1213.9	1063.5	841	977.7	1408	1414.4	1703.9	812	1426	1279.9	757.7
AEP2	1337.4	1114.3	949.4	1028.5	1190	1167.5	884.4	1194.4	1227.6	1133.9	822.3	1559.6	1114.3	1024.7	1357.5	1385.9	1290.4	1317.2	1237.5	1250.6	897.2	853	1452.9	1335.9	1272.7	1284.5	1114.8	1060.3	1102.5	944.5	898.7	753.8	665.1	558.9	627.4	939.8	937.1	721.1	997.6	938.1	643.2
PSK1	4356.9	4295.7	2772.3	1396.3	752.5	524.9	1820.1	2099.4	4766.4	2771.2	496.9	7628.8	3284.7	421.3	3257.4	3970.9	4341.9	4933.2	5723.2	6295.2	7234.5	6674.1	3574.9	3656.7	3118.8	3942.2	6067.2	2089.6	2031.7	2385.5	3583.9	3746.2	3398.8	4012.8	3988.3	1923.9	2035.7	3844.7	1985	2351.1	3558.5
WRS1	4189.3	5649.7	6891.4	8091.2	7901.5	7969.8	8024.1	7314.2	3635	7685.4	8079.7	1860.9	7272.7	8650.8	8126.6	8217.3	7948.1	7408.8	7044.9	5131.5	4649	4052.3	8522.3	7860.9	8928.3	8032	5151.5	6974.8	6653.5	6312.3	6112.6	4984.2	3932.6	3148.1	2635.4	6204.6	6887.7	3921.2	6299.1	6079.6	3853.2
OMA1	1853.1	1719.5	1347.3	1348.8	1427	1521.4	1409.4	1305.6	1325.5	1422.3	1633.8	1900.8	1369.8	1564.4	1848.2	1900.9	1881.7	1898.2	2107.3	2334.4	2017.7	1895.4	1833.3	1711.5	1817.8	1883.3	2353.6	1244.1	1206.9	1341.3	1437.8	1495	1625	1397.9	1373.1	1291.8	1233	1543.2	1179.7	1248.7	1545.7
RPA190	1735	2264.6	7804.8	10346.4	11262.3	12461.6	10238.9	7523.8	4094.6	10043.4	11939.4	1742.2	10998.1	12365	6856.6	5716.4	4577.6	3798.3	2270.5	537.7	802.3	1162.2	7394.3	4996.9	6314.5	4857.6	531.8	5196.3	5231.7	4899.8	4048.6	2421.2	330.3	200.7	857.6	5183.8	5434.1	593.5	5570.6	4973.5	406.9
TAX4	788	467.5	474.2	436.4	367.5	388.9	424.7	354.8	675.6	615	447.1	1239.7	669.8	519.7	506.3	502.6	528.4	602.2	731	765.9	737.3	706.8	515.9	500.7	441.4	496.9	706.1	291.9	281.9	408.5	556.3	616.1	505.9	580.3	818.9	438.5	461.6	512.8	436.3	455.2	565.8
DID4	6246	5241.2	2929.5	2311.9	1887.5	1747.8	3298.8	3796	5285.9	2397.7	1792.5	7507.3	1774.4	1104.5	4790.6	5015.4	5303.6	5532.9	6249.7	7208.6	7091	6628.4	4921.8	5125.9	4788.9	5445.4	6942.2	3146.8	3568.6	3751.2	4150.9	4568.9	5464.6	6039.2	5926.8	3321.6	3554.5	5330.3	3505.3	3671.2	5426.4
YCR075W-A	4859.8	5158.8	3003.9	2192.2	1597.9	1031.2	1545.5	1875.8	4114.4	2598.5	814.4	4087.5	1820	614.1	3502.2	3519.5	3890.5	3963.3	4371.8	5521.7	5861.7	5445.3	3370.4	3716	3351.7	3697.5	5348.1	2414	2849.6	2782.1	2957.9	3304.4	4058	3938.4	3758.3	2410.9	2554.1	4115.8	2540.6	2702.9	3958.2
CDC40	740.8	1036	1471.2	1820.4	1948	2330.8	1248.4	1094.7	873.5	1815.5	2284.5	1299	2198.7	2468.1	1206.1	1142.2	993.8	908.5	829.6	870.9	1003.2	1014.4	1266.1	1028.3	1206.1	1027.3	825.7	1003.7	974.6	817	702.5	531.5	598.5	553	686.3	960	907.3	496.8	906	838.1	544.1
MIF2	1912.4	2025.1	952.4	948.5	1174.4	1093.1	1550.1	1382.3	1770.8	732.9	967.8	1877.5	677.2	1172.6	1576	1554.6	1503.3	1538.4	1535.6	1735.2	1902.7	1697.6	1645.3	1500.2	1538.2	1546.1	1765.1	980.8	1089.9	1172.3	1116.3	1017.3	1333.1	1346.8	1229.1	1017	1106.2	1382.4	1057.8	1124.9	1344.2
ACF4	1308.7	1001.4	481.2	479.9	517.1	423	555.5	682.4	1153.7	524.3	287.4	1314.8	509.6	205.3	1103.9	1184.2	1292.5	1412.3	1641.3	1723.2	1607.8	1614.3	1087	1158.4	1086.8	1304.1	1796.2	674.4	680.9	886.5	1074.5	1094.6	1101	1105.9	1031.2	739.8	725.3	1103.4	659.4	770.6	1109.4
CNA1	1117.6	950.9	1004	883	828.3	1143.6	1023	1250.1	933.9	1066.7	745.7	1117.8	1061.7	782.6	1725.8	1824.6	1488.4	1402.5	1294.7	1126.7	1220.9	1336.7	1795.4	1516.5	1682.4	1521.2	1030.1	1159.4	1118.6	1074.3	1030.4	703.6	635.7	797.3	994.9	1096.7	1179.6	636.5	1182.6	1165.6	609.9
YGR266W	3030.8	2729.5	2105.9	1687.9	1468	1552.2	2468.1	2060.4	3524.9	2267.5	1564	4592	2666	1622.2	3241.4	3139.9	3265.9	3298.5	3779	4008.1	4255.6	5040.7	3107.2	3117.9	3090.2	3138.7	3964.2	1746.1	1959.4	2002.5	2210.6	1974.8	2181.8	2185.8	2178	1769.8	1978.8	2257	2083.9	1863.2	2211.9
MED4	1724.2	1591.7	1087.4	1101.8	1289.3	1311	1711.6	1760.9	1726.2	1068.4	1264.2	1500.7	994	1240.9	2340.9	2374.9	2210.4	2175.8	2375.3	2189.6	1756.3	1608.3	2504.7	2033.6	2308.6	2343.4	2228.9	1500.5	1618.5	1832.3	1697.9	1487.7	1524.4	1445.1	1277.5	1606.9	1702.2	1930.6	1760.8	1735.9	1706
[truncated: 4,928 more rows]
