# Supplementary material for: Data Reduction Approaches for Dissecting Transcriptional Effects on Metabolism
Source: Front Plant Sci. 2018 Apr 20;9:538. doi: 10.3389/fpls.2018.00538 (PMC5920133; doi:10.3389/fpls.2018.00538)
Supplement: Supplementary file 2 [file Table2.XLS]

## Sheet: Supplemental Table 2
Supplemental Table 2 – List of metabolite pairs identified with the TPC approach with the E. coli data set
Metabolite 1	Metabolite 2	Pearson correlation	Partial Correlation
unknown carboxylic acid 02	Trehalose	0.484706	0.467755
unknown acid 519	Hexacosanoic acid	0.434467	0.448769
similar to butyric acid 4 amino 2 hydroxy	Trehalose	0.416403	0.401843
unknown 132	similar to gluconic acid	0.414411	0.425395
unknown carboxylic acid 10	unknown 120	0.407382	0.401941
Phosphate	unknown acid 519	0.388581	0.379976
unknown carboxylic acid 02	similar to nicotinic acid	0.364392	0.379247
unknown amine 02	choline chloride cont	0.362523	0.37441
unknown acid 519	unknown 035	0.354072	0.340229
similar to erythritol	Aspartic acid	0.35073	0.368967
unknown 129	choline chloride cont	0.348916	0.365096
similar to butyric acid 4 amino 2 hydroxy	Galactonic acid gamma lactone	0.346871	0.331115
Adipic acid	unknown 036	0.343256	0.350572
similar to glycerate3 P	similar to glucose 6 P	0.341787	0.351176
unknown 148	unknown 072	0.341324	0.361572
Adipic acid	oxamic acid	0.340395	0.347958
Threonic acid	unknown sterol 01	0.336598	0.319781
unknown 035	unknown 058	0.33379	0.324205
oxalic acid	unknown 114	0.330598	0.341268
oxalic acid	norvaline	0.330598	0.341268
Aspartic acid	unknown sterol 01	0.330525	0.312275
unknown carboxylic acid 04	unknown sterol 01	0.323351	0.312049
Glutamic acid N acetyl	unknown sterol 01	0.318009	0.308124
Leucine	unknown 012	0.309936	0.326108
Phosphate	Glycerol 3 phosphate	0.3082	0.319007
similar to fumaric acid	6-hydroxynicotinic acid	0.307107	0.319984
similar to butyric acid 4 amino 2 hydroxy	unknown 058	0.306017	0.296945
unknown 005	dodecanoic acid	0.305755	0.293978
unknown 132	Aspartic acid	0.303177	0.325492
unknown acid 519	Ornithine	0.303011	0.2905
Adipic acid	unknown sterol 01	0.301007	0.292343
unknown 132	asparagine	0.297643	0.308292
unknown 136	unknown 072	0.295555	0.285677
similar to gluconic acid	Glyceric acid 3 phosphate	0.295166	0.288398
similar to butyric acid 4 amino 2 hydroxy	unknown 035	0.291406	0.272492
unknown 110	unknown carboxylic acid 02	0.291015	0.307778
Glutamine N acetyl	unknown 058	0.290566	0.305019
Phosphate	Galactonic acid gamma lactone	0.288831	0.276351
oxalic acid	similar to maltose	0.286385	0.3066
Threonic acid	Glyceric acid 3 phosphate	0.280763	0.26535
Azelaic acid	Linolenic acid	0.28068	0.292136
similar to glucose 6 P	dodecanoic acid	0.279888	0.270624
unknown 044	arginine	0.279639	0.287719
Valine	unknown acid 519	0.277107	0.288639
PRED_Uracil	unknown 072	0.27637	0.295008
Glutamic acid N acetyl	similar to siopropyl beta D thiogalactopyranoside	0.276284	0.287343
PRED_Uracil	similar to galactinol dihydride	0.275502	0.286796
oxalic acid	unknown phosphorylated compound 01	0.275359	0.288376
Ethanimidic acid N trimethylsilyl trimethylsilyl ester	dihydroorotic acid	0.274888	0.284607
similar to butyric acid 4 amino 2 hydroxy	Azelaic acid	0.273678	0.257113
similar to siopropyl beta D thiogalactopyranoside	6-hydroxynicotinic acid	0.273083	0.262734
unknown acid 519	Threonic acid	0.273056	0.297303
similar to n Hexadecane	Trehalose	0.270522	0.286626
Glyceric acid 3 phosphate	unknown amine 06	0.269735	0.279726
unknown 150	unknown carboxylic acid 04	0.269098	0.261294
Maltose	trimethyl lysine	0.266625	0.281236
unknown 120	similar to fucose	0.263589	0.268109
similar to butyric acid 4 amino 2 hydroxy	3-deoxy-D-arabinoheptulosonic acid	0.26256	0.271872
Methionine	Gluconic acid	0.261223	0.272501
unknown 005	unknown carboxylic acid 11	0.260735	0.267431
Azelaic acid	unknown 089	0.260613	0.279775
similar to pyridine 3 hydroxy	Galactonic acid gamma lactone	0.259498	0.277771
unknown 132	Glyceric acid 3 phosphate	0.257385	0.275855
Aspartic acid	Glyceric acid 3 phosphate	0.257097	0.240056
similar to pyridine 3 hydroxy	similar to maltose	-0.259477	-0.278214
6-hydroxynicotinic acid	asparagine	-0.260138	-0.251412
unknown 150	unknown 114	-0.261047	-0.272094
Phosphate	Maltose	-0.262934	-0.2477
Maltose	cytosine	-0.264039	-0.279626
Methionine	6-hydroxynicotinic acid	-0.265952	-0.250392
unknown acid 519	similar to maltose	-0.272293	-0.257649
unknown 129	6-hydroxynicotinic acid	-0.274517	-0.290779
unknown carboxylic acid 04	unknown 078	-0.276953	-0.290209
unknown carboxylic acid 02	aliphatic acid methyl ester 02	-0.277442	-0.294075
unknown 136	Galactonic acid gamma lactone	-0.286689	-0.276744
unknown phosphorylated compound 01	6-hydroxynicotinic acid	-0.293805	-0.28154
Gluconic acid	Palmitic acid	-0.295049	-0.300761
beta Alanine	unknown carboxylic acid 02	-0.296971	-0.306656
Aspartic acid	unknown 078	-0.297565	-0.318999
similar to galactinol dihydride	6-hydroxynicotinic acid	-0.299503	-0.288371
Isomaltose	norvaline	-0.299868	-0.313127
unknown 078	6-hydroxynicotinic acid	-0.300344	-0.289604
unknown 136	Ornithine	-0.300356	-0.291373
4-Aminobutyric acid	Ornithine	-0.304612	-0.28994
PRED_Uracil	Isomaltose	-0.314203	-0.307346
2-ketoglutaric acid	choline chloride cont	-0.325539	-0.338808
unknown 120	Threonic acid	-0.329552	-0.318835

## Sheet: Supplemental Table 3
Supplemental Table 3 – List of metabolite pairs identified with the PPC approach with the E. coli data set
Metabolite 1	Metabolite 2	Pearson correlation	Partial Correlation
oxalic acid	similar to tetracosane	0.769129	0.777462
Ribitol	Azelaic acid	0.741233	0.746715
oxalic acid	unknown aliphatics 03	0.738924	0.749766
unknown acid 519	Benzoic acid 4 hydroxy	0.725947	0.73947
similar to hydroxylamine	similar to cycloserine	0.711215	0.724488
unknown 132	Glutaric acid 2 hydroxy	0.702121	0.713431
unknown acid 519	Glutaric acid 2 hydroxy	0.696089	0.710495
unknown acid 519	isopropylmalic acid	0.673116	0.686162
unknown carboxylic acid 02	Galactonic acid gamma lactone	0.667259	0.657107
oxalic acid	similar to n Hexadecane	0.65796	0.669118
unknown 132	isopropylmalic acid	0.656053	0.666059
unknown 148	unknown phosphorylated compound 01	0.655289	0.671631
unknown phosphorylated compound 01	heptadecanoic acid	0.655289	0.671631
similar to cycloserine	Pyridine 3 hydroxy	0.641294	0.652828
unknown phosphorylated compound 01	aliphatic acid methyl ester 02	0.632946	0.64325
unknown amine 02	similar to galactinol dihydride	0.632103	0.640745
unknown 132	X3 deoxy D arabinoheptulosonic acid	0.629154	0.637116
similar to erythritol	unknown aliphatic acid methyl ester 01	0.627389	0.63651
unknown carbohydrate 03	dihydroorotic acid	0.626934	0.638276
similar to butyric acid 4 amino 2 hydroxy	cysteine	0.623603	0.638523
Glutamine N acetyl	dihydroorotic acid	0.615537	0.630127
unknown acid 519	D erythrose 4 phosphate	0.615226	0.627303
similar to glycerate3 P	unknown 089	0.615045	0.624773
similar to cycloserine	phosphoric acid	0.61139	0.628031
unknown 148	PRED_Lactitol	0.609808	0.62267
PRED_Lactitol	heptadecanoic acid	0.609808	0.62267
Maltose	unknown sterol 01	0.599459	0.586681
similar to erythritol	Glutamine N acetyl	0.599294	0.614869
unknown amine 03	unknown phosphorylated compound 01	0.597471	0.606704
Orotic acid	Glyceric acid 3 phosphate	0.589411	0.599117
unknown aldehyde 01	dihydroorotic acid	0.589149	0.599271
similar to maltose	histidine	0.585427	0.596131
Ribose or Xylose	Azelaic acid	0.582607	0.59714
similar to erythritol	Malic acid	0.582548	0.596928
unknown 044	tyramine	0.578126	0.584329
unknown carboxylic acid 02	Azelaic acid	0.577594	0.565447
unknown amine 02	similar to maltose	0.575256	0.591021
Gluconic acid	unknown 089	0.574937	0.585503
Gluconic acid	Isomaltose	0.573925	0.586796
similar to butyric acid 4 amino 2 hydroxy	arginine	0.573217	0.585874
unknown aliphatics 01	similar to cycloserine	0.572302	0.582581
dihydroorotic acid	6-phosphogluconic acid	0.572099	0.583748
Aspartic acid	Pyroglutamic acid oxoproline	0.562208	0.576515
unknown 099	unknown 005	0.560687	0.567549
unknown 148	unknown 078	0.560075	0.573915
unknown 078	heptadecanoic acid	0.560075	0.573915
similar to erythritol	6-phosphogluconic acid	0.557439	0.569968
similar to butyric acid 4 amino 2 hydroxy	unknown carboxylic acid 02	0.555879	0.54292
unknown 148	similar to galactinol dihydride	0.554212	0.568407
similar to galactinol dihydride	heptadecanoic acid	0.554212	0.568407
unknown 078	choline chloride cont	0.552803	0.546825
unknown sterol 02	oxamic acid	0.552506	0.558847
unknown amine 02	unknown 072	0.552203	0.567401
Glycolic acid	unknown acid 519	0.551942	0.567439
similar to erythritol	unknown carbohydrate 03	0.546658	0.558373
unknown acid 519	ribose 5P	0.545509	0.558396
Ornithine	unknown carboxylic acid 02	0.545229	0.53284
unknown 005	similar to maltose	0.544173	0.532701
Ribose or Xylose	unknown 044	0.544122	0.556655
Threonic acid	Pyroglutamic acid oxoproline	0.542143	0.5548
similar to cycloserine	oxamic acid	0.538833	0.552139
beta Alanine	unknown 072	0.538109	0.547957
unknown 010	similar to galactinol dihydride	0.537554	0.548821
unknown 005	Pyridine 3 hydroxy	0.535021	0.549854
Pyridine 3 hydroxy	choline chloride cont	0.535021	0.549854
similar to erythritol	unknown 089	0.534565	0.546456
unknown 120	Ornithine	0.531834	0.524855
unknown carbohydrate 02	unknown 072	0.531584	0.539999
unknown 005	unknown 072	0.529289	0.517563
unknown 072	choline chloride cont	0.529289	0.517563
similar to cycloserine	unknown carboxylic acid 10	0.529107	0.545325
Malic acid	similar to glycerate3 P	0.527621	0.538494
unknown acid 519	Glycerol 3 phosphate	0.527012	0.541414
Gluconic acid	similar to glucose 6 P	0.526708	0.53882
Threonic acid	trimethyl lysine	0.526585	0.540581
Malic acid	Gluconic acid	0.526468	0.538533
similar to maltose	aliphatic acid methyl ester 02	0.526438	0.54257
similar to erythritol	unknown aldehyde 01	0.525863	0.536462
unknown amine 03	unknown 072	0.525826	0.540613
similar to cycloserine	Ornithine	0.523752	0.550375
unknown acid 519	Glutamine N acetyl	0.521129	0.544237
similar to erythritol	similar to glucose 6 P	0.52015	0.533985
unknown amine 02	unknown phosphorylated compound 01	0.5201	0.528821
Glucose 6 phosphate	dihydroorotic acid	0.519538	0.531389
similar to cycloserine	oxalic acid	0.516939	0.534191
unknown aliphatics 01	unknown 072	0.516396	0.530982
similar to erythritol	shikimic acid 3 phosphate	0.51633	0.526748
unknown aliphatics 01	unknown 005	0.515094	0.528856
unknown aliphatics 01	choline chloride cont	0.515094	0.528856
unknown acid 519	unknown aliphatic acid methyl ester 01	0.514546	0.528989
unknown 132	ribose 5P	0.514438	0.524355
unknown 132	Glutamine N acetyl	0.514366	0.533339
Glyceric acid 3 phosphate	dihydroorotic acid	0.512901	0.529245
unknown 072	aliphatic acid methyl ester 02	0.512401	0.528092
Threonic acid	similar to glucose 6 P	0.510442	0.502269
Methionine	similar to glucose 6 P	0.510306	0.503066
unknown 132	Malic acid	0.507928	0.525681
dodecanoic acid	dihydroorotic acid	0.507801	0.520141
unknown aliphatics 02	Ornithine	0.50743	0.519189
unknown 089	trimethyl lysine	0.506203	0.514098
Ribose or Xylose	Galactonic acid gamma lactone	0.50587	0.520555
Gluconic acid	Glucose 6 phosphate	0.504949	0.515998
Aspartic acid	trimethyl lysine	0.503825	0.518936
Glutaric acid 2 hydroxy	Gluconic acid	0.503281	0.50932
unknown amine 03	similar to maltose	0.502503	0.517187
similar to glucaric acid	Maltose	0.50118	0.510297
imilar to pyridine 3 hydroxy	similar to erythritol	0.500308	0.510516
Phosphate	PRED_Uracil	0.499351	0.494602
PEP	dodecanoic acid	0.498927	0.492264
similar to cycloserine	Phosphate	0.498869	0.519293
unknown acid 519	6-phosphogluconic acid	0.497041	0.516393
Gluconic acid	shikimic acid 3 phosphate	0.496536	0.505363
similar to pyridine 3 hydroxy	unknown 058	0.494538	0.506544
unknown 132	6-phosphogluconic acid	0.49227	0.508007
Pelargonic acid	Galactonic acid gamma lactone	0.491178	0.481662
unknown 132	unknown 089	0.489268	0.504453
unknown 010	unknown phosphorylated compound 01	0.489228	0.501063
Glycolic acid	unknown 058	0.486177	0.496623
similar to cycloserine	unknown 010	0.484316	0.497551
unknown 005	unknown carbohydrate 02	0.48252	0.489758
unknown carbohydrate 02	choline chloride cont	0.48252	0.489758
unknown acid 519	unknown carbohydrate 03	0.479131	0.497297
unknown 005	unknown amine 03	0.478946	0.492305
Ethanimidic acid N trimethylsilyl trimethylsilyl ester	Gluconic acid	0.47877	0.489479
similar to cycloserine	unknown 129	0.476668	0.490031
Glutamine	Azelaic acid	0.473294	0.483935
unknown acid 519	unknown aldehyde 01	0.473164	0.489972
unknown amine 04	Tyrosine	0.469638	0.477078
Ethanimidic acid N trimethylsilyl trimethylsilyl ester	similar to erythritol	0.4691	0.481373
unknown 132	Glycerol 3 phosphate	0.467541	0.478539
unknown acid 519	Azelaic acid	0.467406	0.457522
Valine	Gluconic acid	0.465936	0.472619
unknown acid 519	similar to glucose 6 P	0.465802	0.486869
unknown carbohydrate 03	Gluconic acid	0.464284	0.473838
unknown 132	unknown carbohydrate 03	0.464045	0.478665
unknown aliphatics 03	heptadecanoic acid	0.46299	0.471675
unknown 132	similar to glucose 6 P	0.462399	0.479669
unknown acid 519	Glucose 6 phosphate	0.46223	0.481975
Threonic acid	Isomaltose	0.461672	0.452362
similar to siopropyl beta D thiogalactopyranoside	similar to glucose 6 P	0.460606	0.476182
unknown 010	unknown 072	0.459878	0.478333
unknown acid 519	Malic acid	0.459612	0.480526
Glutamine	unknown 044	0.458627	0.4679
unknown 058	unknown 089	0.458346	0.471591
Glycolic acid	unknown amine 06	0.458324	0.463989
similar to pyridine 3 hydroxy	unknown 132	0.455426	0.468609
unknown 150	unknown sterol 01	0.455274	0.446971
unknown aliphatic acid methyl ester hydroxy TMS 01	similar to nicotinamide 1	0.455055	0.464348
similar to glucose 6 P	unknown sterol 01	0.451919	0.442
unknown carboxylic acid 10	dodecanoic acid	0.451709	0.465899
unknown 035	similar to glucaric acid	0.451591	0.458742
Aspartic acid	unknown 140	0.451132	0.462479
Glycolic acid	unknown 044	0.45007	0.466278
unknown 132	Glucose 6 phosphate	0.449974	0.465998
similar to gluconic acid	Azelaic acid	0.448455	0.465966
Palmitic acid	similar to galactinol dihydride	0.447748	0.457897
Aspartic acid	similar to glucose 6 P	0.447526	0.437722
Ribose or Xylose	unknown 035	0.445936	0.461962
similar to siopropyl beta D thiogalactopyranoside	Glucose 6 phosphate	0.445728	0.460123
unknown 005	unknown 010	0.445032	0.462364
unknown 010	choline chloride cont	0.445032	0.462364
unknown 136	6-hydroxynicotinic acid	0.444207	0.467466
unknown carboxylic acid 04	similar to erythritol	0.443531	0.455426
Glutamine	unknown carboxylic acid 02	0.442096	0.458203
Glutamine	Galactonic acid gamma lactone	0.441885	0.453044
similar to gluconic acid	unknown 044	0.441157	0.456905
Ornithine	unknown 035	0.440818	0.426793
oxalic acid	unknown 072	0.440561	0.463195
unknown acid 519	unknown 089	0.437001	0.454987
Aspartic acid	Isomaltose	0.434206	0.423844
Ethanolamine	similar to maltose	0.433858	0.445064
unknown 110	unknown 012	0.43183	0.440344
Threonic acid	unknown 140	0.431808	0.441797
unknown aliphatics 01	PEP	0.430574	0.43949
unknown amine 06	unknown aldehyde 01	0.428568	0.43522
Glucose 6 phosphate	unknown sterol 01	0.427915	0.418363
similar to gluconic acid	Galactonic acid gamma lactone	0.427486	0.445934
similar to erythritol	Threonic acid	0.425606	0.443466
unknown 051	6-hydroxynicotinic acid	0.425205	0.436104
Glutamine N acetyl	similar to glycerate3 P	0.424919	0.435705
Glycolic acid	Galactonic acid gamma lactone	0.424841	0.443636
unknown acid 519	Galactonic acid gamma lactone	0.42224	0.410963
similar to butyric acid 4 amino 2 hydroxy	asparagine	0.421401	0.439556
unknown carboxylic acid 02	tyramine	0.420968	0.430584
PRED_Uracil	dodecanoic acid	0.420944	0.43494
oxalic acid	unknown 005	0.420745	0.442021
oxalic acid	choline chloride cont	0.420745	0.442021
unknown acid 519	similar to gluconic acid	0.419891	0.433653
oxalic acid	unknown 078	0.419112	0.432176
Aspartic acid	similar to glycerate3 P	0.418598	0.434129
Aspartic acid	Glucose 6 phosphate	0.417172	0.407601
similar to butyric acid 4 amino 2 hydroxy	similar to nicotinic acid	0.416933	0.427297
Gluconic acid	Maltose	0.41555	0.436794
unknown acid 519	shikimic acid 3 phosphate	0.414765	0.430731
similar to siopropyl beta D thiogalactopyranoside	6-phosphogluconic acid	0.413339	0.426747
unknown 120	unknown 044	0.413256	0.404632
unknown sterol 01	6-phosphogluconic acid	0.413187	0.403949
Azelaic acid	D erythrose 4 phosphate	0.412626	0.425591
Pelargonic acid	Azelaic acid	0.412419	0.401832
oxalic acid	PRED_Lactitol	0.410317	0.422026
unknown 105	6-hydroxynicotinic acid	0.409155	0.417772
unknown aliphatics 03	Ornithine	0.408815	0.423287
similar to pyridine 3 hydroxy	unknown acid 519	0.408118	0.423874
unknown phosphorylated compound 01	choline chloride cont	0.405839	0.396212
Threonic acid	unknown aldehyde 01	0.40547	0.398167
PRED_Uracil	Ornithine	0.405419	0.39862
4-Aminobutyric acid	unknown sterol 01	0.40513	0.390611
unknown 120	Azelaic acid	0.404269	0.3949
Tyrosine	Isomaltose	0.404182	0.418112
Ethanimidic acid N trimethylsilyl trimethylsilyl ester	Threonic acid	0.403116	0.393895
unknown 148	Trehalose	0.401932	0.394197
similar to cycloserine	Urea	0.401737	0.416517
Phosphate	similar to butyric acid 4 amino 2 hydroxy	0.401459	0.39152
4-Aminobutyric acid	Maltose	0.401296	0.384784
unknown 148	similar to maltose	0.399887	0.421401
similar to maltose	heptadecanoic acid	0.399887	0.421401
unknown 150	similar to siopropyl beta D thiogalactopyranoside	0.399859	0.413001
Phosphate	Azelaic acid	0.399098	0.38917
Malic acid	unknown 058	0.395569	0.410266
unknown 132	Glutamic acid N acetyl	0.395322	0.4088
similar to hydroxylamine	unknown 005	0.39506	0.409314
similar to hydroxylamine	choline chloride cont	0.39506	0.409314
unknown 150	unknown 034	0.393971	0.403011
unknown sterol 01	shikimic acid 3 phosphate	0.393939	0.386144
Glycolic acid	Azelaic acid	0.393624	0.410728
similar to erythritol	Glyceric acid 3 phosphate	0.393031	0.409061
Malic acid	dihydroorotic acid	0.392881	0.404466
similar to siopropyl beta D thiogalactopyranoside	shikimic acid 3 phosphate	0.391585	0.402969
unknown amine 06	6-phosphogluconic acid	0.391442	0.399035
Ethanolamine	choline chloride cont	0.39144	0.401301
unknown 136	similar to maltose	0.390876	0.382591
similar to siopropyl beta D thiogalactopyranoside	Isomaltose	0.389597	0.404765
oxalic acid	PEP	0.388912	0.40441
similar to butyric acid 4 amino 2 hydroxy	Ornithine	0.388341	0.375001
unknown aliphatics 01	similar to maltose	0.387952	0.400935
Phosphate	unknown 035	0.386892	0.375425
unknown 132	Isomaltose	0.386724	0.403485
Ethanimidic acid N trimethylsilyl trimethylsilyl ester	similar to siopropyl beta D thiogalactopyranoside	0.38509	0.398726
similar to n Hexadecane	Ornithine	0.384534	0.399738
Threonic acid	Maltose	0.382961	0.365217
Ethanimidic acid N trimethylsilyl trimethylsilyl ester	unknown acid 519	0.382582	0.401055
phosphoric acid	Glyceric acid 3 phosphate	0.381398	0.39834
Ethanimidic acid N trimethylsilyl trimethylsilyl ester	unknown sterol 01	0.380815	0.370475
unknown 012	Azelaic acid	0.380734	0.371119
Glutamine N acetyl	Gluconic acid	0.379681	0.391245
unknown 132	Threonic acid	0.378626	0.400546
choline chloride cont	oxamic acid	0.378238	0.394078
similar to maltose	unknown carboxylic acid 11	0.378123	0.386916
similar to butyric acid 4 amino 2 hydroxy	Benzoic acid 4 hydroxy	0.378029	0.391121
Palmitic acid	dodecanoic acid	0.376647	0.387412
similar to cycloserine	unknown 120	0.375897	0.393922
oxalic acid	dodecanoic acid	0.375461	0.389908
Galactonic acid gamma lactone	X3 deoxy D arabinoheptulosonic acid	0.374735	0.386182
phosphoric acid	similar to n Hexadecane	0.373774	0.381961
unknown amine 06	unknown 089	0.36995	0.377108
Aspartic acid	unknown 058	0.369824	0.391124
Ribose or Xylose	unknown carboxylic acid 02	0.369371	0.387204
Benzoic acid 4 hydroxy	Azelaic acid	0.369356	0.382226
Azelaic acid	X3 deoxy D arabinoheptulosonic acid	0.369259	0.37978
unknown carboxylic acid 10	Glyceric acid 3 phosphate	0.368433	0.385682
similar to siopropyl beta D thiogalactopyranoside	unknown 089	0.367161	0.379686
similar to gluconic acid	unknown 035	0.366436	0.38634
PRED_Uracil	PEP	0.365614	0.379902
Threonic acid	unknown 036	0.36449	0.379311
unknown acid 519	Glutamic acid N acetyl	0.362841	0.379031
unknown carboxylic acid 04	unknown 132	0.362661	0.37738
unknown amine 02	unknown 005	0.362523	0.37441
unknown carboxylic acid 04	unknown 058	0.362247	0.375376
Gluconic acid	unknown sterol 01	0.362228	0.379059
Glutamine N acetyl	unknown amine 06	0.362198	0.371281
Methionine	unknown sterol 01	0.360687	0.347015
unknown amine 06	similar to glucose 6 P	0.360412	0.36887
unknown carboxylic acid 04	Maltose	0.360349	0.348731
Proline	Threonic acid	0.35941	0.369351
Aspartic acid	unknown 036	0.359216	0.375303
Pelargonic acid	unknown carboxylic acid 02	0.358949	0.344265
unknown carbohydrate 03	similar to siopropyl beta D thiogalactopyranoside	0.358851	0.371035
Homoserine	similar to butyric acid 4 amino 2 hydroxy	0.357948	0.373836
unknown carboxylic acid 02	similar to glucaric acid	0.357201	0.364658
Aspartic acid	Maltose	0.356691	0.336645
unknown 058	shikimic acid 3 phosphate	0.356266	0.367261
similar to cycloserine	unknown 149	0.356089	0.369435
unknown carboxylic acid 08	unknown carboxylic acid 02	0.355123	0.364297
Glutaric acid 2 hydroxy	Azelaic acid	0.354493	0.368374
similar to butyric acid 4 amino 2 hydroxy	asparagine minor	0.353381	0.363628
unknown 132	Azelaic acid	0.35282	0.343206
unknown 010	similar to maltose	0.352082	0.3691
unknown 005	unknown 129	0.348916	0.365096
Azelaic acid	ribose 5P	0.348258	0.361992
Malic acid	similar to siopropyl beta D thiogalactopyranoside	0.346825	0.361122
Valine	similar to siopropyl beta D thiogalactopyranoside	0.346216	0.354939
Urea	unknown carboxylic acid 02	0.34597	0.33687
unknown 114	unknown 010	0.345307	0.353506
unknown 044	shikimic acid 3 phosphate	0.3449	0.361828
Valine	Galactonic acid gamma lactone	0.343079	0.359316
Palmitic acid	similar to maltose	0.342751	0.359013
similar to butyric acid 4 amino 2 hydroxy	isopropylmalic acid	0.342176	0.354821
Aspartic acid	unknown aldehyde 01	0.341891	0.333203
oxalic acid	Azelaic acid	0.341854	0.333174
phosphoric acid	dodecanoic acid	0.34184	0.354537
unknown 072	heptadecanoic acid	0.341324	0.361572
Valine	unknown 132	0.341073	0.350837
Glyceric acid 3 phosphate	Maltose	0.340982	0.323419
Threonic acid	unknown 149	0.340591	0.357671
unknown carboxylic acid 04	unknown acid 519	0.340507	0.358208
unknown carbohydrate 03	unknown 058	0.339834	0.351742
unknown aliphatic acid methyl ester 01	dihydroorotic acid	0.337708	0.34453
Psicose	Maltose	0.337395	0.34772
unknown 150	Tyrosine	0.336021	0.347361
similar to pyridine 3 hydroxy	unknown carboxylic acid 02	0.335779	0.361821
Glyceric acid 3 phosphate	unknown 149	0.335452	0.351156
unknown 129	Azelaic acid	0.334923	0.328755
4-Aminobutyric acid	unknown 036	0.334847	0.348679
similar to butyric acid 4 amino 2 hydroxy	unknown 044	0.334027	0.320083
Phosphate	dodecanoic acid	0.333465	0.350344
Glutamine	unknown 035	0.33329	0.34459
similar to pyridine 3 hydroxy	similar to siopropyl beta D thiogalactopyranoside	0.333289	0.344097
Palmitic acid	unknown 072	0.332835	0.348731
similar to siopropyl beta D thiogalactopyranoside	unknown aldehyde 01	0.332484	0.343498
similar to pyridine 3 hydroxy	unknown 044	0.331459	0.348068
Stearic acid	shikimic acid 3 phosphate	0.330908	0.338853
Glyceric acid 3 phosphate	Stearic acid	0.330208	0.343672
unknown 044	ribose 5P	0.329767	0.341954
similar to butyric acid 4 amino 2 hydroxy	Glutaric acid 2 hydroxy	0.32935	0.343012
unknown 044	unknown 089	0.327125	0.345604
Galactonic acid gamma lactone	ribose 5P	0.326768	0.341195
unknown aliphatic acid methyl ester hydroxy TMS 01	unknown 044	0.326571	0.338456
unknown carboxylic acid 02	unknown carbohydrate 04	0.326046	0.319406
unknown 114	Methionine	0.324705	0.317472
Methionine	Maltose	0.32435	0.308031
Phosphate	unknown 044	0.323397	0.312929
unknown 005	Ornithine	0.323099	0.35261
Ornithine	choline chloride cont	0.323099	0.35261
unknown 005	phosphoric acid	0.322566	0.34045
phosphoric acid	choline chloride cont	0.322566	0.34045
similar to gluconic acid	unknown 058	0.32151	0.330553
Glyceric acid 3 phosphate	unknown 072	0.32107	0.305652
Azelaic acid	isopropylmalic acid	0.32098	0.333249
similar to cycloserine	unknown 072	0.320391	0.307436
unknown aliphatics 03	unknown 120	0.320162	0.329778
Methionine	Glyceric acid 3 phosphate	0.319454	0.306965
similar to siopropyl beta D thiogalactopyranoside	unknown aliphatic acid methyl ester 01	0.318431	0.32731
similar to erythritol	4-Aminobutyric acid	0.318227	0.3339
Ornithine	unknown 044	0.318202	0.304608
unknown 012	Methionine	0.318093	0.336491
unknown acid 519	Isomaltose	0.316068	0.335403
Glycolic acid	unknown carboxylic acid 02	0.315504	0.338444
Galactonic acid gamma lactone	D erythrose 4 phosphate	0.315462	0.328081
unknown 012	unknown aliphatic acid methyl ester 01	0.315359	0.325741
Fumaric acid	dodecanoic acid	0.314322	0.329764
Glycolic acid	unknown 035	0.31431	0.333663
Threonic acid	dihydroorotic acid	0.313787	0.328824
Benzoic acid 4 hydroxy	Galactonic acid gamma lactone	0.313077	0.326129
Tyrosine	Maltose	0.307869	0.330687
unknown acid 519	Glyceric acid 3 phosphate	0.307652	0.330845
unknown 012	unknown 035	0.30687	0.294485
Benzoic acid 4 hydroxy	unknown 044	0.306331	0.317216
similar to erythritol	Maltose	0.305964	0.327465
choline chloride cont	dodecanoic acid	0.305755	0.293978
Galactonic acid gamma lactone	arginine	0.304709	0.314767
similar to gluconic acid	unknown carboxylic acid 02	0.304495	0.32672
4-Aminobutyric acid	Glyceric acid 3 phosphate	0.304323	0.289908
Galactonic acid gamma lactone	unknown 089	0.304081	0.325232
Galactonic acid gamma lactone	6-hydroxynicotinic acid	0.303118	0.284824
Glucose 6 phosphate	dodecanoic acid	0.302653	0.294246
Glutaric acid 2 hydroxy	unknown 044	0.302419	0.314355
unknown 012	unknown carbohydrate 04	0.301884	0.296913
Azelaic acid	unknown carbohydrate 03	0.299849	0.319275
unknown 132	Ornithine	0.299752	0.289639
unknown 150	unknown 132	0.2996	0.313168
unknown 120	Galactonic acid gamma lactone	0.29757	0.285816
Homoserine	unknown carboxylic acid 02	0.29706	0.318503
unknown carboxylic acid 04	unknown 012	0.296477	0.311053
Azelaic acid	unknown aldehyde 01	0.29625	0.314267
Pyridine 3 hydroxy	unknown 072	0.294068	0.30634
unknown 005	unknown 120	0.294007	0.316027
unknown 120	choline chloride cont	0.294007	0.316027
Stearic acid	Glucose 6 phosphate	0.293834	0.303354
unknown 005	Phosphate	0.29333	0.316168
Phosphate	choline chloride cont	0.29333	0.316168
unknown 132	Maltose	0.291619	0.318411
unknown carboxylic acid 02	2-aminobutyric acid	0.291015	0.307778
unknown 120	unknown carboxylic acid 02	0.290171	0.2758
Tyrosine	unknown sterol 01	0.289476	0.308459
unknown 148	dodecanoic acid	0.283537	0.296525
dodecanoic acid	heptadecanoic acid	0.283537	0.296525
similar to cycloserine	PEP	0.283291	0.273023
Pelargonic acid	Adipic acid	0.282813	0.295972
similar to pyridine 3 hydroxy	similar to butyric acid 4 amino 2 hydroxy	0.282451	0.30008
similar to cycloserine	unknown 035	0.282034	0.309854
Valine	unknown 044	0.281827	0.294825
Glutaric acid 2 hydroxy	Galactonic acid gamma lactone	0.280919	0.294749
similar to cis Aconitic acid	Maltose	0.280582	0.290603
Azelaic acid	6-phosphogluconic acid	0.279618	0.299701
PRED_Uracil	unknown 078	0.279024	0.290026
unknown 120	similar to n Hexadecane	0.273688	0.283706
similar to butyric acid 4 amino 2 hydroxy	similar to siopropyl beta D thiogalactopyranoside	0.272707	0.26301
unknown aliphatics 03	Fumaric acid	0.27086	0.279732
Aspartic acid	dihydroorotic acid	0.269036	0.284691
unknown 034	Isomaltose	0.267827	0.277407
Threonic acid	unknown 034	0.263804	0.276666
unknown 132	4-Aminobutyric acid	0.263542	0.282808
Glycolic acid	similar to butyric acid 4 amino 2 hydroxy	0.262663	0.278022
Azelaic acid	Glucose 6 phosphate	0.262327	0.282995
oxalic acid	Glyceric acid 3 phosphate	0.261604	0.278542
unknown 128	6-hydroxynicotinic acid	0.260964	0.273235
unknown 012	Galactonic acid gamma lactone	0.260294	0.24804
similar to cycloserine	PRED_Uracil	0.259897	0.273266
4-Aminobutyric acid	Gluconic acid	0.257946	0.270861
similar to glucose 6 P	unknown 072	-0.257498	-0.281012
unknown 150	dodecanoic acid	-0.257527	-0.271873
Malic acid	similar to maltose	-0.260304	-0.284082
similar to cis Aconitic acid	unknown 035	-0.261416	-0.269915
unknown aliphatic acid methyl ester hydroxy TMS 01	unknown 072	-0.263457	-0.276855
Glucose 6 phosphate	unknown phosphorylated compound 01	-0.26454	-0.279388
unknown phosphorylated compound 01	shikimic acid 3 phosphate	-0.265703	-0.27801
Glutamic acid N acetyl	similar to galactinol dihydride	-0.266933	-0.279019
4-Aminobutyric acid	unknown 072	-0.267121	-0.297057
Methionine	heptadecanoic acid	-0.272193	-0.263926
unknown carboxylic acid 04	similar to galactinol dihydride	-0.272205	-0.285783
unknown phosphorylated compound 01	6-phosphogluconic acid	-0.273288	-0.287565
unknown 132	similar to maltose	-0.274411	-0.262753
Glutamine N acetyl	Ornithine	-0.274597	-0.261985
Phosphate	Malic acid	-0.277445	-0.268121
unknown acid 519	unknown 072	-0.277713	-0.263325
Pelargonic acid	unknown 072	-0.279894	-0.265997
Ethanimidic acid N trimethylsilyl trimethylsilyl ester	PEP	-0.28002	-0.296211
unknown 110	unknown 136	-0.280239	-0.286582
Methionine	unknown phosphorylated compound 01	-0.281511	-0.299752
similar to n Hexadecane	Methionine	-0.282312	-0.294652
unknown 010	6-hydroxynicotinic acid	-0.282616	-0.298767
Phosphate	4-Aminobutyric acid	-0.283122	-0.271429
Malic acid	Trehalose	-0.283493	-0.270325
unknown 136	unknown 148	-0.283743	-0.277769
unknown carboxylic acid 04	similar to n Hexadecane	-0.284286	-0.294057
PRED_Lactitol	6-phosphogluconic acid	-0.284668	-0.296434
unknown 072	ribose 5P	-0.284986	-0.299
unknown 058	choline chloride cont	-0.285519	-0.275971
unknown sterol 02	6-phosphogluconic acid	-0.286914	-0.295129
similar to gluconic acid	unknown 072	-0.286961	-0.303461
unknown carboxylic acid 04	PRED_Lactitol	-0.287006	-0.299089
unknown sterol 02	Glucose 6 phosphate	-0.288478	-0.297146
Malic acid	cytosine	-0.289048	-0.297462
similar to butyric acid 4 amino 2 hydroxy	unknown phosphorylated compound 01	-0.290623	-0.279141
unknown amine 04	unknown 072	-0.290783	-0.304709
unknown sterol 01	cytosine	-0.291837	-0.305296
Threonic acid	unknown phosphorylated compound 01	-0.292496	-0.314153
Aspartic acid	similar to galactinol dihydride	-0.29278	-0.314667
unknown 114	unknown 089	-0.292793	-0.303845
unknown 089	norvaline	-0.292793	-0.303845
oxalic acid	Glutamine N acetyl	-0.292998	-0.285115
Malic acid	PEP	-0.293139	-0.310702
similar to gluconic acid	similar to maltose	-0.293302	-0.310116
unknown 089	PEP	-0.295574	-0.310892
Ethanimidic acid N trimethylsilyl trimethylsilyl ester	unknown 072	-0.296128	-0.318781
Glucose 6 phosphate	similar to galactinol dihydride	-0.296824	-0.310986
Aspartic acid	PRED_Lactitol	-0.298765	-0.318373
Leucine	6-hydroxynicotinic acid	-0.299602	-0.286645
unknown 114	Isomaltose	-0.299868	-0.313127
Glucose 6 phosphate	unknown 078	-0.300844	-0.314663
similar to glucose 6 P	unknown phosphorylated compound 01	-0.301623	-0.317934
similar to n Hexadecane	Aspartic acid	-0.303452	-0.319796
unknown 044	aliphatic acid methyl ester 02	-0.306421	-0.316964
unknown 005	Malic acid	-0.307215	-0.330593
Malic acid	choline chloride cont	-0.307215	-0.330593
similar to galactinol dihydride	6-phosphogluconic acid	-0.307245	-0.320867
unknown 072	2-ketobutyric acid	-0.307457	-0.319125
similar to galactinol dihydride	shikimic acid 3 phosphate	-0.309681	-0.321492
unknown 005	unknown 044	-0.309887	-0.29514
Leucine	unknown 136	-0.310536	-0.324668
Methionine	similar to galactinol dihydride	-0.311379	-0.328801
similar to butyric acid 4 amino 2 hydroxy	similar to galactinol dihydride	-0.311768	-0.301564
similar to butyric acid 4 amino 2 hydroxy	unknown 078	-0.312053	-0.302191
unknown aliphatics 01	6-hydroxynicotinic acid	-0.312776	-0.324874
Leucine	Trehalose	-0.31438	-0.301706
Methionine	PRED_Lactitol	-0.31442	-0.329885
unknown 051	PEP	-0.314422	-0.320353
unknown 078	shikimic acid 3 phosphate	-0.314996	-0.326518
Methionine	unknown 078	-0.3151	-0.332118
Galactonic acid gamma lactone	aliphatic acid methyl ester 02	-0.31544	-0.328136
unknown 035	Maltose	-0.315474	-0.292115
unknown aliphatics 03	Maltose	-0.315615	-0.334698
similar to butyric acid 4 amino 2 hydroxy	similar to maltose	-0.315693	-0.298823
unknown acid 519	unknown phosphorylated compound 01	-0.315913	-0.306604
Ornithine	unknown sterol 01	-0.316324	-0.299901
unknown amine 02	unknown carboxylic acid 02	-0.317551	-0.333827
4-Aminobutyric acid	unknown phosphorylated compound 01	-0.31906	-0.340379
Glutaric acid 2 hydroxy	similar to galactinol dihydride	-0.319767	-0.32823
unknown amine 02	Galactonic acid gamma lactone	-0.320614	-0.332396
6-hydroxynicotinic acid	histidine	-0.320679	-0.327985
Pelargonic acid	similar to maltose	-0.321385	-0.308209
unknown 012	unknown 072	-0.321799	-0.310575
unknown 120	unknown sterol 01	-0.322813	-0.311061
unknown 005	2-ketobutyric acid	-0.323592	-0.334871
2-ketobutyric acid	choline chloride cont	-0.323592	-0.334871
similar to n Hexadecane	unknown carbohydrate 03	-0.323693	-0.332953
unknown 072	Isomaltose	-0.324449	-0.349796
unknown 005	2-ketoglutaric acid	-0.325539	-0.338808
unknown aliphatic acid methyl ester hydroxy TMS 02	Ornithine	-0.327179	-0.339018
Threonic acid	similar to galactinol dihydride	-0.328416	-0.349268
unknown 114	Malic acid	-0.32872	-0.341914
Malic acid	norvaline	-0.32872	-0.341914
unknown 144	similar to maltose	-0.329079	-0.337258
similar to tetracosane	Maltose	-0.331605	-0.346801
Malic acid	unknown 072	-0.332484	-0.357393
similar to glucose 6 P	similar to galactinol dihydride	-0.332787	-0.348337
similar to n Hexadecane	unknown sterol 01	-0.333952	-0.3514
Threonic acid	unknown 078	-0.333959	-0.354383
unknown carboxylic acid 01	unknown sterol 01	-0.334119	-0.342304
unknown aliphatics 03	Glutamine N acetyl	-0.334904	-0.345978
unknown amine 04	dodecanoic acid	-0.335069	-0.34449
oxalic acid	6-phosphogluconic acid	-0.336229	-0.329895
unknown 120	Aspartic acid	-0.336997	-0.325792
similar to glucose 6 P	unknown 078	-0.337265	-0.352451
Leucine	unknown phosphorylated compound 01	-0.337824	-0.354683
Pelargonic acid	unknown 078	-0.338238	-0.33038
similar to n Hexadecane	shikimic acid 3 phosphate	-0.339695	-0.348198
similar to n Hexadecane	6-phosphogluconic acid	-0.340568	-0.350529
Ribose or Xylose	similar to maltose	-0.341167	-0.353948
similar to gluconic acid	unknown phosphorylated compound 01	-0.342549	-0.353669
unknown 128	unknown 072	-0.345104	-0.358228
similar to 2 ketovaline	Ornithine	-0.347622	-0.357796
Ornithine	similar to glucose 6 P	-0.348497	-0.337879
Valine	similar to maltose	-0.350915	-0.367719
Ethanimidic acid N trimethylsilyl trimethylsilyl ester	unknown phosphorylated compound 01	-0.35154	-0.367243
Leucine	unknown 072	-0.351865	-0.377353
4-Aminobutyric acid	similar to galactinol dihydride	-0.352354	-0.372817
unknown 005	unknown 089	-0.352615	-0.373915
unknown 089	choline chloride cont	-0.352615	-0.373915
unknown amine 03	6-hydroxynicotinic acid	-0.353909	-0.366674
Ribose or Xylose	unknown 072	-0.354606	-0.367395
Valine	PEP	-0.354673	-0.366279
unknown 136	unknown 044	-0.354754	-0.34681
4-Aminobutyric acid	unknown 078	-0.355867	-0.375874
4-Aminobutyric acid	PRED_Lactitol	-0.356546	-0.374821
unknown 120	Maltose	-0.360283	-0.348153
unknown 150	Fumaric acid	-0.363288	-0.356517
Tyrosine	unknown 148	-0.364344	-0.374526
Tyrosine	heptadecanoic acid	-0.364344	-0.374526
unknown 005	Valine	-0.365731	-0.381731
Valine	choline chloride cont	-0.365731	-0.381731
unknown aliphatics 03	unknown carboxylic acid 04	-0.366103	-0.375743
similar to n Hexadecane	similar to glucose 6 P	-0.36622	-0.377719
similar to gluconic acid	similar to galactinol dihydride	-0.366904	-0.377368
Malic acid	unknown phosphorylated compound 01	-0.367089	-0.384166
Leucine	PEP	-0.367783	-0.38652
similar to maltose	unknown 089	-0.36874	-0.391595
unknown aliphatics 03	shikimic acid 3 phosphate	-0.368863	-0.376864
Valine	unknown 072	-0.369221	-0.386083
similar to n Hexadecane	4-Aminobutyric acid	-0.369874	-0.385193
unknown aliphatic acid methyl ester hydroxy TMS 01	unknown 078	-0.370104	-0.378394
unknown aliphatics 03	Leucine	-0.371093	-0.381854
unknown amine 04	similar to galactinol dihydride	-0.37336	-0.382031
unknown 128	dodecanoic acid	-0.374126	-0.382682
unknown 150	PEP	-0.374855	-0.391497
unknown 012	similar to maltose	-0.381928	-0.371746
similar to pyridine 3 hydroxy	PRED_Lactitol	-0.383637	-0.394456
unknown aliphatics 03	Aspartic acid	-0.384841	-0.401314
similar to pyridine 3 hydroxy	unknown phosphorylated compound 01	-0.3869	-0.400288
similar to pyridine 3 hydroxy	similar to galactinol dihydride	-0.387303	-0.399708
Valine	unknown phosphorylated compound 01	-0.387877	-0.398714
similar to siopropyl beta D thiogalactopyranoside	heptadecanoic acid	-0.393512	-0.405051
Isomaltose	cytosine	-0.393536	-0.403077
Pyridine 3 hydroxy	6-hydroxynicotinic acid	-0.394495	-0.408611
similar to pyridine 3 hydroxy	unknown 078	-0.394512	-0.406624
unknown phosphorylated compound 01	Isomaltose	-0.396338	-0.414245
Ethanimidic acid N trimethylsilyl trimethylsilyl ester	unknown 078	-0.396839	-0.41152
Glycolic acid	similar to galactinol dihydride	-0.397788	-0.408763
unknown aliphatics 03	unknown sterol 01	-0.400601	-0.417964
Leucine	similar to maltose	-0.401441	-0.42822
similar to tetracosane	Threonic acid	-0.403632	-0.415511
unknown 005	X3 deoxy D arabinoheptulosonic acid	-0.40395	-0.415319
choline chloride cont	X3 deoxy D arabinoheptulosonic acid	-0.40395	-0.415319
similar to galactinol dihydride	Isomaltose	-0.404846	-0.421633
unknown 114	6-hydroxynicotinic acid	-0.405194	-0.398006
Homoserine	unknown 072	-0.406127	-0.423982
Leucine	PRED_Lactitol	-0.40613	-0.420712
unknown 078	Isomaltose	-0.406185	-0.422544
Leucine	similar to galactinol dihydride	-0.409049	-0.425589
unknown carboxylic acid 10	Maltose	-0.409295	-0.401753
unknown aliphatics 03	Threonic acid	-0.410648	-0.42609
PRED_Lactitol	Isomaltose	-0.411035	-0.425941
similar to tetracosane	similar to glucose 6 P	-0.412695	-0.421008
Leucine	unknown 078	-0.412938	-0.429084
Galactonic acid gamma lactone	PEP	-0.41832	-0.407654
unknown 072	unknown 089	-0.41938	-0.442859
unknown 005	Galactonic acid gamma lactone	-0.420896	-0.406624
Galactonic acid gamma lactone	choline chloride cont	-0.420896	-0.406624
unknown aliphatics 02	Aspartic acid	-0.421922	-0.434697
unknown 150	similar to maltose	-0.422491	-0.446814
unknown aliphatic acid methyl ester 01	similar to galactinol dihydride	-0.424556	-0.435215
Maltose	heptadecanoic acid	-0.427743	-0.420069
similar to tetracosane	unknown sterol 01	-0.4278	-0.441786
Malic acid	PRED_Lactitol	-0.430428	-0.44513
Malic acid	similar to galactinol dihydride	-0.436468	-0.453181
unknown aliphatic acid methyl ester 01	PRED_Lactitol	-0.43668	-0.446011
unknown 051	unknown 072	-0.441665	-0.452419
similar to n Hexadecane	Isomaltose	-0.441939	-0.454449
Malic acid	unknown 078	-0.44207	-0.458403
unknown aliphatics 02	Threonic acid	-0.446075	-0.457957
Homoserine	similar to maltose	-0.446372	-0.465105
unknown 035	unknown 072	-0.448273	-0.432592
unknown aliphatics 02	Maltose	-0.448525	-0.465348
Ornithine	Maltose	-0.449646	-0.434864
unknown 044	PEP	-0.450285	-0.441333
Valine	similar to galactinol dihydride	-0.455241	-0.465741
unknown aliphatics 03	4-Aminobutyric acid	-0.458394	-0.473804
similar to n Hexadecane	Malic acid	-0.45979	-0.472097
unknown aliphatics 02	4-Aminobutyric acid	-0.472921	-0.484561
unknown phosphorylated compound 01	unknown 089	-0.472962	-0.488943
Valine	norvaline	-0.474541	-0.483415
Ornithine	Isomaltose	-0.474766	-0.466054
unknown 150	unknown 072	-0.479911	-0.504975
similar to cycloserine	6-hydroxynicotinic acid	-0.483075	-0.473257
PRED_Lactitol	unknown 089	-0.514789	-0.528197
unknown 005	unknown 051	-0.521853	-0.532966
similar to n Hexadecane	unknown 089	-0.522144	-0.533097
similar to galactinol dihydride	unknown 089	-0.531046	-0.546469
unknown 078	unknown 089	-0.536302	-0.551348
unknown 150	unknown phosphorylated compound 01	-0.549555	-0.566764
unknown aliphatics 03	Malic acid	-0.558023	-0.570294
unknown carboxylic acid 02	unknown 072	-0.578874	-0.565577
unknown 035	similar to maltose	-0.582592	-0.570613
unknown 150	similar to galactinol dihydride	-0.585338	-0.601692
unknown 150	unknown 078	-0.589422	-0.605367
unknown 005	6-hydroxynicotinic acid	-0.592132	-0.581759
choline chloride cont	6-hydroxynicotinic acid	-0.592132	-0.581759
unknown 150	PRED_Lactitol	-0.59725	-0.611748
Galactonic acid gamma lactone	unknown 072	-0.625962	-0.616361
unknown carboxylic acid 02	similar to maltose	-0.662896	-0.652256

## Sheet: Supplemental Table 4
Supplemental Table 4 – List of fully annotated metabolite pairs identified with the TPC approach with the E. coli data set
Metabolite 1	Metabolite 2	Pearson correlation	Partial Correlation
Adipicacid	oxamicacid	0.340395	0.347958
oxalicacid	norvaline	0.330598	0.341268
Phosphate	Glycerol-3-phosphate	0.3082	0.319007
Phosphate	Galactonic acid gamma lactone	0.288831	0.276351
Threonicacid	Glycericacid-3-phosphate	0.280763	0.26535
Azelaicacid	Linolenicacid	0.28068	0.292136
Ethanimidicacid N trimethylsilyltrimethylsilylester	dihydrooroticacid	0.274888	0.284607
Maltose	trimethyllysine	0.266625	0.281236
Methionine	Gluconicacid	0.261223	0.272501
Asparticacid	Glycericacid-3-phosphate	0.257097	0.240056
6-hydroxynicotinicacid	asparagine	-0.260138	-0.251412
Phosphate	Maltose	-0.262934	-0.2477
Maltose	cytosine	-0.264039	-0.279626
Methionine	6-hydroxynicotinicacid	-0.265952	-0.250392
Gluconicacid	Palmiticacid	-0.295049	-0.300761
Isomaltose	norvaline	-0.299868	-0.313127
4-Aminobutyricacid	Ornithine	-0.304612	-0.28994
PRED_Uracil	Isomaltose	-0.314203	-0.307346
2-ketoglutaricacid	cholinechloridecont	-0.325539	-0.338808

## Sheet: Supplemental Table 5
Supplemental Table 5 – List of fully annotated metabolite pairs identified with the PPC approach with the E. coli data set
Metabolite 1	Metabolite 2	Pearson correlation	Partial Correlation
Ribitol	Azelaic acid	0.741233	0.746715
Glutamine N acetyl	dihydroorotic acid	0.615537	0.630127
PRED_Lactitol	heptadecanoic acid	0.609808	0.62267
Orotic acid	Glyceric acid 3-phosphate	0.589411	0.599117
Ribose or Xylose	Azelaic acid	0.582607	0.59714
Gluconic acid	Isomaltose	0.573925	0.586796
dihydroorotic acid	6-phosphogluconic acid	0.572099	0.583748
Aspartic acid	Pyroglutamic acid oxoproline	0.562208	0.576515
Threonic acid	Pyroglutamic acid oxoproline	0.542143	0.5548
Pyridine 3 hydroxy	choline chloride cont	0.535021	0.549854
Threonic acid	trimethyl lysine	0.526585	0.540581
Malic acid	Gluconic acid	0.526468	0.538533
Glucose 6 phosphate	dihydroorotic acid	0.519538	0.531389
Glyceric acid 3 phosphate	dihydroorotic acid	0.512901	0.529245
dodecanoic acid	dihydroorotic acid	0.507801	0.520141
Ribose or Xylose	Galactonic acid gamma lactone	0.50587	0.520555
Gluconic acid	Glucose 6 phosphate	0.504949	0.515998
Aspartic acid	trimethyl lysine	0.503825	0.518936
Glutaric acid 2 hydroxy	Gluconic acid	0.503281	0.50932
Phosphate	PRED_Uracil	0.499351	0.494602
PEP	dodecanoic acid	0.498927	0.492264
Gluconic acid	shikimic acid 3 phosphate	0.496536	0.505363
Pelargonic acid	Galactonic acid gamma lactone	0.491178	0.481662
Ethanimidic acid N trimethylsilyl trimethylsilyl ester	Gluconic acid	0.47877	0.489479
Glutamine	Azelaic acid	0.473294	0.483935
Valine	Gluconic acid	0.465936	0.472619
Threonic acid	Isomaltose	0.461672	0.452362
Glutamine	Galactonic acid gamma lactone	0.441885	0.453044
Aspartic acid	Isomaltose	0.434206	0.423844
Glycolic acid	Galactonic acid gamma lactone	0.424841	0.443636
PRED_Uracil	dodecanoic acid	0.420944	0.43494
oxalic acid	choline chloride cont	0.420745	0.442021
Aspartic acid	Glucose 6 phosphate	0.417172	0.407601
Gluconic acid	Maltose	0.41555	0.436794
Azelaic acid	D erythrose 4 phosphate	0.412626	0.425591
Pelargonic acid	Azelaic acid	0.412419	0.401832
oxalic acid	PRED_Lactitol	0.410317	0.422026
PRED_Uracil	Ornithine	0.405419	0.39862
Tyrosine	Isomaltose	0.404182	0.418112
Ethanimidic acid N trimethylsilyl trimethylsilyl ester	Threonic acid	0.403116	0.393895
4-Aminobutyric acid	Maltose	0.401296	0.384784
Phosphate	Azelaic acid	0.399098	0.38917
Glycolic acid	Azelaic acid	0.393624	0.410728
Malic acid	dihydroorotic acid	0.392881	0.404466
Ethanolamine	choline chloride cont	0.39144	0.401301
oxalic acid	PEP	0.388912	0.40441
Threonic acid	Maltose	0.382961	0.365217
phosphoric acid	Glyceric acid 3 phosphate	0.381398	0.39834
Glutamine N acetyl	Gluconic acid	0.379681	0.391245
choline chloride cont	oxamic acid	0.378238	0.394078
Palmitic acid	dodecanoic acid	0.376647	0.387412
oxalic acid	dodecanoic acid	0.375461	0.389908
Galactonic acid gamma lactone	X3 deoxy D arabinoheptulosonic acid	0.374735	0.386182
Benzoic acid 4 hydroxy	Azelaic acid	0.369356	0.382226
Azelaic acid	X3 deoxy D arabinoheptulosonic acid	0.369259	0.37978
PRED_Uracil	PEP	0.365614	0.379902
Proline	Threonic acid	0.35941	0.369351
Aspartic acid	Maltose	0.356691	0.336645
Glutaric acid 2 hydroxy	Azelaic acid	0.354493	0.368374
Azelaic acid	ribose 5P	0.348258	0.361992
Valine	Galactonic acid gamma lactone	0.343079	0.359316
oxalic acid	Azelaic acid	0.341854	0.333174
phosphoric acid	dodecanoic acid	0.34184	0.354537
Glyceric acid 3 phosphate	Maltose	0.340982	0.323419
Psicose	Maltose	0.337395	0.34772
Phosphate	dodecanoic acid	0.333465	0.350344
Stearic acid	shikimic acid 3 phosphate	0.330908	0.338853
Glyceric acid 3 phosphate	Stearic acid	0.330208	0.343672
Galactonic acid gamma lactone	ribose 5P	0.326768	0.341195
Methionine	Maltose	0.32435	0.308031
Ornithine	choline chloride cont	0.323099	0.35261
phosphoric acid	choline chloride cont	0.322566	0.34045
Azelaic acid	isopropylmalic acid	0.32098	0.333249
Methionine	Glyceric acid 3 phosphate	0.319454	0.306965
Galactonic acid gamma lactone	D erythrose 4 phosphate	0.315462	0.328081
Fumaric acid	dodecanoic acid	0.314322	0.329764
Threonic acid	dihydroorotic acid	0.313787	0.328824
Benzoic acid 4 hydroxy	Galactonic acid gamma lactone	0.313077	0.326129
Tyrosine	Maltose	0.307869	0.330687
choline chloride cont	dodecanoic acid	0.305755	0.293978
Galactonic acid gamma lactone	arginine	0.304709	0.314767
4-Aminobutyric acid	Glyceric acid 3 phosphate	0.304323	0.289908
Galactonic acid gamma lactone	6-hydroxynicotinic acid	0.303118	0.284824
Glucose 6 phosphate	dodecanoic acid	0.302653	0.294246
Stearic acid	Glucose 6 phosphate	0.293834	0.303354
Phosphate	choline chloride cont	0.29333	0.316168
dodecanoic acid	heptadecanoic acid	0.283537	0.296525
Pelargonic acid	Adipic acid	0.282813	0.295972
Glutaric acid 2 hydroxy	Galactonic acid gamma lactone	0.280919	0.294749
Azelaic acid	6-phosphogluconic acid	0.279618	0.299701
Aspartic acid	dihydroorotic acid	0.269036	0.284691
Azelaic acid	Glucose 6 phosphate	0.262327	0.282995
oxalic acid	Glyceric acid 3 phosphate	0.261604	0.278542
4-Aminobutyric acid	Gluconic acid	0.257946	0.270861
Methionine	heptadecanoic acid	-0.272193	-0.263926
Glutamine N acetyl	Ornithine	-0.274597	-0.261985
Phosphate	Malic acid	-0.277445	-0.268121
Ethanimidic acid N trimethylsilyl trimethylsilyl ester	PEP	-0.28002	-0.296211
Phosphate	4-Aminobutyric acid	-0.283122	-0.271429
Malic acid	Trehalose	-0.283493	-0.270325
PRED_Lactitol	6-phosphogluconic acid	-0.284668	-0.296434
Malic acid	cytosine	-0.289048	-0.297462
oxalic acid	Glutamine N acetyl	-0.292998	-0.285115
Malic acid	PEP	-0.293139	-0.310702
Aspartic acid	PRED_Lactitol	-0.298765	-0.318373
Leucine	6-hydroxynicotinic acid	-0.299602	-0.286645
Malic acid	choline chloride cont	-0.307215	-0.330593
Leucine	Trehalose	-0.31438	-0.301706
Methionine	PRED_Lactitol	-0.31442	-0.329885
Galactonic acid gamma lactone	aliphatic acid methyl ester 02	-0.31544	-0.328136
6-hydroxynicotinic acid	histidine	-0.320679	-0.327985
2-ketobutyric acid	choline chloride cont	-0.323592	-0.334871
Malic acid	norvaline	-0.32872	-0.341914
oxalic acid	6-phosphogluconic acid	-0.336229	-0.329895
Valine	PEP	-0.354673	-0.366279
4-Aminobutyric acid	PRED_Lactitol	-0.356546	-0.374821
Tyrosine	heptadecanoic acid	-0.364344	-0.374526
Valine	choline chloride cont	-0.365731	-0.381731
Leucine	PEP	-0.367783	-0.38652
Isomaltose	cytosine	-0.393536	-0.403077
Pyridine 3 hydroxy	6-hydroxynicotinic acid	-0.394495	-0.408611
choline chloride cont	X3 deoxy D arabinoheptulosonic acid	-0.40395	-0.415319
Leucine	PRED_Lactitol	-0.40613	-0.420712
PRED_Lactitol	Isomaltose	-0.411035	-0.425941
Galactonic acid gamma lactone	PEP	-0.41832	-0.407654
Galactonic acid gamma lactone	choline chloride cont	-0.420896	-0.406624
Maltose	heptadecanoic acid	-0.427743	-0.420069
Malic acid	PRED_Lactitol	-0.430428	-0.44513
Ornithine	Maltose	-0.449646	-0.434864
Valine	norvaline	-0.474541	-0.483415
Ornithine	Isomaltose	-0.474766	-0.466054
choline chloride cont	6-hydroxynicotinic acid	-0.592132	-0.581759

## Sheet: Supplemental Table 6
Supplemental Table 6 – List of fully annotated metabolite pairs identified with the TPC approach with the S. cerevisiae data set
Metabolite 1	Metabolite 2	Pearson correlation	Partial Correlation
L-Glutamate 5-semialdehyde	(R)-Mevalonate	0.658612	0.613725
D-Ribulose 5-phosphate	dATP	0.610382	0.640668
L-Aspartate	D-Fructose 1,6-bisphosphate	0.593436	0.583804
Thiamin	Xanthosine 5-phosphate	0.578086	0.555302
Thiamin	Maltose	0.573135	0.556611
Thiamin	D-Gal-alpha-1->6D-Glucose	0.573135	0.556611
Thymidine	(S)-2-[5-Amino-1-(5-phospho-D-ribosyl)imidazole-4-carboxamido]succinate	0.566936	0.541322
L-Glutamate 5-semialdehyde	L-2-Aminoadipate 6-semialdehyde	0.56324	0.54691
Urea	(R)-Pantothenate	0.560156	0.535693
L-Lactaldehyde	N1-(5-Phospho-D-ribosyl)glycinamide	0.560063	0.506251
6-phospho-D-glucono-1,5-lactone	GTP	0.559845	0.577722
D-Glyceraldehyde	Phosphoenolpyruvate	0.55746	0.534207
Indolepyruvate	Deoxyguanosine	0.555582	0.511934
2-Hydroxy-hexadecanal	L-Saccharopine	0.555163	0.522532
Indole-3-acetate	L-Formylkynurenine	0.54948	0.566794
Isopentenyl diphosphate	N2-Formyl-N1-(5-phospho-D-ribosyl)glycinamide	0.547129	0.563527
Deoxyguanosine	N-Acetyl-D-glucosamine 1-phosphate	0.540633	0.493299
Itaconate	Thiamin	0.535996	0.516197
N1-(5-Phospho-D-ribosyl)glycinamide	2-(Formamido)-N1-(5-phospho-D-ribosyl)acetamidine	0.535767	0.513117
L-Saccharopine	N1-(5-Phospho-D-ribosyl)glycinamide	0.534835	0.488178
4-Aminobenzoate	(R)-Mevalonate	0.534369	0.484558
4-Phospho-L-aspartate	Melibiose	0.533409	0.507175
L-2-Aminoadipate	GDP-D-mannose	0.53308	0.565659
L-Malate	6-Phospho-D-gluconate	0.53036	0.547316
Succinic semialdehyde	3-Hydroxy-L-kynurenine	0.528511	0.507145
3-Hydroxy-L-kynurenine	N-Acetyl-D-glucosamine 6-phosphate	0.528352	0.507468
alpha-Ketoglutarate	Deoxyguanosine	0.526435	0.467168
Fumarate	L-Sorbitol	0.525649	0.548369
trans-4-Hydroxy-L-proline	IMP	0.525083	0.463776
Phosphoenolpyruvate	Thiamin	0.524621	0.501496
Deoxyribose	L-Glutamine	0.52423	0.448513
Pyruvate	Chitin (monomer)	0.523806	0.497362
Indole-3-acetate	dCMP	0.522169	0.494969
Phosphoenolpyruvate	Xanthosine 5-phosphate	0.520763	0.479616
Urea	2-Aminomuconate	0.519699	0.478495
2-Isopropylmaleate	5-Amino-1-(5-Phospho-D-ribosyl)imidazole-4-carboxamide	0.517423	0.498073
Acetate	(R)-Pantoate	0.51555	0.475881
Acetate	(R)-2,3-Dihydroxy-3-methylpentanoate	0.51555	0.475881
3-Hydroxy-L-kynurenine	Isopentenyl diphosphate	0.515274	0.496277
(R)-2,3-Dihydroxy-3-methylbutanoate	2-Hydroxy-hexadecanal	0.514317	0.467394
3-(4-Hydroxyphenyl)pyruvate	5-Amino-1-(5-Phospho-D-ribosyl)imidazole-4-carboxamide	0.514247	0.490789
homocitrate	D-Tagatose 1,6-biphosphate	0.514182	0.5035
homocitrate	GDP-D-mannose	0.51187	0.495241
2-Oxobutanoate	N1-(5-Phospho-D-ribosyl)glycinamide	0.51106	0.450735
L-Serine	dAMP	0.510953	0.483527
N-Acetyl-L-glutamate 5-semialdehyde	beta-D-Fructose 6-phosphate	0.510158	0.522643
3-Hydroxyanthranilate	IMP	0.508281	0.44849
2-Aminomuconate	Deoxyguanosine	0.508077	0.447652
Urea	D-Glucose	0.507743	0.491457
Urea	myo-Inositol	0.507743	0.491457
GTP	Coenzyme A	0.507492	0.53214
Deoxyribose	D-erythro-1-(Imidazol-4-yl)glycerol 3-phosphate	0.505967	0.427944
Dihydroxyacetone	Adenosine	0.505019	0.472776
D-Lactate	Adenosine	0.505019	0.472776
L-1-Pyrroline-3-hydroxy-5-carboxylate	Thymidine	0.504326	0.454307
Glycine	alpha-Ketoglutarate	0.504225	0.482152
2-Oxoadipate	Isocitrate	0.50361	0.468252
Hypoxanthine	N1-(5-Phospho-D-ribosyl)glycinamide	0.503087	0.478947
3-Phosphohydroxypyruvate	3-Hydroxy-L-kynurenine	0.503056	0.479965
Phosphate	Raffinose	0.501665	0.476869
gamma-Amino-gamma-cyanobutanoate	2-Aminomuconate	0.500945	0.431161
3-Carboxy-2-hydroxy-4-methylpentanoate	UTP	0.500648	0.523763
L-Valine	GMP	0.50053	0.514953
(R)-5-Diphosphomevalonate	GTP	0.500249	0.524163
4-Phospho-L-aspartate	2-Hydroxy-hexadecanal	0.500232	0.454553
L-Glutamate 5-semialdehyde	Thymidine	0.499383	0.438369
L-Lactate	Raffinose	0.499163	0.47002
1,3-beta-D-Glucan (monomer)	dCMP	0.498071	0.470894
L-Histidinol	3-(4-Hydroxyphenyl)pyruvate	0.497851	0.486555
L-Tryptophan	UDP	0.497334	0.511208
Acetoacetate	D-erythro-1-(Imidazol-4-yl)glycerol 3-phosphate	0.495798	0.431385
Phenylacetaldehyde	5-Formamido-1-(5-phospho-D-ribosyl)imidazole-4-carboxamide	0.495426	0.475673
Methylglyoxal	(1,4-alpha-D-Glucosyl)3	0.494886	0.468541
Methylglyoxal	Raffinose	0.494886	0.468541
4-Aminobenzoate	Raffinose	0.494689	0.465927
Anthranilate	(1,4-alpha-D-Glucosyl)3	0.494689	0.465927
Succinic semialdehyde	IMP	0.494574	0.43304
2-Oxobutanoate	IMP	0.494574	0.43304
Urea	L-Lactaldehyde	0.49436	0.453321
L-Proline	Oxidized glutathione	0.494275	0.478237
L-2-Aminoadipate 6-semialdehyde	D-erythro-1-(Imidazol-4-yl)glycerol 3-phosphate	0.493946	0.473934
L-Proline	8-Amino-7-oxononanoate	0.493418	0.479657
3-Carboxy-3-hydroxy-4-methylpentanoate	UDP	0.493277	0.510988
(R)-Pantoate	5-L-Glutamyl-L-alanine	0.493098	0.409782
Urea	Indolepyruvate	0.492466	0.455218
Acetoacetate	L-Glutamine	0.491351	0.425893
4-Aminobutanoate	Shikimate	0.490751	0.464207
(R)-Pantoate	octadecanoate (n-C18:0)	0.49055	0.446873
Deoxyribose	3-Hydroxy-L-kynurenine	0.490107	0.465436
Xanthosine	Xanthosine 5-phosphate	0.489499	0.473249
O-Acetyl-L-homoserine	NAD	0.489266	0.502951
L-Serine	Itaconate	0.488584	0.461605
Glyceraldehyde 3-phosphate	N-Acetyl-D-glucosamine 6-phosphate	0.487746	0.52223
L-Lactaldehyde	D-Arabinose	0.487382	0.463045
O-Phospho-L-serine	6-phospho-D-glucono-1,5-lactone	0.486998	0.521771
Acetate	Glycine	0.48688	0.467209
Pyruvate	N1-(5-Phospho-D-ribosyl)glycinamide	0.486319	0.41733
Pyruvate	1-alpha-D-Galactosyl-myo-inositol	0.48557	0.455904
Pyruvate	Trehalose	0.48557	0.455904
Pyruvate	Melibiose	0.48557	0.455904
L-Citrulline	8-Amino-7-oxononanoate	0.485407	0.468001
5-L-Glutamyl-L-alanine	Xanthosine 5-phosphate	0.484514	0.41233
4-Acetamidobutanoate	AMP	0.484463	0.514657
2-Isopropylmaleate	Adenosine	0.484228	0.458345
D-Galactose	Raffinose	0.483654	0.468198
myo-Inositol	(1,4-alpha-D-Glucosyl)3	0.483654	0.468198
D-Glyceraldehyde	4-Acetamidobutanoate	0.482825	0.465485
N1-(5-Phospho-D-ribosyl)glycinamide	dAMP	0.482219	0.44066
L-Glutamine	3-Phosphohydroxypyruvate	0.48108	0.413287
(R)-2,3-Dihydroxy-3-methylpentanoate	Adenosine	0.480599	0.403544
Urea	Xanthosine 5-phosphate	0.480587	0.434465
gamma-Amino-gamma-cyanobutanoate	5-Formamido-1-(5-phospho-D-ribosyl)imidazole-4-carboxamide	0.480154	0.4486
Isocitrate	Trehalose	0.479834	0.456487
Isocitrate	Sucrose	0.479834	0.456487
Isocitrate	Maltose	0.479834	0.456487
Isocitrate	D-Gal-alpha-1->6D-Glucose	0.479834	0.456487
Citrate	1-alpha-D-Galactosyl-myo-inositol	0.479834	0.456487
Citrate	Sucrose	0.479834	0.456487
Citrate	Maltose	0.479834	0.456487
Pyruvate	S-Adenosyl-L-methionine	0.479732	0.455182
N-Acetyl-D-glucosamine 1-phosphate	Raffinose	0.479597	0.449119
3-Carboxy-2-hydroxy-4-methylpentanoate	dATP	0.478614	0.506765
(R)-2,3-Dihydroxy-3-methylbutanoate	D-Xylulose	0.478426	0.45234
Deoxyribose	D-Ribose	0.478426	0.45234
L-1-Pyrroline-3-hydroxy-5-carboxylate	L-Histidinol	0.478178	0.465633
N-Acetyl-D-glucosamine 6-phosphate	P1,P4-Bis(5-adenosyl) tetraphosphate	0.477577	0.435333
(R)-2,3-Dihydroxy-3-methylbutanoate	1-alpha-D-Galactosyl-myo-inositol	0.477483	0.445914
(R)-2,3-Dihydroxy-3-methylbutanoate	Trehalose	0.477483	0.445914
(R)-2,3-Dihydroxy-3-methylbutanoate	Sucrose	0.477483	0.445914
(R)-2,3-Dihydroxy-3-methylbutanoate	Melibiose	0.477483	0.445914
(R)-2,3-Dihydroxy-3-methylbutanoate	Maltose	0.477483	0.445914
Deoxyribose	1-alpha-D-Galactosyl-myo-inositol	0.477483	0.445914
Deoxyribose	Trehalose	0.477483	0.445914
Deoxyribose	Sucrose	0.477483	0.445914
Deoxyribose	Maltose	0.477483	0.445914
Deoxyribose	D-Gal-alpha-1->6D-Glucose	0.477483	0.445914
Deoxyribose	Epimelibiose	0.477483	0.445914
3-Carboxy-2-hydroxy-4-methylpentanoate	UDP-hexose_2	0.477279	0.500021
(R)-Pantoate	dCMP	0.476693	0.44271
dCMP	Nicotinate D-ribonucleotide	0.476644	0.49286
Urea	D-Glyceraldehyde	0.476196	0.448027
Urea	D-Lactate	0.476196	0.448027
Dethiobiotin	L-Saccharopine	0.476164	0.506163
D-Tagatose 6-phosphate	S-Adenosyl-L-methionine	0.475369	0.488345
Urea	(S)-2-Acetolactate	0.475308	0.437866
4-Aminobutanoate	homocitrate	0.47491	0.453861
4-Aminobutanoate	Homoisocitrate	0.47491	0.453861
L-Citrulline	N2-Formyl-N1-(5-phospho-D-ribosyl)glycinamide	0.474124	0.498427
gamma-Amino-gamma-cyanobutanoate	2-Oxoadipate	0.472222	0.401384
Indole-3-acetate	dTDP	0.47222	0.438313
L-Malate	GTP	0.472135	0.503824
Phenylacetaldehyde	Deoxyguanosine	0.471833	0.439165
(R)-Pantoate	Thiamin triphosphate	0.471028	0.417658
L-Histidinol	D-erythro-1-(Imidazol-4-yl)glycerol 3-phosphate	0.470761	0.462321
octadecanoate (n-C18:0)	(S)-2-[5-Amino-1-(5-phospho-D-ribosyl)imidazole-4-carboxamido]succinate	0.470494	0.444809
D-erythro-1-(Imidazol-4-yl)glycerol 3-phosphate	dTDP	0.470372	0.430717
1-Pyrroline-5-carboxylate	1,3-beta-D-Glucan (monomer)	0.470237	0.441231
Succinic semialdehyde	Adenosine	0.470179	0.409954
Acetoacetate	Deoxyguanosine	0.470179	0.409954
4-Aminobutanoate	Guanosine	0.469513	0.450787
Acetate	L-Serine	0.469157	0.438759
(R)-5-Diphosphomevalonate	UTP	0.468501	0.489497
Succinic semialdehyde	2-Hydroxy-hexadecanal	0.468245	0.423333
N-Acetyl-L-glutamate 5-semialdehyde	Raffinose	0.467747	0.439592
5-Amino-1-(5-Phospho-D-ribosyl)imidazole-4-carboxamide	NAD	0.467683	0.507722
L-Glutamine	5-Formamido-1-(5-phospho-D-ribosyl)imidazole-4-carboxamide	0.467267	0.434331
5-L-Glutamyl-L-alanine	Xanthosine	0.466281	0.449327
L-Lactaldehyde	5-Phospho-beta-D-ribosylamine	0.466026	0.450609
2-Oxoadipate	(1,4-alpha-D-Glucosyl)3	0.465627	0.431748
2-Oxoadipate	Raffinose	0.465627	0.431748
2-Aminomuconate	(1,4-alpha-D-Glucosyl)3	0.465491	0.430872
3-(4-Hydroxyphenyl)pyruvate	D-Fructose 6-phosphate	0.465373	0.482418
IMP	S-Adenosyl-L-methionine	0.465058	0.438809
dAMP	Xanthosine 5-phosphate	0.464361	0.423959
Pyruvate	IMP	0.463874	0.392983
(S)-2-Acetolactate	L-Histidinol	0.463774	0.450538
L-4-Hydroxyglutamate semialdehyde	L-Phenylalanine	0.463565	0.485858
(R)-Pantoate	(1,4-alpha-D-Glucosyl)3	0.463443	0.425463
(R)-Pantoate	Raffinose	0.463443	0.425463
(R)-Mevalonate	Raffinose	0.463443	0.425463
L-Aspartate	L-Malate	0.463275	0.520599
Pyruvate	Fumarate	0.463203	0.449668
Acetate	dCMP	0.462773	0.437456
L-Glutamate 5-semialdehyde	(1,4-alpha-D-Glucosyl)3	0.462745	0.428325
L-Glutamate 5-semialdehyde	Raffinose	0.462745	0.428325
trans-4-Hydroxy-L-proline	(1,4-alpha-D-Glucosyl)3	0.462745	0.428325
trans-4-Hydroxy-L-proline	Raffinose	0.462745	0.428325
5-Amino-4-oxopentanoate	(1,4-alpha-D-Glucosyl)3	0.462745	0.428325
(R)-Mevalonate	Isopentenyl diphosphate	0.462361	0.417989
(R)-2,3-Dihydroxy-3-methylpentanoate	Dimethylallyl diphosphate	0.462361	0.417989
2-Isopropylmaleate	dCMP	0.46182	0.442459
Fumarate	dGTP	0.461322	0.478711
Fumarate	ATP	0.461322	0.478711
Succinic semialdehyde	gamma-Amino-gamma-cyanobutanoate	0.460742	0.391342
Acetoacetate	gamma-Amino-gamma-cyanobutanoate	0.460742	0.391342
2-Oxobutanoate	gamma-Amino-gamma-cyanobutanoate	0.460742	0.391342
L-Glutamate 5-semialdehyde	L-Glutamine	0.459992	0.385719
5-Amino-4-oxopentanoate	L-Glutamine	0.459992	0.385719
(S)-2-Acetolactate	2-Hydroxy-hexadecanal	0.459779	0.41995
3-Methyl-2-oxobutanoate	Adenosine	0.459777	0.407713
alpha-Ketoglutarate	octadecanoate (n-C18:0)	0.459493	0.417131
L-Lactaldehyde	octadecanoate (n-C18:0)	0.458985	0.419351
beta-D-Fructose 6-phosphate	Deoxyguanosine	0.458857	0.482618
D-Glucose 6-phosphate	Deoxyguanosine	0.458857	0.482618
Hypoxanthine	alpha-Ketoglutarate	0.458142	0.430643
3-Methyl-2-oxobutanoate	L-Malate	0.457871	0.44389
Farnesyl diphosphate	ATP	0.457646	0.481615
gamma-Amino-gamma-cyanobutanoate	3-Phosphohydroxypyruvate	0.457424	0.386637
gamma-Amino-gamma-cyanobutanoate	(S)-2-[5-Amino-1-(5-phospho-D-ribosyl)imidazole-4-carboxamido]succinate	0.457126	0.420127
Indolepyruvate	D-Glucose 6-phosphate	0.456803	0.470264
2-Oxoadipate	L-Carnitine	0.45622	0.443711
2-Oxoadipate	D-erythro-1-(Imidazol-4-yl)glycerol 3-phosphate	0.456084	0.383161
Adenine	(S)-2-Aceto-2-hydroxybutanoate	0.456078	0.487252
4-Hydroxy-L-threonine	2-Dehydropantoate	0.456078	0.487252
2-Oxoadipate	dTDP	0.455547	0.419311
D-Ribose	Indole-3-acetate	0.455104	0.428782
2-Aminomuconate	2-Hydroxy-hexadecanal	0.454661	0.405669
Indolepyruvate	Chitin (monomer)	0.454514	0.426166
L-Glutamate 5-semialdehyde	Thiamin	0.454491	0.422681
trans-4-Hydroxy-L-proline	Thiamin	0.454491	0.422681
5-Amino-4-oxopentanoate	Thiamin	0.454491	0.422681
1,3-beta-D-Glucan (monomer)	octadecanoate (n-C18:0)	0.454105	0.417496
Deoxyguanosine	S-Adenosyl-L-methionine	0.453894	0.426973
3-Methyl-2-oxobutanoate	Isocitrate	0.453727	0.419539
3-Methyl-2-oxobutanoate	Citrate	0.453727	0.419539
Dihydroxyacetone	(1,4-alpha-D-Glucosyl)3	0.453655	0.429495
D-Lactate	Raffinose	0.453655	0.429495
Pyridoxine	Raffinose	0.453524	0.427082
S-Adenosyl-L-methionine	Thiamine diphosphate	0.453498	0.474269
L-2-Aminoadipate 6-semialdehyde	alpha-Ketoglutarate	0.453274	0.429259
Shikimate	D-Ribulose 5-phosphate	0.453137	0.482474
L-Glutamine	2-Oxoadipate	0.452561	0.378605
L-Proline	Shikimate	0.452454	0.432016
L-Proline	3-Carboxy-4-methyl-2-oxopentanoate	0.452454	0.432016
Chitosan (monomer)	3-Carboxy-4-methyl-2-oxopentanoate	0.452422	0.479645
L-2-Aminoadipate	Shikimate	0.452422	0.479645
Acetoacetate	L-Carnitine	0.452281	0.439334
5-L-Glutamyl-L-alanine	Thiamin triphosphate	0.452219	0.397703
D-Xylulose	Adenosine	0.452129	0.424065
D-Arabinose	Adenosine	0.452129	0.424065
L-Arabinose	Adenosine	0.452129	0.424065
L-Arabinose	trans-Tetradec-2-enoyl-CoA	0.451554	0.465732
L-Arabinose	Tetradecenoyl-CoA (n-C14:1CoA)	0.451554	0.465732
L-Lactate	2-Hydroxy-hexadecanal	0.451392	0.408438
2-Oxobutanoate	4-Acetamidobutanoate	0.451309	0.427764
L-Lactate	Fumarate	0.451042	0.436323
4-Acetamidobutanoate	Glycerol 3-phosphate	0.449333	0.467833
5-Amino-4-oxopentanoate	S-Adenosyl-L-methionine	0.449139	0.422578
D-erythro-1-(Imidazol-4-yl)glycerol 3-phosphate	dCMP	0.449099	0.412063
Acetate	D-erythro-1-(Imidazol-4-yl)glycerol 3-phosphate	0.448671	0.401133
Glycolaldehyde	D-erythro-1-(Imidazol-4-yl)glycerol 3-phosphate	0.448671	0.401133
5-L-Glutamyl-L-alanine	(S)-2-[5-Amino-1-(5-phospho-D-ribosyl)imidazole-4-carboxamido]succinate	0.448409	0.41113
L-Sorbose	Ceramide-2 (Phytosphingosine:n-C26:0)	0.447591	0.470543
D-Arabinose	Indolepyruvate	0.447368	0.422058
4-Phospho-L-aspartate	N1-(5-Phospho-D-ribosyl)glycinamide	0.446913	0.369999
Indolepyruvate	5-Formamido-1-(5-phospho-D-ribosyl)imidazole-4-carboxamide	0.446888	0.41808
Hypoxanthine	dUDP	0.446357	0.417321
4-Aminobenzoate	S-Adenosyl-L-methionine	0.446191	0.421538
Isocitrate	Indolepyruvate	0.445997	0.410543
Deoxyribose	Deoxyguanosine	0.445519	0.369448
Indole-3-acetate	Citrate	0.445378	0.406733
Hypoxanthine	L-Glutamine	0.444997	0.415219
Pyridoxine	IMP	0.444751	0.399762
(R)-5-Diphosphomevalonate	UDP-hexose_1	0.444501	0.46513
(S)-2-Acetolactate	D-erythro-1-(Imidazol-4-yl)glycerol 3-phosphate	0.444472	0.385155
Lipoamide	Oxidized glutathione	0.444306	0.42728
Urea	Mannan (monomer)	0.443941	0.402868
D-Xylulose	Phenylpyruvate	0.443843	0.42515
L-Arabinose	Phenylpyruvate	0.443843	0.42515
D-Xylose	Phenylpyruvate	0.443843	0.42515
L-Glutamine	2-Hydroxy-hexadecanal	0.443828	0.384901
L-Histidine	L-Tryptophan	0.442733	0.460722
N1-(5-Phospho-D-ribosyl)glycinamide	dTDP	0.442542	0.400647
Hypoxanthine	Thiamin triphosphate	0.442191	0.417287
1,3-beta-D-Glucan (monomer)	Raffinose	0.44181	0.409631
Mannan (monomer)	(1,4-alpha-D-Glucosyl)3	0.44181	0.409631
L-Valine	L-Sorbitol	0.44171	0.458913
L-Saccharopine	dGTP	0.441647	0.484326
L-Saccharopine	ATP	0.441647	0.484326
L-Lactaldehyde	Fumarate	0.440871	0.425663
L-Homoserine	L-Carnitine	0.440452	0.460184
gamma-Amino-gamma-cyanobutanoate	4-Phospho-L-aspartate	0.439943	0.358754
L-Aspartate 4-semialdehyde	8-Amino-7-oxononanoate	0.439548	0.462146
3-Hydroxyanthranilate	dTDP	0.439509	0.402956
D-Arabinose	1,3-beta-D-Glucan (monomer)	0.439505	0.41366
L-Arabinose	1,3-beta-D-Glucan (monomer)	0.439505	0.41366
D-Xylose	1,3-beta-D-Glucan (monomer)	0.439505	0.41366
3-Hydroxy-L-kynurenine	Xanthosine 5-phosphate	0.439448	0.411024
L-Lactate	Isocitrate	0.439173	0.402275
L-Lactate	Citrate	0.439173	0.402275
Indole-3-acetate	(1,4-alpha-D-Glucosyl)3	0.439142	0.404369
3-Phospho-D-glycerate	Indolepyruvate	0.438787	0.42154
D-Glycerate 2-phosphate	Indolepyruvate	0.438787	0.42154
Farnesyl diphosphate	S-Adenosyl-L-methionine	0.438598	0.422021
L-Lactaldehyde	D-Ribulose 5-phosphate	0.438428	0.432149
Xanthosine	Thiamin triphosphate	0.438211	0.419561
N-Acetyl-L-glutamate 5-semialdehyde	S-Adenosyl-L-methionine	0.437627	0.414047
L-Serine	2-Aminomuconate	0.437162	0.392521
Mannan (monomer)	Chitin (monomer)	0.436798	0.407282
Adenosine	dTDP	0.436658	0.396411
Deoxyguanosine	dTDP	0.436658	0.396411
Homoisocitrate	GTP	0.436397	0.420848
4-Phospho-L-aspartate	D-erythro-1-(Imidazol-4-yl)glycerol 3-phosphate	0.43639	0.354909
N-Acetyl-L-glutamate	Isopentenyl diphosphate	0.436197	0.468435
Urea	4-Phospho-L-aspartate	0.436115	0.386167
1-Pyrroline-5-carboxylate	Raffinose	0.435404	0.411276
3-Hydroxyanthranilate	Thymidine	0.435371	0.370225
3-Phosphohydroxypyruvate	Adenosine	0.434808	0.36973
3-Phosphohydroxypyruvate	Deoxyguanosine	0.434808	0.36973
2-Isopropylmaleate	Lipoamide	0.434515	0.481221
N-Acetyl-L-glutamate 5-semialdehyde	D-erythro-1-(Imidazol-4-yl)glycerol 3-phosphate	0.434509	0.37931
L-Leucine	5-Amino-1-(5-Phospho-D-ribosyl)imidazole-4-carboxamide	0.434216	0.461624
D-Arabinose	(1,4-alpha-D-Glucosyl)3	0.433783	0.412832
D-Ribose	Raffinose	0.433783	0.412832
D-Xylose	Raffinose	0.433783	0.412832
L-Serine	Xanthosine 5-phosphate	0.433347	0.387059
Acetate	P1,P4-Bis(5-adenosyl) tetraphosphate	0.43326	0.39659
L-Saccharopine	dTDP	0.433184	0.400272
L-Aspartate 4-semialdehyde	UDP-hexose_2	0.433045	0.456529
L-Citrulline	Lipoamide	0.433039	0.40293
Phenylpyruvate	IMP	0.432921	0.3989
Itaconate	D-Fructose 6-phosphate	0.432694	0.450071
L-Lactate	dCMP	0.432623	0.400899
Dihydroxyacetone	dAMP	0.43249	0.405094
D-Lactate	dAMP	0.43249	0.405094
L-Serine	L-Lactate	0.432446	0.392765
dGMP	S-Adenosyl-L-methionine	0.432391	0.463403
Pyruvate	D-erythro-1-(Imidazol-4-yl)glycerol 3-phosphate	0.432076	0.352679
2-Aminomuconate	5-L-Glutamyl-L-alanine	0.432055	0.355761
L-Lactate	dTDP	0.431935	0.397097
tetracosanoate (n-C24:0)	dATP	0.431895	0.4008
Glycine	3-Phosphohydroxypyruvate	0.43146	0.404914
L-Aspartate	alpha-D-Ribose 1-phosphate	0.431432	0.476483
L-Aspartate	D-Xylulose 5-phosphate	0.431432	0.476483
D-Lactate	P1,P4-Bis(5-adenosyl) tetraphosphate	0.43143	0.39922
Acetate	Dihydroxyacetone phosphate	0.430839	0.454095
L-Leucine	L-Carnitine	0.430546	0.442478
L-Leucine	Farnesyl diphosphate	0.430537	0.448541
L-Histidine	CTP	0.430163	0.410509
3-Hydroxy-L-kynurenine	Deoxycytidine	0.430139	0.449939
Pyruvate	4-Acetamidobutanoate	0.429726	0.40417
Indolepyruvate	Raffinose	0.429611	0.396839
L-Carnitine	3-Phosphohydroxypyruvate	0.429544	0.415345
Fumarate	L-Arginine	0.429324	0.477923
N-Acetylputrescine	L-Aspartate	0.429117	0.390473
gamma-Amino-gamma-cyanobutanoate	P1,P4-Bis(5-adenosyl) tetraphosphate	0.429106	0.366331
Methylglyoxal	D-erythro-1-(Imidazol-4-yl)glycerol 3-phosphate	0.428925	0.374211
L-Threonine	S-Adenosyl-L-methionine	0.428791	0.457519
D-Glyceraldehyde	Glyceraldehyde 3-phosphate	0.428771	0.448413
N1-(5-Phospho-D-ribosyl)glycinamide	N-Acetyl-D-glucosamine 6-phosphate	0.428724	0.364181
N1-(5-Phospho-D-ribosyl)glycinamide	N-Acetyl-D-glucosamine 1-phosphate	0.428724	0.364181
alpha-Ketoglutarate	dUDP	0.428639	0.355591
L-Saccharopine	dCMP	0.428308	0.3979
5-Amino-1-(5-Phospho-D-ribosyl)imidazole-4-carboxamide	Thiamin triphosphate	0.427135	0.392041
3-Carboxy-2-hydroxy-4-methylpentanoate	D-Sorbitol	0.426758	0.442853
3-Carboxy-2-hydroxy-4-methylpentanoate	L-Sorbitol	0.426758	0.442853
Phosphoenolpyruvate	GMP	0.426729	0.466471
4-Aminobenzoate	D-erythro-1-(Imidazol-4-yl)glycerol 3-phosphate	0.426596	0.362644
Anthranilate	D-erythro-1-(Imidazol-4-yl)glycerol 3-phosphate	0.426596	0.362644
L-Glutamate 5-semialdehyde	dTDP	0.42646	0.387571
trans-4-Hydroxy-L-proline	dTDP	0.42646	0.387571
5-Amino-4-oxopentanoate	dTDP	0.42646	0.387571
Pyruvate	octadecanoate (n-C18:0)	0.426433	0.381829
3-Hydroxy-L-kynurenine	D-Fructose 1,6-bisphosphate	0.426232	0.460827
Phosphoenolpyruvate	N-Acetyl-D-glucosamine 6-phosphate	0.426016	0.383352
4-Phospho-L-aspartate	IMP	0.425915	0.347408
5-L-Glutamyl-L-alanine	Coproporphyrinogen III	0.42585	0.401908
Phosphate	P1,P4-Bis(5-adenosyl) tetraphosphate	0.425818	0.3882
5-Amino-1-(5-Phospho-D-ribosyl)imidazole-4-carboxamide	P1,P4-Bis(5-adenosyl) tetraphosphate	0.425792	0.389217
4-Acetamidobutanoate	(R)-Mevalonate	0.425675	0.398903
4-Acetamidobutanoate	(R)-2,3-Dihydroxy-3-methylpentanoate	0.425675	0.398903
L-2-Aminoadipate 6-semialdehyde	(R)-2,3-Dihydroxy-3-methylpentanoate	0.425675	0.398903
1,3-beta-D-Glucan (monomer)	dTDP	0.425279	0.390733
Mannan (monomer)	dTDP	0.425279	0.390733
Phenylpyruvate	Ceramide-2 (Phytosphingosine:n-C26:0)	0.424569	0.454063
D-Glucose	3-Hydroxy-L-kynurenine	0.42443	0.409362
myo-Inositol	3-Hydroxy-L-kynurenine	0.42443	0.409362
D-Mannose	3-Hydroxy-L-kynurenine	0.42443	0.409362
L-Sorbose	3-Hydroxy-L-kynurenine	0.42443	0.409362
Glycerol	IMP	0.424199	0.360451
Urea	Adenosine	0.424104	0.371417
Phosphate	dAMP	0.42398	0.392376
L-Carnitine	(R)-Pantothenate	0.423776	0.410407
3-Methyl-2-oxobutanoate	Raffinose	0.423254	0.390764
L-Lactate	D-Xylulose	0.423193	0.396002
L-Lactate	D-Ribose	0.423193	0.396002
L-Lactate	D-Xylose	0.423193	0.396002
3-(4-Hydroxyphenyl)pyruvate	5-Formamido-1-(5-phospho-D-ribosyl)imidazole-4-carboxamide	0.42296	0.399417
Ornithine	(R)-5-Diphosphomevalonate	0.422667	0.47618
Glycerol	dAMP	0.422593	0.384655
5-L-Glutamyl-L-alanine	N-Acetyl-D-glucosamine 6-phosphate	0.422498	0.357453
5-L-Glutamyl-L-alanine	N-Acetyl-D-glucosamine 1-phosphate	0.422498	0.357453
Succinic semialdehyde	dAMP	0.42244	0.381791
L-Histidine	D-Ribulose 5-phosphate	0.422264	0.443938
L-Serine	(R)-2,3-Dihydroxy-3-methylbutanoate	0.421957	0.37221
4-Acetamidobutanoate	N1-(5-Phospho-D-ribosyl)glycinamide	0.421863	0.394758
N-Acetylputrescine	Lipoamide	0.421683	0.396912
2-Hydroxy-hexadecanal	5-Formamido-1-(5-phospho-D-ribosyl)imidazole-4-carboxamide	0.421318	0.39191
Fumarate	(R)-2,3-Dihydroxy-3-methylbutanoate	0.420985	0.405336
L-Glutamate 5-semialdehyde	5-Formamido-1-(5-phospho-D-ribosyl)imidazole-4-carboxamide	0.420754	0.386856
5-Amino-4-oxopentanoate	5-Formamido-1-(5-phospho-D-ribosyl)imidazole-4-carboxamide	0.420754	0.386856
D-Lactate	L-Serine	0.420591	0.391203
L-Citrulline	Acetyl-CoA	0.420438	0.437411
L-Aspartate 4-semialdehyde	6-Phospho-D-gluconate	0.420041	0.432739
dAMP	Adenosine 3,5-bisphosphate	0.419824	0.452445
gamma-Amino-gamma-cyanobutanoate	N-Acetyl-D-glucosamine 6-phosphate	0.41948	0.351402
gamma-Amino-gamma-cyanobutanoate	N-Acetyl-D-glucosamine 1-phosphate	0.41948	0.351402
8-Amino-7-oxononanoate	D-Tagatose 1,6-biphosphate	0.419477	0.407787
2-Oxoadipate	Adenosine	0.419467	0.350795
2-Oxoadipate	Deoxyguanosine	0.419467	0.350795
(S)-2-Acetolactate	dTDP	0.419418	0.385528
L-Glutamate 5-semialdehyde	N1-(5-Phospho-D-ribosyl)glycinamide	0.419416	0.34282
trans-4-Hydroxy-L-proline	N1-(5-Phospho-D-ribosyl)glycinamide	0.419416	0.34282
5-Amino-4-oxopentanoate	N1-(5-Phospho-D-ribosyl)glycinamide	0.419416	0.34282
3-Hydroxyanthranilate	5-Formamido-1-(5-phospho-D-ribosyl)imidazole-4-carboxamide	0.419144	0.386183
Oxidized glutathione	NADP_2	0.419069	0.440643
Isocitrate	Farnesyl diphosphate	0.418884	0.396852
Citrate	Farnesyl diphosphate	0.418884	0.396852
L-Saccharopine	P1,P4-Bis(5-adenosyl) tetraphosphate	0.41888	0.37507
3-Phosphohydroxypyruvate	dAMP	0.418511	0.377216
D-Xylulose	2-Isopropylmaleate	0.418325	0.399832
L-Arabinose	2-Isopropylmaleate	0.418325	0.399832
D-Xylose	2-Isopropylmaleate	0.418325	0.399832
L-Aspartate 4-semialdehyde	D-Tagatose 1,6-biphosphate	0.418243	0.438601
Hypoxanthine	5-L-Glutamyl-L-alanine	0.418153	0.386015
2-Aminomuconate	dUDP	0.418062	0.345036
Phenylpyruvate	beta-D-glucose 6-phosphate	0.417726	0.431474
Phenylpyruvate	1D-myo-Inositol 1-phosphate	0.417726	0.431474
Glycerol	S-Adenosyl-L-methionine	0.417601	0.390878
(R)-Pantothenate	dAMP	0.417575	0.388439
1-Pyrroline-5-carboxylate	Itaconate	0.417525	0.391806
(R)-2,3-Dihydroxy-3-methylbutanoate	octadecanoate (n-C18:0)	0.417304	0.368142
Deoxyribose	octadecanoate (n-C18:0)	0.417304	0.368142
4-Aminobenzoate	Indole-3-acetaldehyde	0.417256	0.429656
(R)-2,3-Dihydroxy-3-methylbutanoate	dAMP	0.417246	0.370541
4-Acetamidobutanoate	2-Methylcitrate	0.416689	0.454865
4-Acetamidobutanoate	Homoisocitrate	0.416689	0.454865
L-Serine	3-Hydroxyanthranilate	0.416559	0.372719
4-Acetamidobutanoate	5-Phospho-beta-D-ribosylamine	0.416349	0.403629
3-Hydroxyanthranilate	N1-(5-Phospho-D-ribosyl)glycinamide	0.415932	0.343237
L-Carnitine	D-Sorbitol	0.415898	0.435929
L-Carnitine	L-Sorbitol	0.415898	0.435929
L-Histidine	L-Glutamate 5-phosphate	0.415789	0.441773
3-Phospho-D-glycerate	P1,P4-Bis(5-adenosyl) tetraphosphate	0.415696	0.397412
L-Carnitine	Adenosine	0.415417	0.400983
L-Carnitine	myo-Inositol	0.415051	0.404523
4-Acetamidobutanoate	But-1-ene-1,2,4-tricarboxylate	0.414828	0.439276
Phosphoenolpyruvate	Dihydroxyacetone phosphate	0.41459	0.440465
L-Lactaldehyde	L-Glutamine	0.414487	0.338555
L-Alanine	P1,P4-Bis(5-adenosyl) tetraphosphate	0.414423	0.400907
beta-Alanine	P1,P4-Bis(5-adenosyl) tetraphosphate	0.414423	0.400907
N-Acetyl-L-glutamate 5-semialdehyde	3-Carboxy-2-hydroxy-4-methylpentanoate	0.414315	0.404913
Coproporphyrinogen III	P1,P4-Bis(5-adenosyl) tetraphosphate	0.413779	0.391381
N2-Acetyl-L-ornithine	D-Sorbitol	0.413681	0.400323
L-Arginine	NADH	0.413449	0.450144
L-Serine	Thymidine	0.413288	0.363617
4-Amino-2-methyl-5-phosphomethylpyrimidine	tetracosanoate (n-C24:0)	0.413259	0.381394
L-Lactate	L-Malate	0.413259	0.397048
L-Homoserine	NADP_2	0.413188	0.426662
Indolepyruvate	P1,P4-Bis(5-adenosyl) tetraphosphate	0.413013	0.36719
Pyruvate	Adenosine	0.412976	0.340979
Pyruvate	Deoxyguanosine	0.412976	0.340979
Glycine	Phosphoenolpyruvate	0.412837	0.388542
4-Acetamidobutanoate	myo-Inositol	0.412793	0.398369
4-Acetamidobutanoate	D-Fructose	0.412793	0.398369
L-2-Aminoadipate 6-semialdehyde	D-Galactose	0.412793	0.398369
L-Tryptophan	UDP-hexose_1	0.412721	0.429916
Urea	(R)-Pantoate	0.412488	0.353383
Urea	(R)-Mevalonate	0.412488	0.353383
Urea	(R)-2,3-Dihydroxy-3-methylpentanoate	0.412488	0.353383
L-Serine	Dethiobiotin	0.412397	0.43586
(S)-2-Acetolactate	5-Amino-1-(5-Phospho-D-ribosyl)imidazole-4-carboxamide	0.412395	0.375512
Pyruvate	dTDP	0.412289	0.371767
Xanthosine 5-phosphate	(1,4-alpha-D-Glucosyl)3	0.411962	0.372122
Xanthosine 5-phosphate	Raffinose	0.411962	0.372122
Glycerol	Adenosine	0.411793	0.350884
Glycerol	Deoxyguanosine	0.411793	0.350884
L-Valine	4-Hydroxy-L-threonine	0.411428	0.452682
L-Alanine	3-Phospho-D-glycerate	0.411292	0.402076
beta-Alanine	3-Phospho-D-glycerate	0.411292	0.402076
5-Phospho-beta-D-ribosylamine	(1,4-alpha-D-Glucosyl)3	0.410939	0.395392
5-Phospho-beta-D-ribosylamine	Raffinose	0.410939	0.395392
5-Amino-1-(5-Phospho-D-ribosyl)imidazole-4-carboxamide	5-Formamido-1-(5-phospho-D-ribosyl)imidazole-4-carboxamide	0.410865	0.384439
3-Phosphohydroxypyruvate	octadecanoate (n-C18:0)	0.410754	0.366895
Glycine	dGDP	0.41029	0.432606
L-1-Pyrroline-3-hydroxy-5-carboxylate	Xanthosine	0.410256	0.389718
Shikimate 5-phosphate	CTP	0.410112	0.425182
L-Lactate	D-erythro-1-(Imidazol-4-yl)glycerol 3-phosphate	0.410089	0.341286
L-Lactaldehyde	Dihydroxyacetone phosphate	0.409687	0.444752
Glycine	2-Aminomuconate	0.409638	0.380852
O-Succinyl-L-homoserine	tetracosanoate (n-C24:0)	0.409625	0.391802
Dimethylallyl diphosphate	Xanthosine 5-phosphate	0.409508	0.364107
Isopentenyl diphosphate	Xanthosine 5-phosphate	0.409508	0.364107
octanoate (n-C8:0)	(R)-5-Diphosphomevalonate	0.409426	0.45017
4-Aminobenzoate	Thiamin	0.409331	0.378003
Anthranilate	Thiamin	0.409331	0.378003
2-Dehydropantoate	UDP	0.409235	0.420639
Phenylacetaldehyde	2-Amino-4-hydroxy-6-hydroxymethyl-7,8-dihydropteridine diphosphate	0.409223	0.431309
Thymidine	N(omega)-(L-Arginino)succinate	0.408933	0.421784
Thymidine	Thiamin triphosphate	0.40862	0.35267
Phosphoenolpyruvate	D-Mannose	0.408576	0.388045
Phosphoenolpyruvate	L-Sorbose	0.408576	0.388045
L-Serine	N-Acetyl-L-glutamyl 5-phosphate	0.408524	0.441903
Acetate	D-Ribulose 5-phosphate	0.408427	0.399358
L-Glutamate 5-semialdehyde	5-Amino-1-(5-Phospho-D-ribosyl)imidazole-4-carboxamide	0.408316	0.364595
trans-4-Hydroxy-L-proline	5-Amino-1-(5-Phospho-D-ribosyl)imidazole-4-carboxamide	0.408316	0.364595
5-Amino-4-oxopentanoate	5-Amino-1-(5-Phospho-D-ribosyl)imidazole-4-carboxamide	0.408316	0.364595
3-(4-Hydroxyphenyl)pyruvate	dTDP	0.408255	0.381311
Itaconate	octadecanoate (n-C18:0)	0.408202	0.377396
gamma-Amino-gamma-cyanobutanoate	L-Glutamate 5-semialdehyde	0.408065	0.326694
gamma-Amino-gamma-cyanobutanoate	trans-4-Hydroxy-L-proline	0.408065	0.326694
Glycine	L-Glutamine	0.408044	0.377169
O-Phospho-4-hydroxy-L-threonine	S-Adenosyl-L-methionine	0.408013	0.422159
(R)-2,3-Dihydroxy-3-methylbutanoate	dCMP	0.407756	0.368291
Deoxyribose	dCMP	0.407756	0.368291
L-Lactaldehyde	gamma-Amino-gamma-cyanobutanoate	0.407682	0.331161
4-Aminobutanoate	L-Proline	0.407571	0.377923
2-Oxoadipate	1-alpha-D-Galactosyl-myo-inositol	0.407231	0.37236
2-Oxoadipate	Trehalose	0.407231	0.37236
2-Oxoadipate	Sucrose	0.407231	0.37236
2-Oxoadipate	Melibiose	0.407231	0.37236
2-Oxoadipate	Maltose	0.407231	0.37236
2-Oxoadipate	D-Gal-alpha-1->6D-Glucose	0.407231	0.37236
2-Oxoadipate	Epimelibiose	0.407231	0.37236
Glycerol	2-Hydroxy-hexadecanal	0.407129	0.360747
Glycine	beta-Alanine	0.407079	0.395994
Fumarate	D-Fructose 2,6-bisphosphate	0.405622	0.430187
Fumarate	D-Fructose 1,6-bisphosphate	0.405622	0.430187
Fumarate	D-Tagatose 1,6-biphosphate	0.405622	0.430187
O-Acetyl-L-homoserine	CTP	0.405141	0.437617
L-2-Aminoadipate	CTP	0.405141	0.437617
Glycine	ATP	0.405101	0.428286
Indole-3-acetate	2-Hydroxy-hexadecanal	0.405088	0.355224
L-Aspartate 4-semialdehyde	N-Acetyl-D-glucosamine 1-phosphate	0.404956	0.393737
Phosphate	L-Glutamine	0.404818	0.351171
Glycerol	L-Carnitine	0.404514	0.388967
O-Acetyl-L-homoserine	Adenosine 3,5-bisphosphate	0.404322	0.414661
(R)-Pantoate	1-alpha-D-Galactosyl-myo-inositol	0.40403	0.364372
(R)-Pantoate	Trehalose	0.40403	0.364372
(R)-Pantoate	Sucrose	0.40403	0.364372
(R)-Pantoate	Melibiose	0.40403	0.364372
(R)-Pantoate	Maltose	0.40403	0.364372
(R)-Pantoate	D-Gal-alpha-1->6D-Glucose	0.40403	0.364372
(R)-Pantoate	Epimelibiose	0.40403	0.364372
(R)-Mevalonate	Trehalose	0.40403	0.364372
(R)-Mevalonate	Sucrose	0.40403	0.364372
(R)-Mevalonate	Melibiose	0.40403	0.364372
(R)-Mevalonate	Maltose	0.40403	0.364372
(R)-Mevalonate	D-Gal-alpha-1->6D-Glucose	0.40403	0.364372
(R)-Mevalonate	Epimelibiose	0.40403	0.364372
(R)-2,3-Dihydroxy-3-methylpentanoate	1-alpha-D-Galactosyl-myo-inositol	0.40403	0.364372
(R)-2,3-Dihydroxy-3-methylpentanoate	Trehalose	0.40403	0.364372
(R)-2,3-Dihydroxy-3-methylpentanoate	Sucrose	0.40403	0.364372
(R)-2,3-Dihydroxy-3-methylpentanoate	Melibiose	0.40403	0.364372
(R)-2,3-Dihydroxy-3-methylpentanoate	Maltose	0.40403	0.364372
(R)-2,3-Dihydroxy-3-methylpentanoate	D-Gal-alpha-1->6D-Glucose	0.40403	0.364372
(R)-2,3-Dihydroxy-3-methylpentanoate	Epimelibiose	0.40403	0.364372
3-Phospho-D-glycerate	Decanoyl-CoA (n-C10:0CoA)	0.403884	0.430914
L-Serine	D-Tagatose 6-phosphate	0.403864	0.42369
L-Serine	D-Mannose 1-phosphate	0.403864	0.42369
L-Serine	D-Fructose 6-phosphate	0.403864	0.42369
Phenylpyruvate	3-Carboxy-4-methyl-2-oxopentanoate	0.40378	0.456415
L-Serine	4-Hydroxy-2-oxoglutarate	0.403666	0.390557
L-Tryptophan	6-Phospho-D-gluconate	0.403534	0.412311
D-Fructose 1,6-bisphosphate	dAMP	0.403366	0.449256
3-Phospho-D-glycerate	3-Hydroxy-L-kynurenine	0.403136	0.389033
N-Acetyl-L-glutamyl 5-phosphate	Farnesyl diphosphate	0.402956	0.424065
L-Carnitine	N1-(5-Phospho-D-ribosyl)glycinamide	0.402757	0.388306
Decanoate (n-C10:0)	D-Sorbitol	0.402489	0.394858
(R)-2,3-Dihydroxy-3-methylbutanoate	Isocitrate	0.402353	0.354109
Deoxyribose	Isocitrate	0.402353	0.354109
Deoxyribose	Citrate	0.402353	0.354109
D-Fructose 1,6-bisphosphate	Coenzyme A	0.402325	0.420219
D-Tagatose 1,6-biphosphate	Oxidized glutathione	0.402299	0.388741
L-Serine	2-Oxoadipate	0.40229	0.355982
L-Lactate	octadecanoate (n-C18:0)	0.402263	0.361156
L-1-Pyrroline-3-hydroxy-5-carboxylate	Farnesyl diphosphate	0.401999	0.375723
L-Histidinol	N-Acetyl-L-glutamyl 5-phosphate	0.40187	0.41654
L-Glutamine	L-Saccharopine	0.401831	0.337235
2-Oxoadipate	Thiamin triphosphate	0.40145	0.350095
Chitin (monomer)	Xanthosine 5-phosphate	0.401327	0.364737
3-Hydroxyanthranilate	5-L-Glutamyl-L-alanine	0.401249	0.326969
L-Glutamine	1,3-beta-D-Glucan (monomer)	0.400864	0.332649
L-Glutamine	Mannan (monomer)	0.400864	0.332649
1-Pyrroline-5-carboxylate	Xanthosine 5-phosphate	0.400741	0.362005
L-Glutamate 5-semialdehyde	L-Carnitine	0.400699	0.384885
trans-4-Hydroxy-L-proline	L-Carnitine	0.400699	0.384885
5-Amino-4-oxopentanoate	L-Carnitine	0.400699	0.384885
(R)-Pantothenate	Tetradecenoyl-CoA (n-C14:1CoA)	0.400579	0.4185
Pyruvate	L-Glutamine	0.400542	0.315923
Fumarate	Xanthosine 5-phosphate	0.400143	0.382601
Coproporphyrinogen III	Ceramide-2 (Sphinganine:n-C26:0OH)	0.400116	0.42321
L-Proline	octanoate (n-C8:0)	0.399809	0.370234
2-Methylcitrate	O-Succinyl-L-homoserine	0.399072	0.38635
L-Malate	1,3-beta-D-Glucan (monomer)	0.3989	0.382094
L-Malate	Mannan (monomer)	0.3989	0.382094
Glycerol	Glyceraldehyde 3-phosphate	0.39869	0.429139
2-Aminomuconate	L-Carnitine	0.398558	0.382655
Indole-3-acetate	octadecanoate (n-C18:0)	0.398548	0.354517
Pyridoxine	D-erythro-1-(Imidazol-4-yl)glycerol 3-phosphate	0.398483	0.346795
Indole-3-acetaldehyde	Deoxyguanosine	0.398328	0.418847
Phenylacetaldehyde	3,4-dihydroxy-2-butanone 4-phosphate	0.398252	0.423311
5-Amino-1-(5-Phospho-D-ribosyl)imidazole-4-carboxamide	UDP-N-acetyl-D-galactosamine	0.397824	0.425442
D-Lactate	4-Hydroxy-2-oxoglutarate	0.397425	0.384923
IMP	Farnesyl diphosphate	0.397008	0.365935
1-Pyrroline-5-carboxylate	Tetradecenoyl-CoA (n-C14:1CoA)	0.396491	0.412621
5-Formamido-1-(5-phospho-D-ribosyl)imidazole-4-carboxamide	Thiamin triphosphate	0.396452	0.366063
L-Lactate	1-alpha-D-Galactosyl-myo-inositol	0.396182	0.363361
L-Lactate	Trehalose	0.396182	0.363361
L-Lactate	Sucrose	0.396182	0.363361
L-Lactate	Melibiose	0.396182	0.363361
L-Lactate	Maltose	0.396182	0.363361
L-Lactate	D-Gal-alpha-1->6D-Glucose	0.396182	0.363361
L-Lactate	Epimelibiose	0.396182	0.363361
L-Citrulline	UDP-hexose_1	0.395589	0.370358
L-Citrulline	UDP-hexose_2	0.395589	0.370358
L-Homoserine	4-Hydroxy-2-oxoglutarate	0.395559	0.413302
L-Proline	L-Glutamate	0.395494	0.364394
L-Proline	L-4-Hydroxyglutamate semialdehyde	0.395494	0.364394
5-Amino-1-(5-Phospho-D-ribosyl)imidazole-4-carboxamide	Xanthosine 5-phosphate	0.395414	0.348587
L-Serine	L-Saccharopine	0.395249	0.355417
2-Isopropylmaleate	Chitin (monomer)	0.39517	0.374082
UDP	S-Adenosyl-L-methionine	0.395157	0.425209
3-Phospho-D-glycerate	Adenosine	0.394782	0.37418
3-Phospho-D-glycerate	Deoxyguanosine	0.394782	0.37418
N-Acetyl-D-glucosamine 6-phosphate	dCMP	0.394759	0.360576
gamma-Amino-gamma-cyanobutanoate	1,3-beta-D-Glucan (monomer)	0.394687	0.325971
Dihydroxyacetone phosphate	3-Phosphohydroxypyruvate	0.394607	0.429601
octanoate (n-C8:0)	beta-D-Fructose 6-phosphate	0.394308	0.412905
L-Threonine	Phenylpyruvate	0.393977	0.424819
L-Homoserine	Phenylpyruvate	0.393977	0.424819
L-Threonine	octanoate (n-C8:0)	0.393923	0.380241
L-Aspartate	6-phospho-D-glucono-1,5-lactone	0.393756	0.424969
4-Hydroxy-2-oxoglutarate	GDP-D-mannose	0.393751	0.429809
4-Phospho-L-aspartate	Adenosine	0.393372	0.316648
4-Phospho-L-aspartate	Deoxyguanosine	0.393372	0.316648
1-Pyrroline-5-carboxylate	3-(4-Hydroxyphenyl)pyruvate	0.393252	0.367486
L-Histidinol	L-Carnitine	0.393195	0.384017
Glycerol	4-Acetamidobutanoate	0.393192	0.367254
L-Histidinol	Thiamin triphosphate	0.393094	0.376861
L-Lactate	dAMP	0.392976	0.352966
Phenylpyruvate	Adenosine	0.392867	0.356584
Phenylpyruvate	Deoxyguanosine	0.392867	0.356584
L-Carnitine	dCMP	0.392529	0.378803
Glycine	Phenylpyruvate	0.392414	0.372789
Glycine	Succinic semialdehyde	0.391881	0.362939
Glycine	Acetoacetate	0.391881	0.362939
O-Acetyl-L-homoserine	GTP	0.391647	0.412864
L-2-Aminoadipate	GTP	0.391647	0.412864
Pyruvate	dCMP	0.391159	0.352874
L-Homoserine	Itaconate	0.391149	0.427326
O-Acetyl-L-homoserine	O-Phospho-L-serine	0.39072	0.431018
L-2-Aminoadipate	O-Phospho-L-serine	0.39072	0.431018
Glycerol	N1-(5-Phospho-D-ribosyl)glycinamide	0.390433	0.321609
Itaconate	Isocitrate	0.390323	0.359665
Itaconate	Citrate	0.390323	0.359665
L-Alanine	(R)-Pantoate	0.390273	0.37733
L-Alanine	(R)-Mevalonate	0.390273	0.37733
L-Alanine	(R)-2,3-Dihydroxy-3-methylpentanoate	0.390273	0.37733
beta-Alanine	(R)-2,3-Dihydroxy-3-methylpentanoate	0.390273	0.37733
5-Amino-1-(5-Phospho-D-ribosyl)imidazole-4-carboxamide	dTDP	0.390156	0.359394
Ornithine	3-Carboxy-3-hydroxy-4-methylpentanoate	0.390112	0.444723
alpha-Ketoglutarate	5-Amino-1-(5-Phospho-D-ribosyl)imidazole-4-carboxamide	0.390053	0.34349
L-Aspartate	Decanoate (n-C10:0)	0.389672	0.376272
Phenylacetaldehyde	Thiamine diphosphate	0.38954	0.413026
Itaconate	D-erythro-1-(Imidazol-4-yl)glycerol 3-phosphate	0.389215	0.340583
(R)-Pantoate	Thymidine	0.38917	0.296856
(R)-Mevalonate	Thymidine	0.38917	0.296856
(R)-2,3-Dihydroxy-3-methylpentanoate	Thymidine	0.38917	0.296856
L-Aspartate 4-semialdehyde	NAD	0.388614	0.404114
L-Lactate	Hypoxanthine	0.388585	0.359143
Guanosine	dATP	0.388553	0.37171
L-Isoleucine	dAMP	0.388539	0.414436
L-Glutamine	3-Hydroxyanthranilate	0.388426	0.308699
L-Lactaldehyde	L-Malate	0.388322	0.370554
L-Glutamine	Indole-3-acetate	0.388168	0.309421
L-Glutamine	Coproporphyrinogen III	0.388087	0.360606
Pyruvate	gamma-Amino-gamma-cyanobutanoate	0.387991	0.301958
Indole-3-acetate	P1,P4-Bis(5-adenosyl) tetraphosphate	0.387912	0.33504
3-Hydroxyanthranilate	Isocitrate	0.3877	0.344332
3-Hydroxyanthranilate	Citrate	0.3877	0.344332
Nicotinate	(1,4-alpha-D-Glucosyl)3	0.387693	0.376846
3-Methyl-2-oxobutanoate	L-1-Pyrroline-3-hydroxy-5-carboxylate	0.387532	0.340044
Itaconate	2-Hydroxy-hexadecanal	0.387197	0.351623
L-Saccharopine	ADP	0.387176	0.426219
L-Saccharopine	dGDP	0.387176	0.426219
L-Carnitine	N-Acetyl-D-glucosamine 6-phosphate	0.387035	0.370614
L-Carnitine	N-Acetyl-D-glucosamine 1-phosphate	0.387035	0.370614
Isopentenyl diphosphate	NAD	0.386623	0.423896
L-Citrulline	4-Methylzymosterol intermediate 1	0.386605	0.335444
Urea	3-(4-Hydroxyphenyl)pyruvate	0.385945	0.352822
dCMP	2-Amino-4-hydroxy-6-hydroxymethyl-7,8-dihydropteridine diphosphate	0.385801	0.407601
4-Acetamidobutanoate	4-Phospho-L-aspartate	0.385655	0.356639
L-2-Aminoadipate 6-semialdehyde	4-Phospho-L-aspartate	0.385655	0.356639
Urea	L-Alanine	0.385427	0.370844
Urea	beta-Alanine	0.385427	0.370844
Ornithine	NADP_2	0.385282	0.43489
L-Glutamine	(S)-2-[5-Amino-1-(5-phospho-D-ribosyl)imidazole-4-carboxamido]succinate	0.385266	0.340429
Urea	dAMP	0.385107	0.348166
Itaconate	D-Xylulose	0.385026	0.361531
Itaconate	D-Arabinose	0.385026	0.361531
Itaconate	D-Xylose	0.385026	0.361531
L-Valine	CTP	0.384947	0.421567
(R)-Pantothenate	P1,P4-Bis(5-adenosyl) tetraphosphate	0.384928	0.34851
Farnesyl diphosphate	ADP	0.38486	0.406531
Farnesyl diphosphate	dGDP	0.38486	0.406531
(R)-Pantoate	dAMP	0.384742	0.332034
(R)-Mevalonate	dAMP	0.384742	0.332034
(R)-2,3-Dihydroxy-3-methylpentanoate	dAMP	0.384742	0.332034
1-Pyrroline-5-carboxylate	2-Oxoadipate	0.384721	0.34663
L-Histidine	GTP	0.384699	0.368544
4-Acetamidobutanoate	ADP	0.38465	0.405483
4-Acetamidobutanoate	Adenosine 3,5-bisphosphate	0.38465	0.405483
L-2-Aminoadipate 6-semialdehyde	Adenosine 3,5-bisphosphate	0.38465	0.405483
L-2-Aminoadipate 6-semialdehyde	dGDP	0.38465	0.405483
D-Glycerate 2-phosphate	Xanthosine 5-phosphate	0.384455	0.363154
L-Histidinol	6-Phospho-D-gluconate	0.384313	0.399275
Phenylacetaldehyde	octadecanoate (n-C18:0)	0.384274	0.354968
(R)-2,3-Dihydroxy-3-methylbutanoate	5-L-Glutamyl-L-alanine	0.384227	0.291213
Deoxyribose	5-L-Glutamyl-L-alanine	0.384227	0.291213
L-4-Hydroxyglutamate semialdehyde	NADP_2	0.384156	0.425413
Glycerol 3-phosphate	Indole-3-acetate	0.383923	0.424846
L-Malate	Lipoamide	0.383845	0.416229
L-Lactaldehyde	Hypoxanthine	0.383549	0.352187
1-Pyrroline-5-carboxylate	dAMP	0.383409	0.354677
L-Histidine	3-Carboxy-4-methyl-2-oxopentanoate	0.383392	0.364642
L-Aspartate 4-semialdehyde	ADP	0.383245	0.39578
L-Aspartate 4-semialdehyde	dGDP	0.383245	0.39578
3-Hydroxy-L-kynurenine	ADP	0.382676	0.405281
3-Hydroxy-L-kynurenine	Adenosine 3,5-bisphosphate	0.382676	0.405281
L-Carnitine	GMP	0.382386	0.398301
L-Malate	D-Fructose 2,6-bisphosphate	0.382284	0.406134
L-Malate	D-Fructose 1,6-bisphosphate	0.382284	0.406134
L-Malate	D-Tagatose 1,6-biphosphate	0.382284	0.406134
Methylglyoxal	P1,P4-Bis(5-adenosyl) tetraphosphate	0.382271	0.339298
4-Phospho-L-aspartate	octadecanoate (n-C18:0)	0.381843	0.332277
L-Proline	3-Carboxy-2-hydroxy-4-methylpentanoate	0.381487	0.408316
L-Citrulline	L-Sorbitol	0.381478	0.366183
L-Histidinol	Phosphoenolpyruvate	0.381475	0.364999
Phenylacetic acid	dCMP	0.381341	0.397388
3-(4-Hydroxyphenyl)pyruvate	Isocitrate	0.381317	0.351494
3-(4-Hydroxyphenyl)pyruvate	Citrate	0.381317	0.351494
L-Valine	GDP-D-mannose	0.380819	0.413756
L-Malate	(R)-2,3-Dihydroxy-3-methylbutanoate	0.380703	0.362456
L-Malate	Deoxyribose	0.380703	0.362456
Succinic semialdehyde	octadecanoate (n-C18:0)	0.380692	0.334861
Acetoacetate	octadecanoate (n-C18:0)	0.380692	0.334861
2-Oxobutanoate	octadecanoate (n-C18:0)	0.380692	0.334861
Succinic semialdehyde	5-L-Glutamyl-L-alanine	0.380594	0.303643
2-Oxobutanoate	5-L-Glutamyl-L-alanine	0.380594	0.303643
4-Aminobutanoate	Shikimate 5-phosphate	0.380588	0.399737
L-Carnitine	dTDP	0.38054	0.365813
Phosphoenolpyruvate	dTDP	0.380201	0.345871
Acetate	L-Homoserine	0.380178	0.419459
Glycolaldehyde	L-Threonine	0.380178	0.419459
Citrate	UDP-N-acetyl-D-galactosamine	0.380004	0.40695
Shikimate	UDP-hexose_2	0.379819	0.361309
Glycolaldehyde	Thymidine	0.379812	0.329124
Succinic semialdehyde	S-Adenosyl-L-methionine	0.379804	0.349331
2-Oxobutanoate	S-Adenosyl-L-methionine	0.379804	0.349331
L-Tryptophan	UTP	0.379783	0.396493
5-L-Glutamyl-L-alanine	5-Amino-1-(5-Phospho-D-ribosyl)imidazole-4-carboxamide	0.379745	0.327104
3-Methyl-2-oxobutanoate	gamma-Amino-gamma-cyanobutanoate	0.379729	0.311863
Urea	D-erythro-1-(Imidazol-4-yl)glycerol 3-phosphate	0.379662	0.315837
Thymidine	Xanthosine 5-phosphate	0.379391	0.298767
Adenine	4-Amino-2-methyl-5-phosphomethylpyrimidine	0.379361	0.351672
4-Acetamidobutanoate	dTDP	0.379239	0.357575
L-2-Aminoadipate 6-semialdehyde	dTDP	0.379239	0.357575
4-Aminobenzoate	IMP	0.379234	0.312656
Anthranilate	IMP	0.379234	0.312656
L-Serine	3-Phosphohydroxypyruvate	0.379212	0.331979
1,3-beta-D-Glucan (monomer)	Isocitrate	0.379144	0.339044
1,3-beta-D-Glucan (monomer)	Citrate	0.379144	0.339044
Mannan (monomer)	Isocitrate	0.379144	0.339044
Mannan (monomer)	Citrate	0.379144	0.339044
L-Proline	L-Homoserine	0.378982	0.366887
Glycine	4-Phospho-L-aspartate	0.37881	0.34739
L-Serine	Glycerol 3-phosphate	0.3788	0.407687
4-Aminobenzoate	Thymidine	0.378734	0.315698
Anthranilate	Thymidine	0.378734	0.315698
D-Fructose 2,6-bisphosphate	tetracosanoate (n-C24:0)	0.378397	0.356884
1-alpha-D-Galactosyl-myo-inositol	Farnesyl diphosphate	0.378361	0.357751
Trehalose	Farnesyl diphosphate	0.378361	0.357751
Sucrose	Farnesyl diphosphate	0.378361	0.357751
Melibiose	Farnesyl diphosphate	0.378361	0.357751
Maltose	Farnesyl diphosphate	0.378361	0.357751
D-Gal-alpha-1->6D-Glucose	Farnesyl diphosphate	0.378361	0.357751
Epimelibiose	Farnesyl diphosphate	0.378361	0.357751
L-Sorbitol	3-Hydroxy-L-kynurenine	0.378323	0.407179
Urea	5-L-Glutamyl-L-alanine	0.378114	0.316351
N-Acetyl-L-glutamate 5-semialdehyde	dCMP	0.378008	0.346441
4-Acetamidobutanoate	3,4-dihydroxy-2-butanone 4-phosphate	0.377833	0.397075
Succinic semialdehyde	P1,P4-Bis(5-adenosyl) tetraphosphate	0.377781	0.323476
Acetoacetate	P1,P4-Bis(5-adenosyl) tetraphosphate	0.377781	0.323476
4-Acetamidobutanoate	NAD	0.377082	0.401919
L-Histidinol	3-Hydroxyanthranilate	0.377011	0.359186
L-Lactate	alpha-D-Ribose 5-phosphate	0.377002	0.367069
L-Lactate	D-Xylulose 5-phosphate	0.377002	0.367069
2-Isopropylmaleate	Isocitrate	0.376708	0.351416
4-Amino-2-methyl-5-phosphomethylpyrimidine	GDP-D-mannose	0.376493	0.352233
D-Xylulose 5-phosphate	Isopentenyl diphosphate	0.376085	0.366019
Fumarate	dTDP	0.376034	0.360106
4-Phospho-L-aspartate	3-Hydroxy-L-kynurenine	0.375666	0.342547
L-Serine	dUDP	0.375519	0.321934
Fumarate	alpha-Ketoglutarate	0.375344	0.356114
4-Aminobenzoate	5-L-Glutamyl-L-alanine	0.375296	0.307503
Anthranilate	5-L-Glutamyl-L-alanine	0.375296	0.307503
gamma-L-Glutamyl-L-cysteine	dATP	0.375026	0.394918
Dimethylallyl diphosphate	dGDP	0.374755	0.406126
Isopentenyl diphosphate	Adenosine 3,5-bisphosphate	0.374755	0.406126
Acetate	Nicotinate D-ribonucleotide	0.374614	0.39241
Shikimate	UDP	0.374445	0.360461
N2-Acetyl-L-ornithine	tetradecanoate (n-C14:0)	0.374382	0.3656
Methylglyoxal	2-Hydroxy-hexadecanal	0.374363	0.331961
L-Isoleucine	Isopentenyl diphosphate	0.374208	0.39979
dAMP	dUDP	0.373572	0.323355
(R)-2,3-Dihydroxy-3-methylbutanoate	4-Acetamidobutanoate	0.373244	0.342283
Deoxyribose	4-Acetamidobutanoate	0.373244	0.342283
Deoxyribose	L-2-Aminoadipate 6-semialdehyde	0.373244	0.342283
L-Aspartate	NADH	0.373196	0.414473
Glycine	Hypoxanthine	0.372869	0.353719
octanoate (n-C8:0)	Indole-3-acetaldehyde	0.372717	0.390037
Isocitrate	UDP	0.372575	0.413298
L-Alanine	Isocitrate	0.372325	0.358002
L-Alanine	Citrate	0.372325	0.358002
beta-Alanine	Isocitrate	0.372325	0.358002
beta-Alanine	Citrate	0.372325	0.358002
Fumarate	5-Formamido-1-(5-phospho-D-ribosyl)imidazole-4-carboxamide	0.372255	0.357377
Adenosine	5-Formamido-1-(5-phospho-D-ribosyl)imidazole-4-carboxamide	0.372248	0.332624
Deoxyguanosine	5-Formamido-1-(5-phospho-D-ribosyl)imidazole-4-carboxamide	0.372248	0.332624
Acetoacetate	Glyceraldehyde 3-phosphate	0.372232	0.40554
2-Oxobutanoate	Dihydroxyacetone phosphate	0.372232	0.40554
2-Oxobutanoate	Glyceraldehyde 3-phosphate	0.372232	0.40554
3-Carboxy-2-hydroxy-4-methylpentanoate	Dimethylallyl diphosphate	0.372211	0.361455
L-Carnitine	Dimethylallyl diphosphate	0.37216	0.356633
L-Carnitine	Isopentenyl diphosphate	0.37216	0.356633
3-Phosphohydroxypyruvate	1-alpha-D-Galactosyl-myo-inositol	0.372119	0.335348
3-Phosphohydroxypyruvate	Trehalose	0.372119	0.335348
3-Phosphohydroxypyruvate	Sucrose	0.372119	0.335348
3-Phosphohydroxypyruvate	Melibiose	0.372119	0.335348
3-Phosphohydroxypyruvate	Maltose	0.372119	0.335348
3-Phosphohydroxypyruvate	D-Gal-alpha-1->6D-Glucose	0.372119	0.335348
3-Phosphohydroxypyruvate	Epimelibiose	0.372119	0.335348
trans-4-Hydroxy-L-proline	Glyceraldehyde 3-phosphate	0.371985	0.407963
5-Amino-4-oxopentanoate	Glyceraldehyde 3-phosphate	0.371985	0.407963
L-Aspartate	NADP_2	0.371943	0.41128
Methylglyoxal	N1-(5-Phospho-D-ribosyl)glycinamide	0.371871	0.312301
alpha-Ketoglutarate	Thiamin triphosphate	0.371808	0.31522
2-Isopropylmaleate	3-Carboxy-4-methyl-2-oxopentanoate	0.371743	0.420365
L-Lactate	L-Histidinol	0.371587	0.353849
L-2-Aminoadipate	But-1-ene-1,2,4-tricarboxylate	0.371414	0.383334
N-Acetylputrescine	UDP-hexose_1	0.371409	0.349353
N-Acetylputrescine	UDP-hexose_2	0.371409	0.349353
N-Acetylputrescine	4-Methylzymosterol intermediate 1	0.371403	0.333239
D-erythro-1-(Imidazol-4-yl)glycerol 3-phosphate	octadecanoate (n-C18:0)	0.371348	0.313606
(S)-2-Acetolactate	D-Arabinono-1,4-lactone	0.371235	0.389491
Thymidine	Xanthosine	0.370826	0.345801
Methylglyoxal	IMP	0.3707	0.311829
Fumarate	L-Homoserine	0.370467	0.390229
Farnesyl diphosphate	Thiamine diphosphate	0.370403	0.389122
Phenylacetaldehyde	3-Phospho-D-glycerate	0.370211	0.353634
Phenylacetaldehyde	D-Glycerate 2-phosphate	0.370211	0.353634
Phenylacetaldehyde	L-1-Pyrroline-3-hydroxy-5-carboxylate	0.369987	0.33542
L-Malate	L-Histidinol	0.369777	0.359885
D-Xylulose	Xanthosine 5-phosphate	0.369655	0.33547
D-Arabinose	Xanthosine 5-phosphate	0.369655	0.33547
L-Arabinose	Xanthosine 5-phosphate	0.369655	0.33547
D-Ribose	Xanthosine 5-phosphate	0.369655	0.33547
D-Xylose	Xanthosine 5-phosphate	0.369655	0.33547
L-Histidinol	N-Acetyl-D-glucosamine 6-phosphate	0.369602	0.351744
L-Histidinol	N-Acetyl-D-glucosamine 1-phosphate	0.369602	0.351744
Succinic semialdehyde	dCMP	0.369493	0.331476
Glycerol	D-erythro-1-(Imidazol-4-yl)glycerol 3-phosphate	0.369482	0.295542
3-Methyl-2-oxobutanoate	beta-D-glucose 6-phosphate	0.369456	0.392074
3-Methyl-2-oxobutanoate	D-Tagatose 6-phosphate	0.369456	0.392074
3-Methyl-2-oxobutanoate	1D-myo-Inositol 1-phosphate	0.369456	0.392074
3-Methyl-2-oxobutanoate	D-Mannose 6-phosphate	0.369456	0.392074
3-Methyl-2-oxobutanoate	D-Fructose 6-phosphate	0.369456	0.392074
3-Methyl-2-oxobutanoate	D-Fructose 1-phosphate	0.369456	0.392074
3-Methyl-2-oxobutanoate	D-Glucose 1-phosphate	0.369456	0.392074
L-Serine	5-Formamido-1-(5-phospho-D-ribosyl)imidazole-4-carboxamide	0.369014	0.339425
D-Xylulose	3-(4-Hydroxyphenyl)pyruvate	0.368995	0.345724
D-Arabinose	3-(4-Hydroxyphenyl)pyruvate	0.368995	0.345724
L-Arabinose	3-(4-Hydroxyphenyl)pyruvate	0.368995	0.345724
D-Ribose	3-(4-Hydroxyphenyl)pyruvate	0.368995	0.345724
D-Xylose	3-(4-Hydroxyphenyl)pyruvate	0.368995	0.345724
Hypoxanthine	Adenosine	0.368892	0.333791
alpha-Ketoglutarate	S-Adenosyl-L-methionine	0.368787	0.33593
alpha-Ketoglutarate	Glyceraldehyde 3-phosphate	0.368705	0.406656
Decanoate (n-C10:0)	homocitrate	0.368645	0.357764
trans-4-Hydroxy-L-proline	4-Hydroxy-2-oxoglutarate	0.368644	0.353339
O-Acetyl-L-homoserine	O-Succinyl-L-homoserine	0.368499	0.38414
L-2-Aminoadipate	O-Succinyl-L-homoserine	0.368499	0.38414
4-Acetamidobutanoate	Deoxycytidine	0.368448	0.385586
2-Oxoadipate	4-Hydroxy-2-oxoglutarate	0.367984	0.352625
L-Aspartate	Coenzyme A	0.367824	0.40939
L-Threonine	NADH	0.367704	0.381596
L-1-Pyrroline-3-hydroxy-5-carboxylate	alpha-Ketoglutarate	0.367657	0.306496
gamma-Amino-gamma-cyanobutanoate	Indole-3-acetate	0.367641	0.286456
4-Acetamidobutanoate	D-Fructose 2,6-bisphosphate	0.367549	0.398314
L-2-Aminoadipate 6-semialdehyde	D-Fructose 2,6-bisphosphate	0.367549	0.398314
L-2-Aminoadipate 6-semialdehyde	D-Fructose 1,6-bisphosphate	0.367549	0.398314
L-2-Aminoadipate 6-semialdehyde	D-Tagatose 1,6-biphosphate	0.367549	0.398314
Phenylacetic acid	(S)-2-[5-Amino-1-(5-phospho-D-ribosyl)imidazole-4-carboxamido]succinate	0.36748	0.383512
Hypoxanthine	1,3-beta-D-Glucan (monomer)	0.367471	0.337375
Hypoxanthine	Mannan (monomer)	0.367471	0.337375
2-Hydroxy-hexadecanal	dCMP	0.367325	0.333575
Pyridoxine	5-Amino-1-(5-Phospho-D-ribosyl)imidazole-4-carboxamide	0.367201	0.333369
Phenylpyruvate	3,4-dihydroxy-2-butanone 4-phosphate	0.367189	0.389893
L-Histidinol	UDP	0.367058	0.387705
Urea	Thymidine	0.367019	0.307903
L-Glutamate 5-phosphate	5-Amino-1-(5-Phospho-D-ribosyl)imidazole-4-carboxamide	0.366818	0.352205
L-Glutamate 5-phosphate	2-Hydroxy-hexadecanal	0.36679	0.351188
L-Glutamate	D-Ribulose 5-phosphate	0.366778	0.410469
L-Glutamate	D-Xylulose 5-phosphate	0.366778	0.410469
O-Acetyl-L-serine	alpha-D-Ribose 1-phosphate	0.366778	0.410469
O-Acetyl-L-serine	D-Ribulose 5-phosphate	0.366778	0.410469
L-4-Hydroxyglutamate semialdehyde	alpha-D-Ribose 1-phosphate	0.366778	0.410469
L-4-Hydroxyglutamate semialdehyde	alpha-D-Ribose 5-phosphate	0.366778	0.410469
L-Leucine	Thiamin triphosphate	0.366706	0.397349
L-Malate	Xanthosine 5-phosphate	0.366644	0.347292
3-(4-Hydroxyphenyl)pyruvate	D-erythro-1-(Imidazol-4-yl)glycerol 3-phosphate	0.366625	0.318414
Ornithine	D-Ribulose 5-phosphate	0.366548	0.418719
L-Histidine	UDP-hexose_1	0.366537	0.351296
L-Histidine	UDP-hexose_2	0.366537	0.351296
D-erythro-1-(Imidazol-4-yl)glycerol 3-phosphate	Xanthosine	0.366474	0.340623
L-Valine	GTP	0.366433	0.390763
2-Aminomuconate	octadecanoate (n-C18:0)	0.366408	0.316579
L-Glutamine	octadecanoate (n-C18:0)	0.366406	0.307744
(S)-2-Acetolactate	L-Malate	0.366287	0.348207
Phosphate	IMP	0.366243	0.310896
Glycerol	L-Glutamine	0.365995	0.291071
Fumarate	Phenylpyruvate	0.365796	0.351074
Nicotinate D-ribonucleotide	tetracosanoate (n-C24:0)	0.365722	0.37666
Fumarate	3-Hydroxyanthranilate	0.365581	0.346067
(S)-2-Acetolactate	Isocitrate	0.365456	0.325752
(S)-2-Acetolactate	Citrate	0.365456	0.325752
(R)-Pantothenate	D-erythro-1-(Imidazol-4-yl)glycerol 3-phosphate	0.365169	0.314158
Phosphate	5-L-Glutamyl-L-alanine	0.364998	0.308972
S-Formylglutathione	Thiamin triphosphate	0.364816	0.38555
Guanine	D-erythro-1-(Imidazol-4-yl)glycerol 3-phosphate	0.364814	0.378098
L-Glutamine	dAMP	0.364564	0.30865
Hypoxanthine	(R)-Pantoate	0.36455	0.326898
Hypoxanthine	(R)-Mevalonate	0.36455	0.326898
Hypoxanthine	(R)-2,3-Dihydroxy-3-methylpentanoate	0.36455	0.326898
D-erythro-1-(Imidazol-4-yl)glycerol 3-phosphate	2-Hydroxy-hexadecanal	0.364156	0.295757
1-Pyrroline-5-carboxylate	(R)-Pantoate	0.363962	0.318065
1-Pyrroline-5-carboxylate	(R)-Mevalonate	0.363962	0.318065
1-Pyrroline-5-carboxylate	(R)-2,3-Dihydroxy-3-methylpentanoate	0.363962	0.318065
2-Hydroxy-hexadecanal	N-Acetyl-D-glucosamine 6-phosphate	0.363706	0.313677
2-Hydroxy-hexadecanal	N-Acetyl-D-glucosamine 1-phosphate	0.363706	0.313677
4-Hydroxy-2-oxoglutarate	N-Acetyl-L-glutamyl 5-phosphate	0.363509	0.376375
Acetate	Glycerol 3-phosphate	0.363466	0.390615
Glycolaldehyde	Glycerol 3-phosphate	0.363466	0.390615
dAMP	dGTP	0.363383	0.395532
dAMP	ATP	0.363383	0.395532
4-Hydroxy-2-oxoglutarate	dATP	0.363381	0.392718
2-Isopropylmaleate	P1,P4-Bis(5-adenosyl) tetraphosphate	0.363291	0.333316
L-Malate	dATP	0.363264	0.395619
IMP	dTDP	0.363173	0.313722
octanoate (n-C8:0)	L-Formylkynurenine	0.363097	0.384442
Thiamin triphosphate	dGTP	0.362971	0.40139
Thiamin triphosphate	ATP	0.362971	0.40139
5-L-Glutamyl-L-alanine	5-Formamido-1-(5-phospho-D-ribosyl)imidazole-4-carboxamide	0.362914	0.320172
4-Aminobenzoate	4-Hydroxy-2-oxoglutarate	0.362844	0.347502
N1-(5-Phospho-D-ribosyl)glycinamide	Coproporphyrinogen III	0.362738	0.33309
(R)-2,3-Dihydroxy-3-methylbutanoate	dUDP	0.362214	0.272736
Deoxyribose	dUDP	0.362214	0.272736
3-Methyl-2-oxobutanoate	Glycerol 3-phosphate	0.362158	0.395424
N-Acetyl-L-glutamyl 5-phosphate	L-Saccharopine	0.362037	0.398752
L-Aspartate	D-Arabinono-1,4-lactone	-0.361932	-0.380778
(R)-Pantoate	O-Phospho-L-serine	-0.361942	-0.291188
(R)-Mevalonate	O-Phospho-L-serine	-0.361942	-0.291188
L-Arginine	3-Phospho-D-glycerate	-0.362006	-0.342433
L-Arginine	D-Glycerate 2-phosphate	-0.362006	-0.342433
8-Amino-7-oxononanoate	N-Acetyl-D-glucosamine 6-phosphate	-0.362461	-0.338522
octanoate (n-C8:0)	N1-(5-Phospho-D-ribosyl)glycinamide	-0.362496	-0.295461
2-Aminomuconate	4-Methylzymosterol intermediate 1	-0.36284	-0.310053
O-Succinyl-L-homoserine	N1-(5-Phospho-D-ribosyl)glycinamide	-0.363689	-0.342608
N-Acetyl-L-glutamate 5-semialdehyde	tetracosanoate (n-C24:0)	-0.364444	-0.309279
L-Glutamate 5-semialdehyde	8-Amino-7-oxononanoate	-0.364502	-0.339107
5-Amino-4-oxopentanoate	8-Amino-7-oxononanoate	-0.364502	-0.339107
Succinic semialdehyde	L-Arginine	-0.364659	-0.315466
2-Oxobutanoate	L-Arginine	-0.364659	-0.315466
N-Acetylputrescine	5-Formamido-1-(5-phospho-D-ribosyl)imidazole-4-carboxamide	-0.365373	-0.335694
Pyruvate	Oxidized glutathione	-0.368049	-0.336903
Methylglyoxal	UDP-hexose_1	-0.368543	-0.345815
2-Oxoadipate	O-Phospho-L-serine	-0.368773	-0.311303
L-Citrulline	N1-(5-Phospho-D-ribosyl)glycinamide	-0.369185	-0.282799
O-Succinyl-L-homoserine	Trehalose	-0.369601	-0.35412
L-Glutamine	4-Methylzymosterol intermediate 1	-0.37114	-0.309533
4-Aminobenzoate	8-Amino-7-oxononanoate	-0.371187	-0.348175
L-Glutamine	Lipoamide	-0.371196	-0.332728
Dihydroxyacetone	dATP	-0.371201	-0.346988
D-Glyceraldehyde	dATP	-0.371201	-0.346988
D-Lactate	dATP	-0.371201	-0.346988
IMP	4-Methylzymosterol intermediate 1	-0.371392	-0.312882
N2-Acetyl-L-ornithine	Raffinose	-0.371636	-0.33935
gamma-Amino-gamma-cyanobutanoate	4-Methylzymosterol intermediate 1	-0.371803	-0.310515
Pyruvate	Adenine	-0.37202	-0.319329
L-Citrulline	Thymidine	-0.372196	-0.292908
Pyruvate	L-Aspartate	-0.372212	-0.313013
Succinic semialdehyde	4-Methylzymosterol intermediate 1	-0.372246	-0.323371
2-Oxobutanoate	4-Methylzymosterol intermediate 1	-0.372246	-0.323371
Deoxyribose	CTP	-0.372857	-0.320644
Succinic semialdehyde	GTP	-0.373025	-0.343579
2-Oxobutanoate	GTP	-0.373025	-0.343579
4-Aminobutanoate	N-Acetyl-L-glutamate 5-semialdehyde	-0.373549	-0.329106
octanoate (n-C8:0)	D-erythro-1-(Imidazol-4-yl)glycerol 3-phosphate	-0.373562	-0.305591
Pyridoxine	Oxidized glutathione	-0.37382	-0.350137
5-Phospho-beta-D-ribosylamine	UDP-hexose_2	-0.374156	-0.361264
Ornithine	D-erythro-1-(Imidazol-4-yl)glycerol 3-phosphate	-0.374156	-0.288744
1-Pyrroline-5-carboxylate	octanoate (n-C8:0)	-0.37445	-0.340707
L-Glutamate 5-semialdehyde	Adenine	-0.374684	-0.323045
trans-4-Hydroxy-L-proline	Adenine	-0.374684	-0.323045
trans-4-Hydroxy-L-proline	4-Hydroxy-L-threonine	-0.374684	-0.323045
5-Amino-4-oxopentanoate	4-Hydroxy-L-threonine	-0.374684	-0.323045
D-Glucose	UDP-hexose_2	-0.374923	-0.3605
D-Fructose	UDP-hexose_2	-0.374923	-0.3605
L-Glutamine	8-Amino-7-oxononanoate	-0.375287	-0.349323
L-Arginine	4-Phospho-L-aspartate	-0.375512	-0.323002
L-Lactaldehyde	L-Glutamate	-0.375523	-0.318864
L-Lactaldehyde	O-Acetyl-L-serine	-0.375523	-0.318864
L-Lactaldehyde	L-4-Hydroxyglutamate semialdehyde	-0.375523	-0.318864
Acetate	4-Methylzymosterol intermediate 1	-0.37643	-0.339741
Glycolaldehyde	4-Methylzymosterol intermediate 1	-0.37643	-0.339741
Ornithine	dUDP	-0.376993	-0.300939
Acetate	tetracosanoate (n-C24:0)	-0.377428	-0.328483
L-Aspartate	D-erythro-1-(Imidazol-4-yl)glycerol 3-phosphate	-0.378545	-0.308512
Adenine	trans-Tetradec-2-enoyl-CoA	-0.378866	-0.400827
N-Acetylputrescine	Mannan (monomer)	-0.37917	-0.336836
2-Oxobutanoate	ATP	-0.379463	-0.370765
alpha-Ketoglutarate	2-Methylcitrate	-0.379962	-0.350679
alpha-Ketoglutarate	homocitrate	-0.379962	-0.350679
alpha-Ketoglutarate	Homoisocitrate	-0.379962	-0.350679
Methylglyoxal	L-Arginine	-0.38067	-0.341931
octanoate (n-C8:0)	Chitin (monomer)	-0.380833	-0.348978
L-Arginine	(1,4-alpha-D-Glucosyl)3	-0.381047	-0.348855
L-Arginine	Raffinose	-0.381047	-0.348855
L-Glutamate	3-Hydroxyanthranilate	-0.381676	-0.325471
L-4-Hydroxyglutamate semialdehyde	3-Hydroxyanthranilate	-0.381676	-0.325471
Phosphate	L-Proline	-0.38208	-0.354741
D-Arabinose	L-Citrulline	-0.382879	-0.350187
D-Xylose	L-Citrulline	-0.382879	-0.350187
L-Lactaldehyde	4-Methylzymosterol intermediate 1	-0.383249	-0.33535
1,3-beta-D-Glucan (monomer)	Decanoate (n-C10:0)	-0.383482	-0.369792
Mannan (monomer)	Decanoate (n-C10:0)	-0.383482	-0.369792
D-Glyceraldehyde	4-Aminobutanoate	-0.38382	-0.348614
Phosphate	GTP	-0.38387	-0.36012
Thymidine	tetracosanoate (n-C24:0)	-0.383989	-0.304716
Glycerol	2-Methylcitrate	-0.384175	-0.357757
Glycerol	Homoisocitrate	-0.384175	-0.357757
3-Methyl-2-oxobutanoate	4-Methylzymosterol intermediate 1	-0.384201	-0.342063
L-Aspartate	(R)-Pantoate	-0.38454	-0.316247
L-Aspartate	(R)-Mevalonate	-0.38454	-0.316247
L-Aspartate	(R)-2,3-Dihydroxy-3-methylpentanoate	-0.38454	-0.316247
L-Histidine	Raffinose	-0.384942	-0.365227
5-L-Glutamyl-L-alanine	GTP	-0.38515	-0.353399
4-Hydroxy-L-threonine	4-Aminobenzoate	-0.386584	-0.342989
4-Hydroxy-L-threonine	Anthranilate	-0.386584	-0.342989
Adenine	(R)-Pantoate	-0.386831	-0.327174
Adenine	(R)-2,3-Dihydroxy-3-methylpentanoate	-0.386831	-0.327174
4-Hydroxy-L-threonine	(R)-Pantoate	-0.386831	-0.327174
4-Hydroxy-L-threonine	(R)-Mevalonate	-0.386831	-0.327174
4-Hydroxy-L-threonine	(R)-2,3-Dihydroxy-3-methylpentanoate	-0.386831	-0.327174
4-Aminobutanoate	L-Glutamine	-0.387507	-0.318858
Urea	O-Phospho-L-serine	-0.387583	-0.342767
octanoate (n-C8:0)	Thiamin	-0.387766	-0.355961
Urea	L-Glutamate	-0.388421	-0.34238
Urea	O-Acetyl-L-serine	-0.388421	-0.34238
L-Aspartate	Xanthosine 5-phosphate	-0.38875	-0.329033
trans-4-Hydroxy-L-proline	octanoate (n-C8:0)	-0.390684	-0.336143
5-Amino-4-oxopentanoate	octanoate (n-C8:0)	-0.390684	-0.336143
L-Arginine	dUDP	-0.391008	-0.337443
L-Glutamate	N-Acetyl-L-glutamate 5-semialdehyde	-0.391097	-0.346497
O-Acetyl-L-serine	N-Acetyl-L-glutamate 5-semialdehyde	-0.391097	-0.346497
L-4-Hydroxyglutamate semialdehyde	N-Acetyl-L-glutamate 5-semialdehyde	-0.391097	-0.346497
3-Phospho-D-glycerate	UDP-hexose_1	-0.391758	-0.378993
D-Glycerate 2-phosphate	UDP-hexose_1	-0.391758	-0.378993
4-Hydroxy-L-threonine	dUDP	-0.392221	-0.337525
Methylglyoxal	O-Phospho-L-serine	-0.392563	-0.349972
Pyridoxine	L-Citrulline	-0.392606	-0.34687
3-Carboxy-4-methyl-2-oxopentanoate	Xanthosine	-0.393693	-0.376796
4-Aminobutanoate	(R)-Mevalonate	-0.394191	-0.327778
(R)-Mevalonate	4-Amino-2-methyl-5-phosphomethylpyrimidine	-0.3944	-0.358649
(R)-2,3-Dihydroxy-3-methylpentanoate	4-Amino-2-methyl-5-phosphomethylpyrimidine	-0.3944	-0.358649
Xanthosine 5-phosphate	4-Methylzymosterol intermediate 1	-0.394419	-0.342846
1,3-beta-D-Glucan (monomer)	4-Methylzymosterol intermediate 1	-0.394592	-0.351915
(R)-2,3-Dihydroxy-3-methylpentanoate	N2-Acetyl-L-ornithine	-0.394681	-0.338414
3-Phosphohydroxypyruvate	4-Methylzymosterol intermediate 1	-0.394795	-0.34731
Ornithine	D-Galactose	-0.39504	-0.371132
Ornithine	L-Sorbose	-0.39504	-0.371132
L-Citrulline	D-erythro-1-(Imidazol-4-yl)glycerol 3-phosphate	-0.395493	-0.309494
D-Xylulose	GTP	-0.396468	-0.378465
D-Arabinose	GTP	-0.396468	-0.378465
L-Arabinose	GTP	-0.396468	-0.378465
D-Ribose	GTP	-0.396468	-0.378465
D-Xylose	GTP	-0.396468	-0.378465
Succinic semialdehyde	2-Methylcitrate	-0.396678	-0.369725
Succinic semialdehyde	Homoisocitrate	-0.396678	-0.369725
2-Oxobutanoate	Homoisocitrate	-0.396678	-0.369725
1-Pyrroline-5-carboxylate	GTP	-0.397051	-0.376706
4-Aminobutanoate	gamma-Amino-gamma-cyanobutanoate	-0.397253	-0.330123
L-Glutamine	L-4-Hydroxyglutamate semialdehyde	-0.398116	-0.327848
L-Lactate	octanoate (n-C8:0)	-0.398824	-0.351312
L-Aspartate	(R)-2,3-Dihydroxy-3-methylbutanoate	-0.398941	-0.336699
L-Aspartate	Deoxyribose	-0.398941	-0.336699
O-Phospho-L-serine	4-Phospho-L-aspartate	-0.399362	-0.341546
N-Acetylputrescine	(R)-Pantoate	-0.399874	-0.345098
N-Acetylputrescine	(R)-Mevalonate	-0.399874	-0.345098
4-Aminobutanoate	L-Lactate	-0.400093	-0.351545
alpha-Ketoglutarate	O-Phospho-L-serine	-0.401237	-0.344096
3-Phospho-D-glycerate	Farnesyl diphosphate	-0.40315	-0.435993
D-Glycerate 2-phosphate	Farnesyl diphosphate	-0.40315	-0.435993
L-Citrulline	myo-Inositol	-0.40466	-0.381129
Maltose	tetracosanoate (n-C24:0)	-0.405129	-0.368669
Dihydroxyacetone	N2-Acetyl-L-ornithine	-0.405151	-0.37473
D-Glyceraldehyde	N2-Acetyl-L-ornithine	-0.405151	-0.37473
Pyruvate	4-Methylzymosterol intermediate 1	-0.405774	-0.35687
Ornithine	2-Hydroxy-hexadecanal	-0.406365	-0.354051
4-Aminobutanoate	(R)-Pantothenate	-0.406628	-0.371437
(R)-Pantothenate	tetracosanoate (n-C24:0)	-0.407996	-0.366377
N2-Acetyl-L-ornithine	Melibiose	-0.409387	-0.381349
N2-Acetyl-L-ornithine	Maltose	-0.409387	-0.381349
4-Aminobutanoate	D-Fructose	-0.409562	-0.388114
IMP	tetracosanoate (n-C24:0)	-0.411964	-0.331339
gamma-Amino-gamma-cyanobutanoate	L-Glutamate	-0.412062	-0.343896
gamma-Amino-gamma-cyanobutanoate	L-4-Hydroxyglutamate semialdehyde	-0.412062	-0.343896
L-Arginine	5-Phospho-beta-D-ribosylamine	-0.412283	-0.395189
2-Methylcitrate	Melibiose	-0.412517	-0.393775
N-Acetylputrescine	Chitin (monomer)	-0.41362	-0.386291
L-Glutamate 5-semialdehyde	O-Phospho-L-serine	-0.414244	-0.360237
5-Amino-4-oxopentanoate	O-Phospho-L-serine	-0.414244	-0.360237
L-Glutamine	O-Phospho-L-serine	-0.414556	-0.348966
Dihydroxyacetone	Ornithine	-0.415088	-0.377322
D-Glyceraldehyde	Ornithine	-0.415088	-0.377322
D-Lactate	Ornithine	-0.415088	-0.377322
D-erythro-1-(Imidazol-4-yl)glycerol 3-phosphate	tetracosanoate (n-C24:0)	-0.415181	-0.330348
N-Acetylputrescine	N-Acetyl-D-glucosamine 6-phosphate	-0.415481	-0.374602
N-Acetylputrescine	N-Acetyl-D-glucosamine 1-phosphate	-0.415481	-0.374602
Dihydroxyacetone	N-Acetylputrescine	-0.416634	-0.38713
L-Arabinose	O-Phospho-L-serine	-0.417737	-0.390864
D-Ribose	O-Phospho-L-serine	-0.417737	-0.390864
O-Acetyl-L-serine	myo-Inositol	-0.418226	-0.396872
Anthranilate	O-Phospho-L-serine	-0.419414	-0.373707
octanoate (n-C8:0)	2-Oxoadipate	-0.420536	-0.36945
L-Aspartate	2-Aminomuconate	-0.421315	-0.366765
4-Aminobutanoate	N-Acetyl-D-glucosamine 6-phosphate	-0.421528	-0.374548
4-Aminobutanoate	N-Acetyl-D-glucosamine 1-phosphate	-0.421528	-0.374548
Adenine	N-Acetyl-D-glucosamine 1-phosphate	-0.421616	-0.37914
4-Hydroxy-L-threonine	N-Acetyl-D-glucosamine 6-phosphate	-0.421616	-0.37914
4-Hydroxy-L-threonine	N-Acetyl-D-glucosamine 1-phosphate	-0.421616	-0.37914
L-Citrulline	Indolepyruvate	-0.424136	-0.36931
4-Aminobenzoate	tetracosanoate (n-C24:0)	-0.424511	-0.368866
Anthranilate	tetracosanoate (n-C24:0)	-0.424511	-0.368866
Methylglyoxal	N2-Acetyl-L-ornithine	-0.424608	-0.389115
N2-Acetyl-L-ornithine	N-Acetyl-D-glucosamine 6-phosphate	-0.424829	-0.384077
N2-Acetyl-L-ornithine	N-Acetyl-D-glucosamine 1-phosphate	-0.424829	-0.384077
L-Glutamate	(R)-Mevalonate	-0.426367	-0.36112
O-Acetyl-L-serine	(R)-Mevalonate	-0.426367	-0.36112
O-Acetyl-L-serine	(R)-2,3-Dihydroxy-3-methylpentanoate	-0.426367	-0.36112
L-Proline	D-Arabinose	-0.426933	-0.407732
L-Proline	D-Ribose	-0.426933	-0.407732
Ornithine	Raffinose	-0.42748	-0.39049
Dihydroxyacetone	L-Glutamate	-0.428056	-0.394656
D-Glyceraldehyde	L-4-Hydroxyglutamate semialdehyde	-0.428056	-0.394656
O-Acetyl-L-serine	2-Oxoadipate	-0.430331	-0.376842
L-4-Hydroxyglutamate semialdehyde	2-Oxoadipate	-0.430331	-0.376842
4-Aminobenzoate	L-Histidine	-0.430604	-0.408766
Anthranilate	L-Histidine	-0.430604	-0.408766
(R)-Mevalonate	4-Methylzymosterol intermediate 1	-0.432996	-0.379665
N-Acetyl-L-glutamate 5-semialdehyde	L-Citrulline	-0.433164	-0.385093
D-Glyceraldehyde	L-Aspartate	-0.433905	-0.401531
alpha-Ketoglutarate	4-Amino-2-methyl-5-phosphomethylpyrimidine	-0.434508	-0.404426
N-Acetylputrescine	trans-4-Hydroxy-L-proline	-0.435092	-0.391152
N-Acetylputrescine	5-Amino-4-oxopentanoate	-0.435092	-0.391152
gamma-Amino-gamma-cyanobutanoate	L-Aspartate	-0.435234	-0.372216
L-Aspartate	alpha-Ketoglutarate	-0.436654	-0.382772
L-Aspartate	P1,P4-Bis(5-adenosyl) tetraphosphate	-0.438252	-0.394402
L-Glutamine	Shikimate	-0.438341	-0.401524
L-Glutamine	3-Carboxy-4-methyl-2-oxopentanoate	-0.438341	-0.401524
L-Glutamate	N-Acetyl-D-glucosamine 1-phosphate	-0.438625	-0.391413
L-4-Hydroxyglutamate semialdehyde	N-Acetyl-D-glucosamine 1-phosphate	-0.438625	-0.391413
N-Acetylputrescine	4-Phospho-L-aspartate	-0.445462	-0.400839
L-Lactaldehyde	N2-Acetyl-L-ornithine	-0.450411	-0.408894
(R)-2,3-Dihydroxy-3-methylpentanoate	homocitrate	-0.45093	-0.426605
O-Phospho-L-serine	Chitin (monomer)	-0.454216	-0.425928
4-Aminobenzoate	L-Arginine	-0.455188	-0.41728
L-Lactaldehyde	N-Acetylputrescine	-0.457856	-0.417519
Glycerol	L-Aspartate	-0.459713	-0.415673
3-Hydroxyanthranilate	N2-Acetyl-L-ornithine	-0.460038	-0.419222
N1-(5-Phospho-D-ribosyl)glycinamide	4-Methylzymosterol intermediate 1	-0.462327	-0.413075
Adenine	D-Xylulose	-0.462532	-0.439605
4-Hydroxy-L-threonine	L-Arabinose	-0.462532	-0.439605
2-Aminomuconate	2-Methylcitrate	-0.464899	-0.441812
4-Aminobutanoate	4-Aminobenzoate	-0.465196	-0.423283
4-Aminobenzoate	N2-Acetyl-L-ornithine	-0.465497	-0.428877
(R)-2,3-Dihydroxy-3-methylbutanoate	4-Methylzymosterol intermediate 1	-0.466295	-0.41923
O-Acetyl-L-serine	D-Arabinose	-0.4678	-0.443264
Phosphate	4-Aminobutanoate	-0.46963	-0.434817
N-Acetylputrescine	4-Aminobenzoate	-0.471295	-0.43556
4-Aminobutanoate	D-Xylose	-0.472602	-0.448793
Indolepyruvate	tetracosanoate (n-C24:0)	-0.473345	-0.422594
octanoate (n-C8:0)	D-Glucose	-0.475366	-0.457333
gamma-Amino-gamma-cyanobutanoate	Ornithine	-0.477392	-0.40645
Glycerol	L-Glutamate	-0.47781	-0.434108
L-Glutamate 5-semialdehyde	L-4-Hydroxyglutamate semialdehyde	-0.484849	-0.435871
trans-4-Hydroxy-L-proline	O-Acetyl-L-serine	-0.484849	-0.435871
5-Amino-4-oxopentanoate	O-Acetyl-L-serine	-0.484849	-0.435871
Shikimate	dUDP	-0.486213	-0.45529
4-Hydroxy-L-threonine	5-L-Glutamyl-L-alanine	-0.487612	-0.440391
D-Lactate	L-Citrulline	-0.487929	-0.455058
L-Glutamate	3-Phosphohydroxypyruvate	-0.488262	-0.441341
Homoisocitrate	Xanthosine 5-phosphate	-0.489064	-0.467644
Ornithine	(R)-2,3-Dihydroxy-3-methylpentanoate	-0.491087	-0.423294
Pyruvate	L-Glutamate	-0.491357	-0.442224
L-4-Hydroxyglutamate semialdehyde	Xanthosine 5-phosphate	-0.491361	-0.440506
5-L-Glutamyl-L-alanine	tetracosanoate (n-C24:0)	-0.491363	-0.420874
4-Aminobutanoate	1-Pyrroline-5-carboxylate	-0.493719	-0.466408
N1-(5-Phospho-D-ribosyl)glycinamide	tetracosanoate (n-C24:0)	-0.505725	-0.436951
3-Methyl-2-oxobutanoate	tetracosanoate (n-C24:0)	-0.563056	-0.522661

## Sheet: Supplemental Table 7
Supplemental Table 7 – List of fully annotated metabolite pairs identified with the PPC approach with the S. cerevisiae data set
Metabolite 1	Metabolite 2	Pearson correlation	Partial Correlation
L-Lactaldehyde	Succinic semialdehyde	0.94141	0.93558
Deoxyribose	(R)-Pantoate	0.919742	0.907679
Deoxyribose	(R)-Mevalonate	0.919742	0.907679
5-L-Glutamyl-L-alanine	D-erythro-1-(Imidazol-4-yl)glycerol 3-phosphate	0.907444	0.892095
Deoxyribose	4-Phospho-L-aspartate	0.90171	0.889085
L-Glutamine	D-erythro-1-(Imidazol-4-yl)glycerol 3-phosphate	0.898281	0.880244
3-Carboxy-2-hydroxy-4-methylpentanoate	alpha-D-Galactose 1-phosphate	0.896783	0.904533
L-Glutamine	5-L-Glutamyl-L-alanine	0.896667	0.879417
L-Lactaldehyde	alpha-Ketoglutarate	0.895278	0.88425
alpha-Ketoglutarate	2-Aminomuconate	0.89394	0.881525
L-Lactaldehyde	Deoxyribose	0.893853	0.882793
L-Glutamine	dUDP	0.886755	0.870039
L-Lactaldehyde	Glycerol	0.885062	0.874811
(R)-Pantoate	4-Phospho-L-aspartate	0.884726	0.869701
(R)-2,3-Dihydroxy-3-methylpentanoate	4-Phospho-L-aspartate	0.884726	0.869701
Deoxyribose	2-Oxoadipate	0.88186	0.868261
2-Oxoadipate	3-Phosphohydroxypyruvate	0.881337	0.868968
2-Aminomuconate	Xanthosine 5-phosphate	0.881017	0.866846
gamma-Amino-gamma-cyanobutanoate	5-L-Glutamyl-L-alanine	0.87965	0.859595
Succinic semialdehyde	5-Amino-4-oxopentanoate	0.876395	0.863532
Acetoacetate	L-Glutamate 5-semialdehyde	0.876395	0.863532
Acetoacetate	trans-4-Hydroxy-L-proline	0.876395	0.863532
2-Oxobutanoate	trans-4-Hydroxy-L-proline	0.876395	0.863532
Deoxyribose	Xanthosine 5-phosphate	0.874816	0.858357
gamma-Amino-gamma-cyanobutanoate	D-erythro-1-(Imidazol-4-yl)glycerol 3-phosphate	0.874769	0.852682
Succinic semialdehyde	2-Aminomuconate	0.874348	0.861104
2-Oxobutanoate	2-Aminomuconate	0.874348	0.861104
Succinic semialdehyde	3-Hydroxyanthranilate	0.874014	0.861452
2-Oxobutanoate	3-Methyl-2-oxobutanoate	0.870076	0.859529
4-Hydroxy-L-threonine	Thiamine diphosphate	0.866786	0.878064
gamma-Amino-gamma-cyanobutanoate	N1-(5-Phospho-D-ribosyl)glycinamide	0.863832	0.840968
L-Glutamate	L-Citrulline	0.863409	0.851057
Glycerol	N-Acetyl-D-glucosamine 6-phosphate	0.862965	0.85138
3-Phosphohydroxypyruvate	N-Acetyl-D-glucosamine 6-phosphate	0.861891	0.849343
3-Phosphohydroxypyruvate	N-Acetyl-D-glucosamine 1-phosphate	0.861891	0.849343
Methylglyoxal	L-Lactaldehyde	0.860507	0.851088
Glycerol	(S)-2-Acetolactate	0.859041	0.847999
Succinic semialdehyde	4-Phospho-L-aspartate	0.858525	0.843364
Acetoacetate	4-Phospho-L-aspartate	0.858525	0.843364
2-Oxobutanoate	4-Phospho-L-aspartate	0.858525	0.843364
D-erythro-1-(Imidazol-4-yl)glycerol 3-phosphate	N1-(5-Phospho-D-ribosyl)glycinamide	0.857845	0.83403
Methylglyoxal	3-Hydroxyanthranilate	0.856753	0.847039
Succinic semialdehyde	N-Acetyl-D-glucosamine 6-phosphate	0.856672	0.843711
Succinic semialdehyde	N-Acetyl-D-glucosamine 1-phosphate	0.856672	0.843711
Acetoacetate	N-Acetyl-D-glucosamine 6-phosphate	0.856672	0.843711
Acetoacetate	N-Acetyl-D-glucosamine 1-phosphate	0.856672	0.843711
2-Oxobutanoate	N-Acetyl-D-glucosamine 6-phosphate	0.856672	0.843711
alpha-Ketoglutarate	4-Phospho-L-aspartate	0.853423	0.835768
Pyruvate	Indolepyruvate	0.850612	0.837672
(R)-Pantoate	2-Aminomuconate	0.849328	0.830231
(R)-Mevalonate	2-Aminomuconate	0.849328	0.830231
(R)-2,3-Dihydroxy-3-methylpentanoate	2-Aminomuconate	0.849328	0.830231
Glycerol	3-Hydroxyanthranilate	0.846747	0.832966
alpha-Ketoglutarate	(R)-Pantoate	0.84436	0.823851
alpha-Ketoglutarate	(R)-Mevalonate	0.84436	0.823851
alpha-Ketoglutarate	(R)-2,3-Dihydroxy-3-methylpentanoate	0.84436	0.823851
Succinic semialdehyde	Xanthosine 5-phosphate	0.844313	0.82749
Acetoacetate	Xanthosine 5-phosphate	0.844313	0.82749
2-Oxobutanoate	Xanthosine 5-phosphate	0.844313	0.82749
(S)-2-Acetolactate	(R)-2,3-Dihydroxy-3-methylbutanoate	0.843775	0.831886
Pyruvate	(R)-Pantoate	0.842608	0.822641
Pyruvate	(R)-Mevalonate	0.842608	0.822641
Pyruvate	(R)-2,3-Dihydroxy-3-methylpentanoate	0.842608	0.822641
Pyruvate	3-Hydroxyanthranilate	0.84212	0.825438
3-Methyl-2-oxobutanoate	3-Phosphohydroxypyruvate	0.842013	0.828981
L-Glutamate 5-semialdehyde	(S)-2-Acetolactate	0.838724	0.825451
trans-4-Hydroxy-L-proline	(S)-2-Acetolactate	0.838724	0.825451
alpha-Ketoglutarate	N-Acetyl-D-glucosamine 6-phosphate	0.838029	0.822827
alpha-Ketoglutarate	N-Acetyl-D-glucosamine 1-phosphate	0.838029	0.822827
Succinic semialdehyde	(R)-Pantoate	0.837328	0.819581
Succinic semialdehyde	(R)-Mevalonate	0.837328	0.819581
Succinic semialdehyde	(R)-2,3-Dihydroxy-3-methylpentanoate	0.837328	0.819581
Acetoacetate	(R)-Pantoate	0.837328	0.819581
Acetoacetate	(R)-Mevalonate	0.837328	0.819581
2-Oxobutanoate	(R)-Pantoate	0.837328	0.819581
2-Oxobutanoate	(R)-Mevalonate	0.837328	0.819581
2-Oxobutanoate	(R)-2,3-Dihydroxy-3-methylpentanoate	0.837328	0.819581
Glycerol	Indole-3-acetate	0.837129	0.822564
4-Hydroxy-L-threonine	octanoate (n-C8:0)	0.835982	0.824786
3-Hydroxyanthranilate	1,3-beta-D-Glucan (monomer)	0.835831	0.821577
Succinic semialdehyde	Indolepyruvate	0.835643	0.821512
Acetoacetate	Indolepyruvate	0.835643	0.821512
2-Oxobutanoate	Indolepyruvate	0.835643	0.821512
Methylglyoxal	4-Phospho-L-aspartate	0.835005	0.824191
L-Glutamate 5-semialdehyde	Indole-3-acetate	0.834846	0.817853
trans-4-Hydroxy-L-proline	Indole-3-acetate	0.834846	0.817853
2-Oxoadipate	Xanthosine 5-phosphate	0.834569	0.815718
Glycerol	N-Acetyl-L-glutamate 5-semialdehyde	0.833125	0.821257
L-Lactaldehyde	L-Glutamate 5-semialdehyde	0.832612	0.815192
L-Lactaldehyde	trans-4-Hydroxy-L-proline	0.832612	0.815192
L-Lactaldehyde	5-Amino-4-oxopentanoate	0.832612	0.815192
(R)-Pantoate	Xanthosine 5-phosphate	0.83213	0.80901
(R)-Mevalonate	Xanthosine 5-phosphate	0.83213	0.80901
(R)-2,3-Dihydroxy-3-methylpentanoate	Xanthosine 5-phosphate	0.83213	0.80901
Glycerol	2-Oxoadipate	0.831011	0.815496
Pyruvate	2-Aminomuconate	0.828058	0.808304
Glycerol	4-Phospho-L-aspartate	0.827629	0.811486
Glycerol	L-Glutamate 5-semialdehyde	0.827091	0.811096
Glycerol	trans-4-Hydroxy-L-proline	0.827091	0.811096
Glycerol	5-Amino-4-oxopentanoate	0.827091	0.811096
L-Glutamate 5-semialdehyde	N-Acetyl-D-glucosamine 6-phosphate	0.826504	0.810324
L-Glutamate 5-semialdehyde	N-Acetyl-D-glucosamine 1-phosphate	0.826504	0.810324
trans-4-Hydroxy-L-proline	N-Acetyl-D-glucosamine 6-phosphate	0.826504	0.810324
trans-4-Hydroxy-L-proline	N-Acetyl-D-glucosamine 1-phosphate	0.826504	0.810324
L-Glutamine	N1-(5-Phospho-D-ribosyl)glycinamide	0.826394	0.79707
Succinic semialdehyde	N-Acetyl-L-glutamate 5-semialdehyde	0.826304	0.813726
3-Methyl-2-oxobutanoate	Deoxyribose	0.82536	0.811313
D-Lactate	Indolepyruvate	0.824581	0.816199
Succinic semialdehyde	4-Aminobenzoate	0.824476	0.80935
Succinic semialdehyde	Anthranilate	0.824476	0.80935
Acetoacetate	4-Aminobenzoate	0.824476	0.80935
Acetoacetate	Anthranilate	0.824476	0.80935
2-Oxobutanoate	4-Aminobenzoate	0.824476	0.80935
2-Oxobutanoate	Anthranilate	0.824476	0.80935
L-Glutamate 5-semialdehyde	alpha-Ketoglutarate	0.821443	0.801007
trans-4-Hydroxy-L-proline	alpha-Ketoglutarate	0.821443	0.801007
5-Amino-4-oxopentanoate	alpha-Ketoglutarate	0.821443	0.801007
O-Acetyl-L-serine	CTP	0.820324	0.809258
N1-(5-Phospho-D-ribosyl)glycinamide	IMP	0.819907	0.791439
(S)-2-Acetolactate	(R)-Pantothenate	0.819698	0.810218
Glycerol	4-Aminobenzoate	0.819599	0.804921
Glycerol	Anthranilate	0.819599	0.804921
Pyruvate	L-Glutamate 5-semialdehyde	0.819198	0.798864
Pyruvate	trans-4-Hydroxy-L-proline	0.819198	0.798864
Pyruvate	5-Amino-4-oxopentanoate	0.819198	0.798864
3-Hydroxyanthranilate	N-Acetyl-D-glucosamine 6-phosphate	0.81691	0.800278
3-Hydroxyanthranilate	N-Acetyl-D-glucosamine 1-phosphate	0.81691	0.800278
(R)-Pantoate	1,3-beta-D-Glucan (monomer)	0.815946	0.800539
(R)-Pantoate	Mannan (monomer)	0.815946	0.800539
(R)-Mevalonate	1,3-beta-D-Glucan (monomer)	0.815946	0.800539
(R)-2,3-Dihydroxy-3-methylpentanoate	1,3-beta-D-Glucan (monomer)	0.815946	0.800539
(S)-2-Aceto-2-hydroxybutanoate	3,4-dihydroxy-2-butanone 4-phosphate	0.815527	0.824598
Pyruvate	Xanthosine 5-phosphate	0.815511	0.793546
(R)-2,3-Dihydroxy-3-methylbutanoate	N-Acetyl-D-glucosamine 6-phosphate	0.813454	0.79564
(R)-2,3-Dihydroxy-3-methylbutanoate	N-Acetyl-D-glucosamine 1-phosphate	0.813454	0.79564
Deoxyribose	N-Acetyl-D-glucosamine 6-phosphate	0.813454	0.79564
Deoxyribose	N-Acetyl-D-glucosamine 1-phosphate	0.813454	0.79564
Glycerol	Xanthosine 5-phosphate	0.810166	0.792185
L-1-Pyrroline-3-hydroxy-5-carboxylate	dUDP	0.810027	0.792912
Glycerol 3-phosphate	3-Carboxy-3-hydroxy-4-methylpentanoate	0.808982	0.821414
3-Hydroxyanthranilate	3-Phosphohydroxypyruvate	0.808165	0.788834
Acetate	(S)-2-Acetolactate	0.807774	0.795964
alpha-Ketoglutarate	3-Hydroxyanthranilate	0.807104	0.786386
L-Valine	L-Threonine	0.806556	0.827404
L-Valine	L-Homoserine	0.806556	0.827404
4-Aminobenzoate	N-Acetyl-D-glucosamine 6-phosphate	0.80652	0.790706
4-Aminobenzoate	N-Acetyl-D-glucosamine 1-phosphate	0.80652	0.790706
Anthranilate	N-Acetyl-D-glucosamine 6-phosphate	0.80652	0.790706
Anthranilate	N-Acetyl-D-glucosamine 1-phosphate	0.80652	0.790706
(R)-2,3-Dihydroxy-3-methylbutanoate	Indolepyruvate	0.806357	0.789197
Deoxyribose	Indolepyruvate	0.806357	0.789197
(S)-2-Aceto-2-hydroxybutanoate	8-Amino-7-oxononanoate	0.806097	0.82569
2-Dehydropantoate	8-Amino-7-oxononanoate	0.806097	0.82569
(R)-2,3-Dihydroxy-3-methylbutanoate	3-Hydroxyanthranilate	0.806007	0.784239
Deoxyribose	3-Hydroxyanthranilate	0.806007	0.784239
Ornithine	N2-Acetyl-L-ornithine	0.805763	0.792683
Acetate	Dihydroxyacetone	0.804861	0.795467
D-erythro-1-(Imidazol-4-yl)glycerol 3-phosphate	IMP	0.804488	0.772414
Methylglyoxal	Indole-3-acetate	0.803896	0.789896
D-Mannose 6-phosphate	GDP-D-mannose	0.803487	0.81548
D-Mannose 1-phosphate	GDP-D-mannose	0.803487	0.81548
alpha-D-Galactose 1-phosphate	GDP-D-mannose	0.803487	0.81548
Succinic semialdehyde	Itaconate	0.80336	0.793422
L-Lactaldehyde	Xanthosine 5-phosphate	0.802247	0.780774
1,3-beta-D-Glucan (monomer)	4-Phospho-L-aspartate	0.800813	0.782734
Mannan (monomer)	4-Phospho-L-aspartate	0.800813	0.782734
Glycerol	Indolepyruvate	0.79989	0.783601
L-Lactaldehyde	(R)-Pantoate	0.799596	0.776889
L-Lactaldehyde	(R)-Mevalonate	0.799596	0.776889
L-Lactaldehyde	(R)-2,3-Dihydroxy-3-methylpentanoate	0.799596	0.776889
L-Lactate	3-Hydroxyanthranilate	0.799543	0.781397
L-Glutamate 5-semialdehyde	1,3-beta-D-Glucan (monomer)	0.799262	0.781276
trans-4-Hydroxy-L-proline	1,3-beta-D-Glucan (monomer)	0.799262	0.781276
trans-4-Hydroxy-L-proline	Mannan (monomer)	0.799262	0.781276
3-Phosphohydroxypyruvate	Indolepyruvate	0.7991	0.781601
N-Acetyl-L-glutamyl 5-phosphate	(R)-5-Diphosphomevalonate	0.7986	0.811731
(R)-Pantoate	2-Oxoadipate	0.797416	0.772632
(R)-Mevalonate	2-Oxoadipate	0.797416	0.772632
(R)-2,3-Dihydroxy-3-methylpentanoate	2-Oxoadipate	0.797416	0.772632
Glycerol	3-Methyl-2-oxobutanoate	0.796764	0.780703
GDP-D-mannose	NADP_1	0.796361	0.809271
Acetate	L-Glutamate 5-semialdehyde	0.7962	0.78373
Acetate	trans-4-Hydroxy-L-proline	0.7962	0.78373
Acetate	5-Amino-4-oxopentanoate	0.7962	0.78373
Glycolaldehyde	L-Glutamate 5-semialdehyde	0.7962	0.78373
Glycolaldehyde	5-Amino-4-oxopentanoate	0.7962	0.78373
L-Glutamate 5-semialdehyde	3-Phosphohydroxypyruvate	0.795849	0.774253
trans-4-Hydroxy-L-proline	3-Phosphohydroxypyruvate	0.795849	0.774253
5-Amino-4-oxopentanoate	3-Phosphohydroxypyruvate	0.795849	0.774253
alpha-D-Ribose 5-phosphate	CDP	0.795753	0.808899
D-Ribulose 5-phosphate	CDP	0.795753	0.808899
D-Xylulose 5-phosphate	CDP	0.795753	0.808899
Indole-3-acetaldehyde	Shikimate	0.794149	0.812278
Indole-3-acetaldehyde	3-Carboxy-4-methyl-2-oxopentanoate	0.794149	0.812278
L-Lactaldehyde	(R)-Pantothenate	0.793511	0.782942
L-Glutamate 5-semialdehyde	Indolepyruvate	0.793212	0.77484
trans-4-Hydroxy-L-proline	Indolepyruvate	0.793212	0.77484
5-Amino-4-oxopentanoate	Indolepyruvate	0.793212	0.77484
L-Lactate	(R)-Pantoate	0.793162	0.773626
L-Lactate	(R)-Mevalonate	0.793162	0.773626
L-Lactate	(R)-2,3-Dihydroxy-3-methylpentanoate	0.793162	0.773626
L-Lactate	4-Phospho-L-aspartate	0.792871	0.773116
D-Xylulose 5-phosphate	Thiamine diphosphate	0.792467	0.804929
L-Aspartate	Adenine	0.790916	0.776288
Glycerol 3-phosphate	alpha-D-Ribose 5-phosphate	0.790628	0.802509
Glycerol 3-phosphate	D-Ribulose 5-phosphate	0.790628	0.802509
dUDP	Thiamin triphosphate	0.789878	0.773127
alpha-Ketoglutarate	Indolepyruvate	0.789252	0.770271
1,3-beta-D-Glucan (monomer)	Xanthosine 5-phosphate	0.789212	0.76992
Mannan (monomer)	Xanthosine 5-phosphate	0.789212	0.76992
L-Lactaldehyde	2-Aminomuconate	0.78919	0.766857
Acetate	3-(4-Hydroxyphenyl)pyruvate	0.788777	0.77863
Acetate	L-Lactaldehyde	0.787761	0.774354
Pyridoxine	N-Acetyl-D-glucosamine 6-phosphate	0.786791	0.773841
Pyridoxine	N-Acetyl-D-glucosamine 1-phosphate	0.786791	0.773841
L-1-Pyrroline-3-hydroxy-5-carboxylate	N1-(5-Phospho-D-ribosyl)glycinamide	0.786035	0.766664
L-Lactate	L-Glutamate 5-semialdehyde	0.785985	0.765958
L-Lactate	trans-4-Hydroxy-L-proline	0.785985	0.765958
L-Lactate	5-Amino-4-oxopentanoate	0.785985	0.765958
4-Aminobutanoate	L-Aspartate	0.784531	0.767644
L-Lactaldehyde	4-Phospho-L-aspartate	0.783387	0.759978
(S)-2-Acetolactate	4-Aminobenzoate	0.782798	0.766159
(S)-2-Acetolactate	Anthranilate	0.782798	0.766159
alpha-Ketoglutarate	N-Acetyl-L-glutamate 5-semialdehyde	0.781053	0.764693
Acetoacetate	3-(4-Hydroxyphenyl)pyruvate	0.780696	0.770346
Phosphate	2-Aminomuconate	0.780422	0.766399
L-Aspartate	L-Glutamate	0.780277	0.762474
L-Aspartate	O-Acetyl-L-serine	0.780277	0.762474
3-Methyl-2-oxobutanoate	3-Hydroxyanthranilate	0.77975	0.761314
Itaconate	3-Hydroxyanthranilate	0.779659	0.767983
Itaconate	alpha-Ketoglutarate	0.779054	0.768293
3-Carboxy-2-hydroxy-4-methylpentanoate	D-Fructose 2,6-bisphosphate	0.77895	0.803015
3-Carboxy-2-hydroxy-4-methylpentanoate	D-Fructose 1,6-bisphosphate	0.77895	0.803015
3-Carboxy-2-hydroxy-4-methylpentanoate	D-Tagatose 1,6-biphosphate	0.77895	0.803015
3-Carboxy-3-hydroxy-4-methylpentanoate	D-Fructose 2,6-bisphosphate	0.77895	0.803015
3-Carboxy-3-hydroxy-4-methylpentanoate	D-Fructose 1,6-bisphosphate	0.77895	0.803015
3-Carboxy-3-hydroxy-4-methylpentanoate	D-Tagatose 1,6-biphosphate	0.77895	0.803015
D-Sorbitol	L-Tryptophan	0.7779	0.793683
L-Sorbitol	L-Tryptophan	0.7779	0.793683
L-Aspartate	O-Phospho-L-serine	0.777444	0.759922
octadecanoate (n-C18:0)	Thiamin triphosphate	0.777355	0.763428
Acetate	4-Aminobenzoate	0.777351	0.763385
Glycolaldehyde	4-Aminobenzoate	0.777351	0.763385
3-Methyl-2-oxobutanoate	Xanthosine 5-phosphate	0.776876	0.757496
Acetate	1,3-beta-D-Glucan (monomer)	0.775366	0.761232
Acetate	Mannan (monomer)	0.775366	0.761232
Glycolaldehyde	Mannan (monomer)	0.775366	0.761232
3-Hydroxyanthranilate	2-Aminomuconate	0.775038	0.751129
Ornithine	NAD	0.774958	0.785429
Glycerol	(R)-Pantoate	0.774862	0.753081
Glycerol	(R)-Mevalonate	0.774862	0.753081
Glycerol	(R)-2,3-Dihydroxy-3-methylpentanoate	0.774862	0.753081
N-Acetyl-L-glutamate	L-Glutamate 5-phosphate	0.774577	0.792039
Nicotinate	3-Hydroxyanthranilate	0.774184	0.783972
L-Leucine	L-Arginine	0.773559	0.782782
Glycolaldehyde	N-Acetyl-L-glutamate 5-semialdehyde	0.773291	0.759826
5-L-Glutamyl-L-alanine	dUDP	0.772808	0.739435
(S)-2-Acetolactate	4-Phospho-L-aspartate	0.772724	0.753116
Pyruvate	4-Aminobenzoate	0.77237	0.751869
Pyruvate	Anthranilate	0.77237	0.751869
4-Aminobenzoate	Indole-3-acetate	0.771231	0.751491
Anthranilate	Indole-3-acetate	0.771231	0.751491
4-Phospho-L-aspartate	Xanthosine 5-phosphate	0.771018	0.742846
L-Glutamate 5-semialdehyde	(R)-2,3-Dihydroxy-3-methylbutanoate	0.770696	0.74258
L-Glutamate 5-semialdehyde	Deoxyribose	0.770696	0.74258
trans-4-Hydroxy-L-proline	(R)-2,3-Dihydroxy-3-methylbutanoate	0.770696	0.74258
trans-4-Hydroxy-L-proline	Deoxyribose	0.770696	0.74258
5-Amino-4-oxopentanoate	(R)-2,3-Dihydroxy-3-methylbutanoate	0.770696	0.74258
5-Amino-4-oxopentanoate	Deoxyribose	0.770696	0.74258
N1-(5-Phospho-D-ribosyl)glycinamide	dUDP	0.770512	0.736666
Indole-3-acetaldehyde	3-(4-Hydroxyphenyl)pyruvate	0.769265	0.783165
Methylglyoxal	(R)-Pantoate	0.76881	0.753812
Methylglyoxal	(R)-2,3-Dihydroxy-3-methylpentanoate	0.76881	0.753812
4-Hydroxy-L-threonine	Dethiobiotin	0.768589	0.782283
Methylglyoxal	2-Oxoadipate	0.76852	0.751536
Nicotinate	L-Glutamate 5-semialdehyde	0.76852	0.780269
Nicotinate	trans-4-Hydroxy-L-proline	0.76852	0.780269
Nicotinate	5-Amino-4-oxopentanoate	0.76852	0.780269
L-Lactaldehyde	N-Acetyl-L-glutamate 5-semialdehyde	0.768503	0.751183
N-Acetyl-D-glucosamine 6-phosphate	Xanthosine 5-phosphate	0.768328	0.745812
N-Acetyl-D-glucosamine 1-phosphate	Xanthosine 5-phosphate	0.768328	0.745812
Indole-3-acetate	4-Phospho-L-aspartate	0.768226	0.743436
(R)-Pantoate	Indole-3-acetate	0.768223	0.741774
(R)-Mevalonate	Indole-3-acetate	0.768223	0.741774
(R)-2,3-Dihydroxy-3-methylpentanoate	Indole-3-acetate	0.768223	0.741774
gamma-Amino-gamma-cyanobutanoate	L-1-Pyrroline-3-hydroxy-5-carboxylate	0.768003	0.746861
N-Acetyl-L-glutamate 5-semialdehyde	Indole-3-acetate	0.767486	0.750132
Phosphate	(S)-2-Acetolactate	0.767257	0.752586
2-Aminomuconate	1,3-beta-D-Glucan (monomer)	0.766599	0.745301
2-Aminomuconate	Mannan (monomer)	0.766599	0.745301
1-Pyrroline-5-carboxylate	N-Acetyl-D-glucosamine 6-phosphate	0.765922	0.7549
1-Pyrroline-5-carboxylate	N-Acetyl-D-glucosamine 1-phosphate	0.765922	0.7549
L-Lactaldehyde	4-Aminobenzoate	0.765882	0.74555
L-Lactaldehyde	Anthranilate	0.765882	0.74555
Pyruvate	N-Acetyl-L-glutamate 5-semialdehyde	0.765123	0.747298
(S)-2-Acetolactate	(R)-Pantoate	0.764562	0.744697
(S)-2-Acetolactate	(R)-Mevalonate	0.764562	0.744697
(S)-2-Acetolactate	(R)-2,3-Dihydroxy-3-methylpentanoate	0.764562	0.744697
N-Acetyl-L-glutamate 5-semialdehyde	3-Phosphohydroxypyruvate	0.764424	0.746702
L-Glutamine	Thymidine	0.763231	0.727312
Phosphoenolpyruvate	3-(4-Hydroxyphenyl)pyruvate	0.762076	0.750111
2-Oxoadipate	4-Phospho-L-aspartate	0.761761	0.73473
Methylglyoxal	Indolepyruvate	0.761303	0.744759
Pyruvate	N-Acetyl-D-glucosamine 6-phosphate	0.760665	0.737811
Pyruvate	N-Acetyl-D-glucosamine 1-phosphate	0.760665	0.737811
D-Ribose	(R)-Pantothenate	0.760492	0.75183
Dihydroxyacetone	N-Acetyl-D-glucosamine 6-phosphate	0.760407	0.748124
Dihydroxyacetone	N-Acetyl-D-glucosamine 1-phosphate	0.760407	0.748124
D-Lactate	N-Acetyl-D-glucosamine 6-phosphate	0.760407	0.748124
D-Lactate	N-Acetyl-D-glucosamine 1-phosphate	0.760407	0.748124
3-Hydroxyanthranilate	2-Oxoadipate	0.75957	0.734774
L-1-Pyrroline-3-hydroxy-5-carboxylate	IMP	0.758512	0.735778
4-Phospho-L-aspartate	N-Acetyl-D-glucosamine 6-phosphate	0.758106	0.734642
4-Phospho-L-aspartate	N-Acetyl-D-glucosamine 1-phosphate	0.758106	0.734642
Adenine	NADP_1	0.757871	0.775429
4-Hydroxy-L-threonine	NADP_1	0.757871	0.775429
D-erythro-1-(Imidazol-4-yl)glycerol 3-phosphate	dUDP	0.756272	0.719154
L-Lactaldehyde	N-Acetyl-D-glucosamine 6-phosphate	0.756259	0.734063
L-Lactaldehyde	N-Acetyl-D-glucosamine 1-phosphate	0.756259	0.734063
L-Citrulline	tetracosanoate (n-C24:0)	0.756189	0.726949
(S)-2-Acetolactate	Xanthosine 5-phosphate	0.755957	0.734655
4-Aminobutanoate	Thiamine diphosphate	0.755622	0.766142
alpha-D-Ribose 5-phosphate	GMP	0.755364	0.770772
D-Ribulose 5-phosphate	GMP	0.755364	0.770772
D-Xylulose 5-phosphate	GMP	0.755364	0.770772
3-(4-Hydroxyphenyl)pyruvate	3-Phosphohydroxypyruvate	0.755183	0.743095
Itaconate	L-Glutamate 5-semialdehyde	0.754563	0.741384
Itaconate	trans-4-Hydroxy-L-proline	0.754563	0.741384
Itaconate	5-Amino-4-oxopentanoate	0.754563	0.741384
L-Lactaldehyde	Phosphate	0.754083	0.737733
3-Methyl-2-oxobutanoate	(R)-Pantoate	0.753809	0.732421
3-Methyl-2-oxobutanoate	(R)-Mevalonate	0.753809	0.732421
3-Methyl-2-oxobutanoate	(R)-2,3-Dihydroxy-3-methylpentanoate	0.753809	0.732421
8-Amino-7-oxononanoate	L-Tryptophan	0.753168	0.774195
N-Acetylputrescine	tetracosanoate (n-C24:0)	0.75264	0.735615
L-Arabinose	Diphosphate	0.752117	0.766552
D-Ribose	Diphosphate	0.752117	0.766552
D-Xylose	Diphosphate	0.752117	0.766552
Ornithine	octanoate (n-C8:0)	0.752024	0.730855
N(omega)-(L-Arginino)succinate	dATP	0.751986	0.772411
Acetate	3-Hydroxy-L-kynurenine	0.751472	0.742432
Ornithine	CTP	0.749645	0.733393
Indole-3-acetate	Xanthosine 5-phosphate	0.749353	0.722287
N-Acetylputrescine	O-Phospho-L-serine	0.748966	0.732398
4-Aminobenzoate	alpha-Ketoglutarate	0.748485	0.725473
Anthranilate	alpha-Ketoglutarate	0.748485	0.725473
gamma-Amino-gamma-cyanobutanoate	Thymidine	0.74764	0.709411
2-Hydroxy-hexadecanal	Thiamin triphosphate	0.747062	0.728908
1,3-beta-D-Glucan (monomer)	N-Acetyl-L-glutamate 5-semialdehyde	0.746532	0.728514
Mannan (monomer)	N-Acetyl-L-glutamate 5-semialdehyde	0.746532	0.728514
L-Glutamate 5-semialdehyde	2-Aminomuconate	0.746385	0.7178
trans-4-Hydroxy-L-proline	2-Aminomuconate	0.746385	0.7178
5-Amino-4-oxopentanoate	2-Aminomuconate	0.746385	0.7178
2-Hydroxy-hexadecanal	2-(Formamido)-N1-(5-phospho-D-ribosyl)acetamidine	0.746338	0.736347
4-Aminobenzoate	Indolepyruvate	0.746274	0.726222
Anthranilate	Indolepyruvate	0.746274	0.726222
L-Aspartate 4-semialdehyde	Glycerol 3-phosphate	0.745613	0.758669
gamma-Amino-gamma-cyanobutanoate	IMP	0.745171	0.703165
Phosphate	1,3-beta-D-Glucan (monomer)	0.745111	0.72866
Phosphate	Mannan (monomer)	0.745111	0.72866
Acetate	3-Methyl-2-oxobutanoate	0.744743	0.728805
Methylglyoxal	D-Xylulose	0.744441	0.734971
Methylglyoxal	D-Arabinose	0.744441	0.734971
Phosphoenolpyruvate	Indole-3-acetate	0.744188	0.724773
Adenosine	IMP	0.743963	0.707688
Deoxyguanosine	IMP	0.743963	0.707688
N1-(5-Phospho-D-ribosyl)glycinamide	Thiamin triphosphate	0.743901	0.722742
Itaconate	3-Phosphohydroxypyruvate	0.743308	0.729012
L-4-Hydroxyglutamate semialdehyde	Thiamine diphosphate	0.743108	0.754382
IMP	dUDP	0.742666	0.705252
Acetoacetate	Phenylpyruvate	0.742603	0.73275
L-Serine	Adenosine	0.74225	0.724327
L-Serine	Deoxyguanosine	0.74225	0.724327
D-erythro-1-(Imidazol-4-yl)glycerol 3-phosphate	Adenosine	0.742235	0.704058
D-erythro-1-(Imidazol-4-yl)glycerol 3-phosphate	Deoxyguanosine	0.742235	0.704058
D-Glyceraldehyde	Itaconate	0.74204	0.730262
Phosphate	(R)-2,3-Dihydroxy-3-methylbutanoate	0.741857	0.725305
Phosphate	Deoxyribose	0.741857	0.725305
2-Aminomuconate	N-Acetyl-L-glutamate 5-semialdehyde	0.741844	0.721927
L-Lactate	2-Aminomuconate	0.741633	0.716981
Dimethylallyl diphosphate	N1-(5-Phospho-D-ribosyl)glycinamide	0.741142	0.726865
(R)-Pantoate	N-Acetyl-D-glucosamine 6-phosphate	0.740964	0.714643
(R)-Pantoate	N-Acetyl-D-glucosamine 1-phosphate	0.740964	0.714643
(R)-Mevalonate	N-Acetyl-D-glucosamine 6-phosphate	0.740964	0.714643
(R)-Mevalonate	N-Acetyl-D-glucosamine 1-phosphate	0.740964	0.714643
(R)-2,3-Dihydroxy-3-methylpentanoate	N-Acetyl-D-glucosamine 6-phosphate	0.740964	0.714643
(R)-2,3-Dihydroxy-3-methylpentanoate	N-Acetyl-D-glucosamine 1-phosphate	0.740964	0.714643
Thymidine	P1,P4-Bis(5-adenosyl) tetraphosphate	0.740739	0.716978
octanoate (n-C8:0)	O-Phospho-L-serine	0.73982	0.719985
N-Acetylputrescine	Adenine	0.739671	0.723693
N-Acetylputrescine	4-Hydroxy-L-threonine	0.739671	0.723693
2-Aminomuconate	Indole-3-acetate	0.739603	0.71225
L-Glutamate	L-Arginine	0.73954	0.721371
O-Acetyl-L-serine	L-Arginine	0.73954	0.721371
L-4-Hydroxyglutamate semialdehyde	L-Arginine	0.73954	0.721371
Dimethylallyl diphosphate	dUDP	0.738678	0.722855
Methylglyoxal	Xanthosine 5-phosphate	0.738391	0.718691
D-Lactate	1-Pyrroline-5-carboxylate	0.738265	0.727128
N-Acetylputrescine	L-Glutamate	0.737792	0.720161
N-Acetylputrescine	O-Acetyl-L-serine	0.737792	0.720161
N-Acetylputrescine	L-4-Hydroxyglutamate semialdehyde	0.737792	0.720161
N2-Acetyl-L-ornithine	tetracosanoate (n-C24:0)	0.737762	0.718918
Phenylacetaldehyde	Phosphoenolpyruvate	0.736568	0.724115
3-Phosphohydroxypyruvate	Thiamin	0.736326	0.724912
(S)-2-Acetolactate	2-Aminomuconate	0.736123	0.713169
Phosphate	4-Phospho-L-aspartate	0.735523	0.717739
Ornithine	ADP	0.735097	0.748466
2-Aminomuconate	Pyridoxine	0.733673	0.71687
3-Methyl-2-oxobutanoate	L-Glutamate 5-semialdehyde	0.733281	0.710128
3-Methyl-2-oxobutanoate	trans-4-Hydroxy-L-proline	0.733281	0.710128
3-Methyl-2-oxobutanoate	5-Amino-4-oxopentanoate	0.733281	0.710128
Methylglyoxal	Chitin (monomer)	0.732939	0.720937
4-Aminobutanoate	N-Acetylputrescine	0.732713	0.71508
N-Acetyl-L-glutamate 5-semialdehyde	Indolepyruvate	0.732575	0.713634
4-Aminobenzoate	3-Phosphohydroxypyruvate	0.732292	0.708758
Anthranilate	3-Phosphohydroxypyruvate	0.732292	0.708758
Trehalose	(1,4-alpha-D-Glucosyl)3	0.732052	0.721028
Sucrose	Raffinose	0.732052	0.721028
Melibiose	(1,4-alpha-D-Glucosyl)3	0.732052	0.721028
Maltose	(1,4-alpha-D-Glucosyl)3	0.732052	0.721028
Epimelibiose	Raffinose	0.732052	0.721028
Methylglyoxal	3-(4-Hydroxyphenyl)pyruvate	0.730803	0.717259
Glycine	L-Serine	0.730049	0.720657
O-Phospho-L-serine	NADP_1	0.729942	0.750886
4-Aminobenzoate	1,3-beta-D-Glucan (monomer)	0.72899	0.707435
4-Aminobenzoate	Mannan (monomer)	0.72899	0.707435
Anthranilate	1,3-beta-D-Glucan (monomer)	0.72899	0.707435
Anthranilate	Mannan (monomer)	0.72899	0.707435
(S)-2-Acetolactate	N-Acetyl-D-glucosamine 6-phosphate	0.728947	0.707499
(S)-2-Acetolactate	N-Acetyl-D-glucosamine 1-phosphate	0.728947	0.707499
2-Aminomuconate	2-Oxoadipate	0.728658	0.698581
L-Glutamate 5-semialdehyde	2-Oxoadipate	0.728215	0.698666
trans-4-Hydroxy-L-proline	2-Oxoadipate	0.728215	0.698666
5-Amino-4-oxopentanoate	2-Oxoadipate	0.728215	0.698666
L-Glutamate 5-semialdehyde	O-Phospho-L-homoserine	0.727733	0.738291
trans-4-Hydroxy-L-proline	O-Phospho-L-homoserine	0.727733	0.738291
Acetate	Succinic semialdehyde	0.727585	0.70953
Acetate	Acetoacetate	0.727585	0.70953
Acetate	2-Oxobutanoate	0.727585	0.70953
Glycolaldehyde	Succinic semialdehyde	0.727585	0.70953
Glycolaldehyde	Acetoacetate	0.727585	0.70953
Glycolaldehyde	2-Oxobutanoate	0.727585	0.70953
Glycerol	Itaconate	0.72738	0.711928
alpha-D-Ribose 1-phosphate	UDP	0.727208	0.747183
alpha-D-Ribose 5-phosphate	UDP	0.727208	0.747183
D-Ribulose 5-phosphate	UDP	0.727208	0.747183
D-Xylulose 5-phosphate	UDP	0.727208	0.747183
4-Aminobutanoate	octanoate (n-C8:0)	0.726863	0.706126
D-Tagatose 6-phosphate	CTP	0.726827	0.739443
1D-myo-Inositol 1-phosphate	CTP	0.726827	0.739443
D-Mannose 6-phosphate	CTP	0.726827	0.739443
D-Fructose 6-phosphate	CTP	0.726827	0.739443
D-Glucose 1-phosphate	CTP	0.726827	0.739443
L-Saccharopine	Thiamin triphosphate	0.726265	0.706521
Acetate	L-Lactate	0.726177	0.708494
Glycolaldehyde	L-Lactate	0.726177	0.708494
Phosphoenolpyruvate	Indolepyruvate	0.726038	0.706492
1,3-beta-D-Glucan (monomer)	N-Acetyl-D-glucosamine 6-phosphate	0.725611	0.703005
1,3-beta-D-Glucan (monomer)	N-Acetyl-D-glucosamine 1-phosphate	0.725611	0.703005
Mannan (monomer)	N-Acetyl-D-glucosamine 6-phosphate	0.725611	0.703005
Mannan (monomer)	N-Acetyl-D-glucosamine 1-phosphate	0.725611	0.703005
3-Carboxy-2-hydroxy-4-methylpentanoate	Thiamine diphosphate	0.72506	0.73746
Thymidine	Adenosine	0.724503	0.687693
Thymidine	Deoxyguanosine	0.724503	0.687693
Pyruvate	Thiamin	0.724374	0.712778
Diphosphate	Chitin (monomer)	0.724074	0.740663
Itaconate	N-Acetyl-L-glutamate 5-semialdehyde	0.72364	0.708754
IMP	Thiamin triphosphate	0.723498	0.699911
octanoate (n-C8:0)	L-Glutamate	0.722891	0.701191
octanoate (n-C8:0)	O-Acetyl-L-serine	0.722891	0.701191
octanoate (n-C8:0)	L-4-Hydroxyglutamate semialdehyde	0.722891	0.701191
Adenine	Acetyl-CoA	0.722811	0.740537
4-Hydroxy-L-threonine	Acetyl-CoA	0.722811	0.740537
Acetate	Glycerol	0.722737	0.704824
Glycolaldehyde	Glycerol	0.722737	0.704824
Adenine	L-Citrulline	0.722682	0.701207
4-Hydroxy-L-threonine	L-Citrulline	0.722682	0.701207
Dihydroxyacetone	4-Phospho-L-aspartate	0.722607	0.70876
D-Glyceraldehyde	4-Phospho-L-aspartate	0.722607	0.70876
D-Lactate	4-Phospho-L-aspartate	0.722607	0.70876
Glycerol	Phenylacetaldehyde	0.722579	0.709173
Phosphate	L-Lactate	0.722324	0.704068
Fumarate	Glycerol 3-phosphate	0.721356	0.737877
L-Glutamine	IMP	0.720604	0.6743
L-Lactate	N-Acetyl-L-glutamate 5-semialdehyde	0.720424	0.700138
CTP	NADP_1	0.720302	0.733942
L-Lactate	4-Aminobenzoate	0.720062	0.697238
L-Lactate	Anthranilate	0.720062	0.697238
Pyruvate	Phosphoenolpyruvate	0.719928	0.69784
3-Methyl-2-oxobutanoate	4-Phospho-L-aspartate	0.719738	0.694781
Dihydroxyacetone	3-Methyl-2-oxobutanoate	0.718593	0.703798
D-Glyceraldehyde	3-Methyl-2-oxobutanoate	0.718593	0.703798
D-Lactate	3-Methyl-2-oxobutanoate	0.718593	0.703798
1-Pyrroline-5-carboxylate	Diphosphate	0.71854	0.73623
Indolepyruvate	(R)-Pantothenate	0.718073	0.702249
Acetate	Pyruvate	0.717536	0.698565
Glycolaldehyde	Pyruvate	0.717536	0.698565
Itaconate	(R)-Pantothenate	0.716614	0.703206
3-(4-Hydroxyphenyl)pyruvate	(R)-Pantothenate	0.715808	0.702915
Succinic semialdehyde	Phenylacetaldehyde	0.715799	0.702258
Acetoacetate	Phenylacetaldehyde	0.715799	0.702258
2-Oxobutanoate	Phenylacetaldehyde	0.715799	0.702258
(R)-Pantoate	N1-(5-Phospho-D-ribosyl)glycinamide	0.715557	0.668581
(R)-Mevalonate	N1-(5-Phospho-D-ribosyl)glycinamide	0.715557	0.668581
(R)-2,3-Dihydroxy-3-methylpentanoate	N1-(5-Phospho-D-ribosyl)glycinamide	0.715557	0.668581
Phosphate	Indole-3-acetate	0.714611	0.695243
4-Aminobutanoate	NADP_1	0.713704	0.733808
(S)-2-Aceto-2-hydroxybutanoate	Oxidized glutathione	0.713279	0.735314
2-Dehydropantoate	Oxidized glutathione	0.713279	0.735314
L-Glutamate 5-semialdehyde	3-(4-Hydroxyphenyl)pyruvate	0.713059	0.698134
trans-4-Hydroxy-L-proline	3-(4-Hydroxyphenyl)pyruvate	0.713059	0.698134
Acetate	Methylglyoxal	0.713042	0.696161
Glycolaldehyde	Methylglyoxal	0.713042	0.696161
2-Dehydropantoate	D-Sorbitol	0.712461	0.725883
2-Dehydropantoate	L-Sorbitol	0.712461	0.725883
L-1-Pyrroline-3-hydroxy-5-carboxylate	L-Glutamine	0.711377	0.683027
(R)-2,3-Dihydroxy-3-methylbutanoate	N-Acetyl-L-glutamate 5-semialdehyde	0.711203	0.688255
Deoxyribose	N-Acetyl-L-glutamate 5-semialdehyde	0.711203	0.688255
octanoate (n-C8:0)	L-Citrulline	0.711196	0.685812
L-Aspartate	CTP	0.710978	0.692613
2-Aminomuconate	Indolepyruvate	0.710353	0.683818
3-Hydroxyanthranilate	4-Phospho-L-aspartate	0.710086	0.678504
D-Xylulose	Pyridoxine	0.708893	0.697932
L-Asparagine	L-Glutamate 5-phosphate	0.708654	0.72778
Acetate	Phosphate	0.708271	0.691939
Adenine	beta-D-glucose 6-phosphate	0.708177	0.722831
Adenine	D-Tagatose 6-phosphate	0.708177	0.722831
Adenine	D-Mannose 6-phosphate	0.708177	0.722831
Adenine	D-Mannose 1-phosphate	0.708177	0.722831
Adenine	alpha-D-Galactose 1-phosphate	0.708177	0.722831
4-Hydroxy-L-threonine	beta-D-glucose 6-phosphate	0.708177	0.722831
4-Hydroxy-L-threonine	D-Tagatose 6-phosphate	0.708177	0.722831
4-Hydroxy-L-threonine	1D-myo-Inositol 1-phosphate	0.708177	0.722831
4-Hydroxy-L-threonine	D-Mannose 1-phosphate	0.708177	0.722831
4-Hydroxy-L-threonine	alpha-D-Galactose 1-phosphate	0.708177	0.722831
Dihydroxyacetone	Phenylacetaldehyde	0.70814	0.695882
L-Valine	L-Isoleucine	0.708124	0.71992
Nicotinate D-ribonucleotide	dAMP	0.707252	0.733411
Itaconate	4-Acetamidobutanoate	0.706674	0.697162
L-Glutamate 5-semialdehyde	4-Phospho-L-aspartate	0.706448	0.672501
trans-4-Hydroxy-L-proline	4-Phospho-L-aspartate	0.706448	0.672501
5-Amino-4-oxopentanoate	4-Phospho-L-aspartate	0.706448	0.672501
D-Glyceraldehyde	Chitin (monomer)	0.70629	0.694328
D-Lactate	Chitin (monomer)	0.70629	0.694328
Itaconate	4-Aminobenzoate	0.705436	0.688719
Itaconate	Anthranilate	0.705436	0.688719
5-L-Glutamyl-L-alanine	N1-(5-Phospho-D-ribosyl)glycinamide	0.705154	0.657864
NAD	NADP_2	0.705093	0.720601
alpha-D-Ribose 1-phosphate	6-Phospho-D-gluconate	0.704986	0.71866
D-Ribulose 5-phosphate	6-Phospho-D-gluconate	0.704986	0.71866
D-Xylulose 5-phosphate	6-Phospho-D-gluconate	0.704986	0.71866
Acetate	alpha-Ketoglutarate	0.704949	0.684906
Glycolaldehyde	alpha-Ketoglutarate	0.704949	0.684906
3-Carboxy-2-hydroxy-4-methylpentanoate	NAD	0.704032	0.721729
3-Carboxy-3-hydroxy-4-methylpentanoate	NAD	0.704032	0.721729
Itaconate	Phosphoenolpyruvate	0.703496	0.687421
D-Glucose	Thiamin	0.702852	0.694824
myo-Inositol	Thiamin	0.702852	0.694824
L-Sorbose	Thiamin	0.702852	0.694824
Acetate	Phenylpyruvate	0.701681	0.689073
IMP	Xanthosine 5-phosphate	0.701592	0.660639
L-Aspartate 4-semialdehyde	L-Threonine	0.701469	0.721397
L-Aspartate 4-semialdehyde	L-Homoserine	0.701469	0.721397
(R)-Pantoate	Indolepyruvate	0.700476	0.67114
(R)-Mevalonate	Indolepyruvate	0.700476	0.67114
(R)-2,3-Dihydroxy-3-methylpentanoate	Indolepyruvate	0.700476	0.67114
gamma-Amino-gamma-cyanobutanoate	Isopentenyl diphosphate	0.700147	0.682326
3-Methyl-2-oxobutanoate	Phosphoenolpyruvate	0.699982	0.678998
Glyceraldehyde 3-phosphate	3-Carboxy-2-hydroxy-4-methylpentanoate	0.698918	0.707466
O-Phospho-L-serine	D-Tagatose 6-phosphate	0.698858	0.717132
O-Phospho-L-serine	1D-myo-Inositol 1-phosphate	0.698858	0.717132
O-Phospho-L-serine	D-Mannose 6-phosphate	0.698858	0.717132
O-Phospho-L-serine	D-Mannose 1-phosphate	0.698858	0.717132
O-Phospho-L-serine	alpha-D-Galactose 1-phosphate	0.698858	0.717132
O-Phospho-L-serine	D-Fructose 6-phosphate	0.698858	0.717132
O-Phospho-L-serine	D-Fructose 1-phosphate	0.698858	0.717132
O-Phospho-L-serine	D-Glucose 1-phosphate	0.698858	0.717132
L-Isoleucine	alpha-D-Ribose 5-phosphate	0.698478	0.709039
L-Isoleucine	D-Ribulose 5-phosphate	0.698478	0.709039
Adenosine	P1,P4-Bis(5-adenosyl) tetraphosphate	0.698132	0.670017
Deoxyguanosine	P1,P4-Bis(5-adenosyl) tetraphosphate	0.698132	0.670017
(R)-2,3-Dihydroxy-3-methylbutanoate	4-Aminobenzoate	0.697953	0.668804
(R)-2,3-Dihydroxy-3-methylbutanoate	Anthranilate	0.697953	0.668804
Deoxyribose	4-Aminobenzoate	0.697953	0.668804
Deoxyribose	Anthranilate	0.697953	0.668804
D-Lactate	Phenylpyruvate	0.69743	0.685526
gamma-Amino-gamma-cyanobutanoate	Thiamin triphosphate	0.697372	0.671027
Indole-3-acetate	N-Acetyl-D-glucosamine 6-phosphate	0.696851	0.669389
Indole-3-acetate	N-Acetyl-D-glucosamine 1-phosphate	0.696851	0.669389
L-Glutamine	(R)-Pantoate	0.696769	0.644008
L-Glutamine	(R)-Mevalonate	0.696769	0.644008
L-Glutamine	(R)-2,3-Dihydroxy-3-methylpentanoate	0.696769	0.644008
Fumarate	UDP-hexose_1	0.696649	0.730302
Fumarate	UDP-hexose_2	0.696649	0.730302
3-Carboxy-2-hydroxy-4-methylpentanoate	GMP	0.696636	0.711995
3-Carboxy-3-hydroxy-4-methylpentanoate	GMP	0.696636	0.711995
L-Proline	L-Malate	0.696222	0.738062
L-Malate	UDP-hexose_1	0.695427	0.728653
L-Malate	UDP-hexose_2	0.695427	0.728653
Adenine	N2-Formyl-N1-(5-phospho-D-ribosyl)glycinamide	0.694482	0.714374
4-Hydroxy-L-threonine	N2-Formyl-N1-(5-phospho-D-ribosyl)glycinamide	0.694482	0.714374
Indolepyruvate	4-Phospho-L-aspartate	0.694346	0.665819
Thymidine	IMP	0.694185	0.649994
L-Aspartate	Oxidized glutathione	0.693935	0.68357
Shikimate	GDP-D-mannose	0.692911	0.679916
3-Carboxy-4-methyl-2-oxopentanoate	GDP-D-mannose	0.692911	0.679916
L-Glutamate 5-semialdehyde	Phenylpyruvate	0.692865	0.680124
trans-4-Hydroxy-L-proline	Phenylpyruvate	0.692865	0.680124
5-Amino-4-oxopentanoate	Phenylpyruvate	0.692865	0.680124
4-Aminobenzoate	2-Aminomuconate	0.69226	0.663977
Anthranilate	2-Aminomuconate	0.69226	0.663977
L-Glutamate	NADP_1	0.692069	0.712921
O-Acetyl-L-serine	NADP_1	0.692069	0.712921
L-4-Hydroxyglutamate semialdehyde	NADP_1	0.692069	0.712921
IMP	(S)-2-[5-Amino-1-(5-phospho-D-ribosyl)imidazole-4-carboxamido]succinate	0.691532	0.678052
Itaconate	(R)-2,3-Dihydroxy-3-methylbutanoate	0.691125	0.673836
Itaconate	Deoxyribose	0.691125	0.673836
3-Methyl-2-oxobutanoate	(R)-Pantothenate	0.690941	0.673606
Dihydroxyacetone	2-Oxoadipate	0.690649	0.673829
D-Glyceraldehyde	2-Oxoadipate	0.690649	0.673829
D-Lactate	2-Oxoadipate	0.690649	0.673829
Ornithine	L-Aspartate	0.690345	0.662347
L-Glutamate 5-semialdehyde	Xanthosine 5-phosphate	0.690281	0.654093
trans-4-Hydroxy-L-proline	Xanthosine 5-phosphate	0.690281	0.654093
5-Amino-4-oxopentanoate	Xanthosine 5-phosphate	0.690281	0.654093
N2-Acetyl-L-ornithine	O-Phospho-L-serine	0.690209	0.669289
2-(Formamido)-N1-(5-phospho-D-ribosyl)acetamidine	Farnesyl diphosphate	0.690151	0.680536
ADP	NADH	0.68999	0.703141
Adenosine 3,5-bisphosphate	NADH	0.68999	0.703141
dGDP	NADH	0.68999	0.703141
3,4-dihydroxy-2-butanone 4-phosphate	(R)-5-Diphosphomevalonate	0.689691	0.701568
L-Citrulline	N-Acetyl-L-glutamate	0.688933	0.702422
Indolepyruvate	Xanthosine 5-phosphate	0.688534	0.659247
Acetate	(R)-Pantothenate	0.688093	0.672264
Glycolaldehyde	(R)-Pantothenate	0.688093	0.672264
Indole-3-acetaldehyde	Indolepyruvate	0.687554	0.710463
alpha-D-Ribose 1-phosphate	D-Fructose 2,6-bisphosphate	0.687152	0.709345
alpha-D-Ribose 1-phosphate	D-Fructose 1,6-bisphosphate	0.687152	0.709345
alpha-D-Ribose 1-phosphate	D-Tagatose 1,6-biphosphate	0.687152	0.709345
alpha-D-Ribose 5-phosphate	D-Fructose 2,6-bisphosphate	0.687152	0.709345
alpha-D-Ribose 5-phosphate	D-Fructose 1,6-bisphosphate	0.687152	0.709345
alpha-D-Ribose 5-phosphate	D-Tagatose 1,6-biphosphate	0.687152	0.709345
D-Ribulose 5-phosphate	D-Fructose 2,6-bisphosphate	0.687152	0.709345
D-Ribulose 5-phosphate	D-Fructose 1,6-bisphosphate	0.687152	0.709345
D-Ribulose 5-phosphate	D-Tagatose 1,6-biphosphate	0.687152	0.709345
D-Xylulose 5-phosphate	D-Fructose 2,6-bisphosphate	0.687152	0.709345
D-Xylulose 5-phosphate	D-Fructose 1,6-bisphosphate	0.687152	0.709345
D-Xylulose 5-phosphate	D-Tagatose 1,6-biphosphate	0.687152	0.709345
L-Arginine	Dethiobiotin	0.686843	0.697294
L-Proline	Adenine	0.686734	0.673092
L-Proline	4-Hydroxy-L-threonine	0.686734	0.673092
gamma-Amino-gamma-cyanobutanoate	(R)-Pantoate	0.686715	0.632494
gamma-Amino-gamma-cyanobutanoate	(R)-Mevalonate	0.686715	0.632494
gamma-Amino-gamma-cyanobutanoate	(R)-2,3-Dihydroxy-3-methylpentanoate	0.686715	0.632494
Glycine	L-Threonine	0.686475	0.720016
Glycine	L-Homoserine	0.686475	0.720016
Urea	L-Glutamate 5-semialdehyde	0.686296	0.660592
Urea	trans-4-Hydroxy-L-proline	0.686296	0.660592
Urea	5-Amino-4-oxopentanoate	0.686296	0.660592
(R)-Pantothenate	Xanthosine 5-phosphate	0.68578	0.66755
(R)-Pantoate	Pyridoxine	0.684333	0.664578
(R)-Mevalonate	Pyridoxine	0.684333	0.664578
(R)-2,3-Dihydroxy-3-methylpentanoate	Pyridoxine	0.684333	0.664578
Thymidine	N1-(5-Phospho-D-ribosyl)glycinamide	0.684237	0.637853
IMP	dAMP	0.684062	0.663661
L-Citrulline	GDP-D-mannose	0.684055	0.665804
4-Aminobenzoate	2-Isopropylmaleate	0.681581	0.668926
L-Glutamate 5-semialdehyde	2-Isopropylmaleate	0.681423	0.669985
trans-4-Hydroxy-L-proline	2-Isopropylmaleate	0.681423	0.669985
Adenine	Phenylacetic acid	0.681277	0.69333
N-Acetylputrescine	octanoate (n-C8:0)	0.681142	0.660345
(R)-5-Diphosphomevalonate	AMP	0.681136	0.699717
(R)-5-Diphosphomevalonate	dGMP	0.681136	0.699717
5-L-Glutamyl-L-alanine	IMP	0.680942	0.630737
L-Lactate	N-Acetyl-D-glucosamine 6-phosphate	0.680582	0.653543
L-Lactate	N-Acetyl-D-glucosamine 1-phosphate	0.680582	0.653543
L-Saccharopine	octadecanoate (n-C18:0)	0.680269	0.659793
D-erythro-1-(Imidazol-4-yl)glycerol 3-phosphate	P1,P4-Bis(5-adenosyl) tetraphosphate	0.680172	0.64902
Glycine	Phenylacetic acid	0.67999	0.697181
(S)-2-Acetolactate	Phosphoenolpyruvate	0.679928	0.657611
3-Carboxy-2-hydroxy-4-methylpentanoate	CDP	0.679803	0.692506
3-(4-Hydroxyphenyl)pyruvate	4-Phospho-L-aspartate	0.679506	0.662249
L-Histidine	gamma-L-Glutamyl-L-cysteine	0.679174	0.699809
O-Phospho-L-serine	N2-Formyl-N1-(5-phospho-D-ribosyl)glycinamide	0.678888	0.702694
L-Lactate	Thiamin	0.678454	0.662862
Ornithine	N-Acetyl-L-glutamyl 5-phosphate	0.678253	0.689553
Phosphate	Diphosphate	0.677905	0.700369
1,3-beta-D-Glucan (monomer)	Thiamin	0.677766	0.662181
Mannan (monomer)	Thiamin	0.677766	0.662181
L-Lactate	Phosphoenolpyruvate	0.6777	0.65406
3-Methyl-2-oxobutanoate	2-Aminomuconate	0.677533	0.648866
Fumarate	UDP	0.677236	0.703372
1,3-beta-D-Glucan (monomer)	Phosphoenolpyruvate	0.676875	0.65365
Mannan (monomer)	Phosphoenolpyruvate	0.676875	0.65365
octanoate (n-C8:0)	CTP	0.67671	0.656475
L-Malate	UDP	0.676636	0.702418
L-Aspartate	Dethiobiotin	0.676362	0.69061
Phenylacetaldehyde	(R)-2,3-Dihydroxy-3-methylpentanoate	0.675852	0.662873
L-Glutamate	N2-Acetyl-L-ornithine	0.675828	0.653443
O-Acetyl-L-serine	N2-Acetyl-L-ornithine	0.675828	0.653443
L-4-Hydroxyglutamate semialdehyde	N2-Acetyl-L-ornithine	0.675828	0.653443
L-Proline	Fumarate	0.675801	0.717571
Adenine	3-Carboxy-4-methyl-2-oxopentanoate	0.675712	0.660456
4-Hydroxy-L-threonine	Shikimate	0.675712	0.660456
4-Hydroxy-L-threonine	3-Carboxy-4-methyl-2-oxopentanoate	0.675712	0.660456
3-Hydroxyanthranilate	Xanthosine 5-phosphate	0.675471	0.639735
N-Acetyl-L-glutamate 5-semialdehyde	4-Phospho-L-aspartate	0.674914	0.648717
alpha-D-Ribose 1-phosphate	UTP	0.674818	0.700165
alpha-D-Ribose 5-phosphate	UTP	0.674818	0.700165
D-Ribulose 5-phosphate	UTP	0.674818	0.700165
D-Xylulose 5-phosphate	UTP	0.674818	0.700165
Phenylacetaldehyde	L-2-Aminoadipate 6-semialdehyde	0.674266	0.663972
4-Hydroxy-L-threonine	Nicotinate D-ribonucleotide	0.673922	0.687652
dCMP	IMP	0.673612	0.659003
L-Tryptophan	Oxidized glutathione	0.67336	0.697032
alpha-D-Ribose 5-phosphate	NAD	0.672997	0.689871
D-Ribulose 5-phosphate	NAD	0.672997	0.689871
D-Xylulose 5-phosphate	NAD	0.672997	0.689871
Phosphate	Xanthosine 5-phosphate	0.671433	0.64793
2-Oxoadipate	(R)-Pantothenate	0.671078	0.651497
L-Malate	CDP	0.671006	0.68816
N-Acetylputrescine	CTP	0.670903	0.652171
Acetate	2-Oxoadipate	0.670887	0.64817
Glycolaldehyde	2-Oxoadipate	0.670887	0.64817
Phenylacetaldehyde	dAMP	0.670793	0.655855
L-Serine	Dimethylallyl diphosphate	0.670725	0.65223
Glycerol	2-Isopropylmaleate	0.670602	0.657412
L-Glutamine	Dimethylallyl diphosphate	0.670435	0.649326
L-Glutamine	Isopentenyl diphosphate	0.670435	0.649326
Indolepyruvate	N-Acetyl-D-glucosamine 6-phosphate	0.670044	0.643037
Indolepyruvate	N-Acetyl-D-glucosamine 1-phosphate	0.670044	0.643037
(R)-5-Diphosphomevalonate	dATP	0.669814	0.700104
L-1-Pyrroline-3-hydroxy-5-carboxylate	(S)-2-[5-Amino-1-(5-phospho-D-ribosyl)imidazole-4-carboxamido]succinate	0.66946	0.652261
Succinate	3-(4-Hydroxyphenyl)pyruvate	0.66899	0.685908
L-Arginine	CTP	0.668645	0.649337
L-Serine	IMP	0.668427	0.643502
Shikimate 5-phosphate	GDP-D-mannose	0.668398	0.687423
Phenylpyruvate	Phosphoenolpyruvate	0.66816	0.653447
(R)-Pantoate	3-Hydroxyanthranilate	0.6681	0.627673
(R)-Mevalonate	3-Hydroxyanthranilate	0.6681	0.627673
(R)-2,3-Dihydroxy-3-methylpentanoate	3-Hydroxyanthranilate	0.6681	0.627673
Shikimate	Shikimate 5-phosphate	0.667944	0.684214
3-Carboxy-4-methyl-2-oxopentanoate	Shikimate 5-phosphate	0.667944	0.684214
Pyridoxine	Xanthosine 5-phosphate	0.667648	0.645235
2-Aminomuconate	Thiamin	0.667471	0.651564
(R)-5-Diphosphomevalonate	NAD	0.667378	0.683333
dCMP	dAMP	0.667267	0.652008
L-Serine	3-Hydroxy-L-kynurenine	0.666047	0.653171
Phosphate	Indolepyruvate	0.665696	0.643917
L-Tryptophan	GMP	0.665468	0.676988
(R)-5-Diphosphomevalonate	GMP	0.665151	0.678976
GDP-D-mannose	Acetyl-CoA	0.665113	0.676047
(R)-Mevalonate	3-(4-Hydroxyphenyl)pyruvate	0.664842	0.648394
(R)-2,3-Dihydroxy-3-methylpentanoate	3-(4-Hydroxyphenyl)pyruvate	0.664842	0.648394
Urea	4-Aminobenzoate	0.66465	0.640102
Urea	Anthranilate	0.66465	0.640102
Glycerol	1-Pyrroline-5-carboxylate	0.664537	0.647161
4-Aminobutanoate	N2-Acetyl-L-ornithine	0.66406	0.641404
octanoate (n-C8:0)	tetracosanoate (n-C24:0)	0.664038	0.633837
CDP	NADH	0.663617	0.675239
alpha-D-Ribose 1-phosphate	UDP-hexose_1	0.663286	0.688459
alpha-D-Ribose 1-phosphate	UDP-hexose_2	0.663286	0.688459
alpha-D-Ribose 5-phosphate	UDP-hexose_1	0.663286	0.688459
alpha-D-Ribose 5-phosphate	UDP-hexose_2	0.663286	0.688459
D-Ribulose 5-phosphate	UDP-hexose_1	0.663286	0.688459
D-Ribulose 5-phosphate	UDP-hexose_2	0.663286	0.688459
D-Xylulose 5-phosphate	UDP-hexose_1	0.663286	0.688459
D-Xylulose 5-phosphate	UDP-hexose_2	0.663286	0.688459
L-2-Aminoadipate 6-semialdehyde	2-Isopropylmaleate	0.663208	0.653378
L-Lactaldehyde	Phosphoenolpyruvate	0.663203	0.63704
Phosphate	Itaconate	0.663126	0.645787
4-Aminobenzoate	3-(4-Hydroxyphenyl)pyruvate	0.66189	0.64361
Anthranilate	3-(4-Hydroxyphenyl)pyruvate	0.66189	0.64361
Itaconate	4-Phospho-L-aspartate	0.661839	0.641387
Urea	1-Pyrroline-5-carboxylate	0.661639	0.644749
Succinic semialdehyde	2-Isopropylmaleate	0.661563	0.648257
Acetoacetate	2-Isopropylmaleate	0.661563	0.648257
Methylglyoxal	Thiamin	0.661553	0.645735
3-Methyl-2-oxobutanoate	3-Hydroxy-L-kynurenine	0.661541	0.64822
5-L-Glutamyl-L-alanine	P1,P4-Bis(5-adenosyl) tetraphosphate	0.661018	0.627817
Succinic semialdehyde	1-Pyrroline-5-carboxylate	0.660248	0.642406
Acetoacetate	1-Pyrroline-5-carboxylate	0.660248	0.642406
2-Oxobutanoate	1-Pyrroline-5-carboxylate	0.660248	0.642406
Succinic semialdehyde	Thiamin	0.660127	0.643366
Acetoacetate	Thiamin	0.660127	0.643366
2-Oxobutanoate	Thiamin	0.660127	0.643366
L-Threonine	L-Histidinol	0.659934	0.683137
L-Homoserine	L-Histidinol	0.659934	0.683137
L-1-Pyrroline-3-hydroxy-5-carboxylate	D-erythro-1-(Imidazol-4-yl)glycerol 3-phosphate	0.65982	0.624911
L-Glutamate 5-semialdehyde	Adenosine	0.659589	0.618817
L-Glutamate 5-semialdehyde	Deoxyguanosine	0.659589	0.618817
trans-4-Hydroxy-L-proline	Adenosine	0.659589	0.618817
trans-4-Hydroxy-L-proline	Deoxyguanosine	0.659589	0.618817
5-Amino-4-oxopentanoate	Adenosine	0.659589	0.618817
5-Amino-4-oxopentanoate	Deoxyguanosine	0.659589	0.618817
Acetate	3-Phosphohydroxypyruvate	0.659112	0.635658
Glycolaldehyde	3-Phosphohydroxypyruvate	0.659112	0.635658
L-Glutamate 5-semialdehyde	(R)-Pantoate	0.658612	0.613725
L-Glutamate 5-semialdehyde	(R)-2,3-Dihydroxy-3-methylpentanoate	0.658612	0.613725
trans-4-Hydroxy-L-proline	(R)-Pantoate	0.658612	0.613725
trans-4-Hydroxy-L-proline	(R)-Mevalonate	0.658612	0.613725
trans-4-Hydroxy-L-proline	(R)-2,3-Dihydroxy-3-methylpentanoate	0.658612	0.613725
5-Amino-4-oxopentanoate	(R)-Pantoate	0.658612	0.613725
5-Amino-4-oxopentanoate	(R)-Mevalonate	0.658612	0.613725
5-Amino-4-oxopentanoate	(R)-2,3-Dihydroxy-3-methylpentanoate	0.658612	0.613725
3-Methyl-2-oxobutanoate	N-Acetyl-L-glutamate 5-semialdehyde	0.658245	0.634471
Fumarate	UTP	0.658238	0.691106
L-Citrulline	CTP	0.657869	0.633862
N-Acetyl-L-glutamyl 5-phosphate	(S)-2-[5-Amino-1-(5-phospho-D-ribosyl)imidazole-4-carboxamido]succinate	0.657333	0.69005
Acetate	dAMP	0.65705	0.638439
Glycolaldehyde	dAMP	0.65705	0.638439
octanoate (n-C8:0)	8-Amino-7-oxononanoate	0.656628	0.647658
Glycerol	Thiamin	0.656623	0.639697
L-Proline	GTP	0.656132	0.645346
2-Aminomuconate	5-Formamido-1-(5-phospho-D-ribosyl)imidazole-4-carboxamide	0.655661	0.639194
L-Serine	Phenylacetaldehyde	0.655537	0.639295
Acetate	(R)-2,3-Dihydroxy-3-methylbutanoate	0.655454	0.630907
Acetate	Deoxyribose	0.655454	0.630907
Glycolaldehyde	(R)-2,3-Dihydroxy-3-methylbutanoate	0.655454	0.630907
Glycolaldehyde	Deoxyribose	0.655454	0.630907
L-Malate	UTP	0.655288	0.687704
4-Aminobenzoate	2-Oxoadipate	0.655053	0.623963
Anthranilate	2-Oxoadipate	0.655053	0.623963
L-Arginine	N2-Formyl-N1-(5-phospho-D-ribosyl)glycinamide	0.655027	0.672965
Adenine	N2-Acetyl-L-ornithine	0.654801	0.633323
4-Hydroxy-L-threonine	N2-Acetyl-L-ornithine	0.654801	0.633323
2-Oxoadipate	N-Acetyl-D-glucosamine 6-phosphate	0.65405	0.621435
2-Oxoadipate	N-Acetyl-D-glucosamine 1-phosphate	0.65405	0.621435
3-Hydroxy-L-kynurenine	Deoxyguanosine	0.654046	0.642563
Phenylpyruvate	N-Acetyl-L-glutamate 5-semialdehyde	0.654013	0.638618
3-Methyl-2-oxobutanoate	4-Aminobenzoate	0.653632	0.626964
3-Methyl-2-oxobutanoate	Anthranilate	0.653632	0.626964
3-Phosphohydroxypyruvate	5-Formamido-1-(5-phospho-D-ribosyl)imidazole-4-carboxamide	0.653432	0.636536
Phosphoenolpyruvate	Isocitrate	0.653175	0.632828
Phosphoenolpyruvate	Citrate	0.653175	0.632828
Phenylacetaldehyde	Xanthosine 5-phosphate	0.652923	0.6354
Urea	Phosphate	0.652442	0.630979
N-Acetyl-L-glutamate 5-semialdehyde	Diphosphate	0.652289	0.676954
4-Aminobenzoate	4-Phospho-L-aspartate	0.652229	0.61949
Anthranilate	4-Phospho-L-aspartate	0.652229	0.61949
4-Aminobutanoate	N2-Formyl-N1-(5-phospho-D-ribosyl)glycinamide	0.651749	0.6743
alpha-D-Ribose 5-phosphate	Adenosine 3,5-bisphosphate	0.651735	0.665167
alpha-D-Ribose 5-phosphate	dGDP	0.651735	0.665167
D-Ribulose 5-phosphate	Adenosine 3,5-bisphosphate	0.651735	0.665167
D-Xylulose 5-phosphate	ADP	0.651735	0.665167
D-Xylulose 5-phosphate	dGDP	0.651735	0.665167
alpha-D-Ribose 1-phosphate	GTP	0.651175	0.678978
alpha-D-Ribose 5-phosphate	GTP	0.651175	0.678978
D-Ribulose 5-phosphate	GTP	0.651175	0.678978
D-Xylulose 5-phosphate	GTP	0.651175	0.678978
N(omega)-(L-Arginino)succinate	UDP-hexose_1	0.651115	0.665268
N(omega)-(L-Arginino)succinate	UDP-hexose_2	0.651115	0.665268
8-Amino-7-oxononanoate	(R)-5-Diphosphomevalonate	0.650982	0.673768
5-L-Glutamyl-L-alanine	Adenosine	0.650555	0.600298
5-L-Glutamyl-L-alanine	Deoxyguanosine	0.650555	0.600298
Succinate	Phenylacetaldehyde	0.649931	0.665195
4-Acetamidobutanoate	Dihydroxyacetone phosphate	0.649728	0.666825
4-Acetamidobutanoate	Glyceraldehyde 3-phosphate	0.649728	0.666825
L-2-Aminoadipate 6-semialdehyde	Dihydroxyacetone phosphate	0.649728	0.666825
L-2-Aminoadipate 6-semialdehyde	Glyceraldehyde 3-phosphate	0.649728	0.666825
octanoate (n-C8:0)	Acetyl-CoA	0.649435	0.667543
L-2-Aminoadipate 6-semialdehyde	Indolepyruvate	0.649378	0.637424
3-Carboxy-4-methyl-2-oxopentanoate	8-Amino-7-oxononanoate	0.64898	0.639489
Methylglyoxal	2-Isopropylmaleate	0.648453	0.634254
L-Histidinol	D-Mannose 6-phosphate	0.648439	0.657743
L-Histidinol	D-Fructose 6-phosphate	0.648439	0.657743
Phenylpyruvate	N-Acetyl-D-glucosamine 6-phosphate	0.648428	0.632181
Phenylpyruvate	N-Acetyl-D-glucosamine 1-phosphate	0.648428	0.632181
Urea	D-Xylulose	0.648407	0.634257
Urea	L-Arabinose	0.648407	0.634257
3-Hydroxy-L-kynurenine	dCMP	0.647929	0.635603
D-Sorbitol	alpha-D-Ribose 1-phosphate	0.647328	0.665421
D-Sorbitol	alpha-D-Ribose 5-phosphate	0.647328	0.665421
D-Sorbitol	D-Ribulose 5-phosphate	0.647328	0.665421
D-Sorbitol	D-Xylulose 5-phosphate	0.647328	0.665421
L-Sorbitol	alpha-D-Ribose 1-phosphate	0.647328	0.665421
L-Sorbitol	alpha-D-Ribose 5-phosphate	0.647328	0.665421
L-Sorbitol	D-Ribulose 5-phosphate	0.647328	0.665421
L-Sorbitol	D-Xylulose 5-phosphate	0.647328	0.665421
Glycerol	Chitin (monomer)	0.646451	0.62918
3-Carboxy-2-hydroxy-4-methylpentanoate	GDP-D-mannose	0.646163	0.684988
3-Carboxy-3-hydroxy-4-methylpentanoate	GDP-D-mannose	0.646163	0.684988
3-Methyl-2-oxobutanoate	D-Galactose	0.645963	0.636163
3-Methyl-2-oxobutanoate	D-Glucose	0.645963	0.636163
3-Methyl-2-oxobutanoate	myo-Inositol	0.645963	0.636163
3-Methyl-2-oxobutanoate	D-Mannose	0.645963	0.636163
3-Methyl-2-oxobutanoate	L-Sorbose	0.645963	0.636163
L-Threonine	O-Acetyl-L-homoserine	0.645805	0.661758
L-Homoserine	Chitosan (monomer)	0.645805	0.661758
L-Homoserine	L-2-Aminoadipate	0.645805	0.661758
Adenine	S-Formylglutathione	0.6458	0.658998
Phosphate	2-Oxoadipate	0.645609	0.620403
3-Hydroxyanthranilate	Phosphoenolpyruvate	0.645492	0.617834
N2-Acetyl-L-ornithine	homocitrate	0.645261	0.633018
Ornithine	tetracosanoate (n-C24:0)	0.64484	0.603922
Adenine	N(omega)-(L-Arginino)succinate	0.644477	0.675262
4-Hydroxy-L-threonine	N(omega)-(L-Arginino)succinate	0.644477	0.675262
(S)-2-Acetolactate	Thiamin	0.644336	0.626982
L-Glutamate	Oxidized glutathione	0.643763	0.63079
octanoate (n-C8:0)	NADP_1	0.643593	0.660083
D-Fructose 2,6-bisphosphate	NADP_2	0.643519	0.663186
D-Fructose 1,6-bisphosphate	NADP_2	0.643519	0.663186
D-Tagatose 1,6-biphosphate	NADP_2	0.643519	0.663186
D-Sorbitol	(R)-5-Diphosphomevalonate	0.643472	0.660625
L-Sorbitol	(R)-5-Diphosphomevalonate	0.643472	0.660625
O-Acetylcarnitine	S-Adenosyl-L-methionine	0.643174	0.656014
N(omega)-(L-Arginino)succinate	UTP	0.643171	0.657214
4-Aminobenzoate	Phenylpyruvate	0.643003	0.626528
Anthranilate	Phenylpyruvate	0.643003	0.626528
Itaconate	Xanthosine 5-phosphate	0.642673	0.620611
alpha-D-Ribose 5-phosphate	dGTP	0.642259	0.656316
alpha-D-Ribose 5-phosphate	ATP	0.642259	0.656316
D-Ribulose 5-phosphate	dGTP	0.642259	0.656316
D-Ribulose 5-phosphate	ATP	0.642259	0.656316
D-Xylulose 5-phosphate	ATP	0.642259	0.656316
3-Hydroxyanthranilate	dAMP	0.64204	0.618128
2-Oxoadipate	Phosphoenolpyruvate	0.642038	0.613481
Acetate	Phosphoenolpyruvate	0.641673	0.620182
Glycolaldehyde	Phosphoenolpyruvate	0.641673	0.620182
2-Isopropylmaleate	Dihydroxyacetone phosphate	0.641513	0.660798
2-Isopropylmaleate	Glyceraldehyde 3-phosphate	0.641513	0.660798
L-Aspartate 4-semialdehyde	L-Isoleucine	0.641405	0.652921
4-Acetamidobutanoate	dAMP	0.641146	0.628917
dGTP	NADH	0.641103	0.654557
Phosphate	Phenylpyruvate	0.640988	0.625509
3-(4-Hydroxyphenyl)pyruvate	Thiamin	0.640792	0.626034
Phenylacetaldehyde	4-Phospho-L-aspartate	0.640754	0.622177
Lipoamide	L-Formylkynurenine	0.640557	0.656641
L-Saccharopine	IMP	0.640528	0.606395
5-Amino-1-(5-Phospho-D-ribosyl)imidazole-4-carboxamide	(S)-2-[5-Amino-1-(5-phospho-D-ribosyl)imidazole-4-carboxamido]succinate	0.640181	0.623329
octanoate (n-C8:0)	2-Methylcitrate	0.639957	0.627443
octanoate (n-C8:0)	homocitrate	0.639957	0.627443
3-Carboxy-2-hydroxy-4-methylpentanoate	6-Phospho-D-gluconate	0.63983	0.653406
Ornithine	Oxidized glutathione	0.639679	0.62744
3-Hydroxy-L-kynurenine	beta-D-glucose 6-phosphate	0.639643	0.65548
3-Hydroxy-L-kynurenine	D-Tagatose 6-phosphate	0.639643	0.65548
3-Hydroxy-L-kynurenine	1D-myo-Inositol 1-phosphate	0.639643	0.65548
3-Hydroxy-L-kynurenine	D-Mannose 6-phosphate	0.639643	0.65548
3-Hydroxy-L-kynurenine	D-Mannose 1-phosphate	0.639643	0.65548
3-Hydroxy-L-kynurenine	alpha-D-Galactose 1-phosphate	0.639643	0.65548
3-Hydroxy-L-kynurenine	D-Fructose 6-phosphate	0.639643	0.65548
3-Hydroxy-L-kynurenine	D-Fructose 1-phosphate	0.639643	0.65548
3-Hydroxy-L-kynurenine	D-Glucose 1-phosphate	0.639643	0.65548
L-Serine	N1-(5-Phospho-D-ribosyl)glycinamide	0.639467	0.611465
N(omega)-(L-Arginino)succinate	Oxidized glutathione	0.639375	0.655493
2-Isopropylmaleate	3-Phosphohydroxypyruvate	0.639355	0.624658
L-Phenylalanine	L-Arginine	0.639219	0.661665
L-Glutamate	N2-Formyl-N1-(5-phospho-D-ribosyl)glycinamide	0.638446	0.662103
O-Acetyl-L-serine	N2-Formyl-N1-(5-phospho-D-ribosyl)glycinamide	0.638446	0.662103
L-4-Hydroxyglutamate semialdehyde	N2-Formyl-N1-(5-phospho-D-ribosyl)glycinamide	0.638446	0.662103
alpha-D-Ribose 5-phosphate	UDP-N-acetyl-D-galactosamine	0.638326	0.649159
Glycerol 3-phosphate	3-Hydroxy-L-kynurenine	0.638085	0.661683
L-Lactaldehyde	3-Hydroxy-L-kynurenine	0.637931	0.623645
(R)-Pantoate	D-erythro-1-(Imidazol-4-yl)glycerol 3-phosphate	0.637635	0.575117
(R)-Mevalonate	D-erythro-1-(Imidazol-4-yl)glycerol 3-phosphate	0.637635	0.575117
(R)-2,3-Dihydroxy-3-methylpentanoate	D-erythro-1-(Imidazol-4-yl)glycerol 3-phosphate	0.637635	0.575117
L-Serine	N2-Formyl-N1-(5-phospho-D-ribosyl)glycinamide	0.637425	0.658099
Succinate	Itaconate	0.637258	0.654733
Succinic semialdehyde	Chitin (monomer)	0.636971	0.618941
Acetoacetate	Chitin (monomer)	0.636971	0.618941
2-Oxobutanoate	Chitin (monomer)	0.636971	0.618941
L-Glutamate 5-phosphate	N-Acetyl-L-glutamyl 5-phosphate	0.636458	0.652406
L-Serine	O-Acetylcarnitine	0.636159	0.659144
(S)-2-[5-Amino-1-(5-phospho-D-ribosyl)imidazole-4-carboxamido]succinate	NADP_1	0.63597	0.654785
N-Acetyl-L-glutamate 5-semialdehyde	Xanthosine 5-phosphate	0.63583	0.605849
3-Carboxy-2-hydroxy-4-methylpentanoate	GTP	0.635529	0.663712
3-Carboxy-3-hydroxy-4-methylpentanoate	GTP	0.635529	0.663712
L-Lactaldehyde	Thiamin	0.63546	0.617002
L-2-Aminoadipate 6-semialdehyde	Pyridoxine	0.634865	0.62239
ADP	(S)-2-[5-Amino-1-(5-phospho-D-ribosyl)imidazole-4-carboxamido]succinate	0.634807	0.668109
Adenosine 3,5-bisphosphate	(S)-2-[5-Amino-1-(5-phospho-D-ribosyl)imidazole-4-carboxamido]succinate	0.634807	0.668109
dGDP	(S)-2-[5-Amino-1-(5-phospho-D-ribosyl)imidazole-4-carboxamido]succinate	0.634807	0.668109
2-Hydroxy-hexadecanal	Xanthosine 5-phosphate	0.634701	0.601862
Pyridoxine	Thiamin	0.634162	0.6179
Glycerol	D-Xylulose	0.634116	0.619074
Glycerol	L-Arabinose	0.634116	0.619074
Glycerol	D-Ribose	0.634116	0.619074
Glycerol	D-Xylose	0.634116	0.619074
Urea	N-Acetyl-L-glutamate 5-semialdehyde	0.633803	0.609381
dGTP	NADP_2	0.633751	0.646267
ATP	NADP_2	0.633751	0.646267
2-Oxoadipate	N-Acetyl-L-glutamate 5-semialdehyde	0.633735	0.604694
L-Aspartate	GDP-D-mannose	0.633641	0.612687
Adenosine	dAMP	0.633463	0.607869
Deoxyguanosine	dAMP	0.633463	0.607869
GDP-D-mannose	Oxidized glutathione	0.633079	0.620382
Phosphate	(R)-Pantoate	0.632986	0.605687
Phosphate	(R)-Mevalonate	0.632986	0.605687
Phosphate	(R)-2,3-Dihydroxy-3-methylpentanoate	0.632986	0.605687
Phosphate	3-Methyl-2-oxobutanoate	0.631592	0.607957
Lipoamide	GDP-D-mannose	0.631278	0.617159
alpha-Ketoglutarate	IMP	0.631186	0.581653
L-Valine	N-Acetyl-L-glutamyl 5-phosphate	0.630264	0.644143
Ornithine	Shikimate	0.630166	0.611194
Ornithine	3-Carboxy-4-methyl-2-oxopentanoate	0.630166	0.611194
N-Acetylputrescine	GDP-D-mannose	0.630081	0.610926
3-Carboxy-2-hydroxy-4-methylpentanoate	Lipoamide	0.63007	0.660971
3-Carboxy-3-hydroxy-4-methylpentanoate	Lipoamide	0.63007	0.660971
3-Hydroxyanthranilate	Adenosine	0.62965	0.587851
3-Hydroxyanthranilate	Deoxyguanosine	0.62965	0.587851
Succinate	3-Hydroxy-L-kynurenine	0.629503	0.64124
(R)-2,3-Dihydroxy-3-methylbutanoate	Phosphoenolpyruvate	0.628578	0.596782
Deoxyribose	Phosphoenolpyruvate	0.628578	0.596782
Indolepyruvate	dAMP	0.628334	0.60498
L-Glutamate 5-semialdehyde	P1,P4-Bis(5-adenosyl) tetraphosphate	0.628234	0.594783
trans-4-Hydroxy-L-proline	P1,P4-Bis(5-adenosyl) tetraphosphate	0.628234	0.594783
5-Amino-4-oxopentanoate	P1,P4-Bis(5-adenosyl) tetraphosphate	0.628234	0.594783
Succinic semialdehyde	D-Xylulose	0.627875	0.612662
Succinic semialdehyde	D-Arabinose	0.627875	0.612662
Succinic semialdehyde	L-Arabinose	0.627875	0.612662
Succinic semialdehyde	D-Ribose	0.627875	0.612662
Succinic semialdehyde	D-Xylose	0.627875	0.612662
Acetoacetate	D-Xylulose	0.627875	0.612662
Acetoacetate	D-Arabinose	0.627875	0.612662
Acetoacetate	L-Arabinose	0.627875	0.612662
Acetoacetate	D-Ribose	0.627875	0.612662
Acetoacetate	D-Xylose	0.627875	0.612662
2-Oxobutanoate	D-Xylulose	0.627875	0.612662
2-Oxobutanoate	D-Arabinose	0.627875	0.612662
2-Oxobutanoate	L-Arabinose	0.627875	0.612662
2-Oxobutanoate	D-Xylose	0.627875	0.612662
Ornithine	NADP_1	0.627778	0.652654
2-Isopropylmaleate	Glycerol 3-phosphate	0.627693	0.651626
2-Hydroxy-hexadecanal	dUDP	0.627179	0.592717
N-Acetyl-L-glutamate 5-semialdehyde	3-Hydroxy-L-kynurenine	0.627163	0.612279
Itaconate	(R)-Pantoate	0.626797	0.604031
Itaconate	(R)-Mevalonate	0.626797	0.604031
Itaconate	(R)-2,3-Dihydroxy-3-methylpentanoate	0.626797	0.604031
N-Acetylputrescine	2-Methylcitrate	0.626568	0.613552
N-Acetylputrescine	homocitrate	0.626568	0.613552
N-Acetylputrescine	Homoisocitrate	0.626568	0.613552
N(omega)-(L-Arginino)succinate	GTP	0.626254	0.642075
Phenylacetaldehyde	N-Acetyl-L-glutamate 5-semialdehyde	0.625832	0.60758
Urea	N-Acetyl-D-glucosamine 6-phosphate	0.625317	0.596999
Urea	N-Acetyl-D-glucosamine 1-phosphate	0.625317	0.596999
3-Carboxy-2-hydroxy-4-methylpentanoate	ADP	0.625264	0.638907
3-Carboxy-2-hydroxy-4-methylpentanoate	Adenosine 3,5-bisphosphate	0.625264	0.638907
3-Carboxy-3-hydroxy-4-methylpentanoate	Adenosine 3,5-bisphosphate	0.625264	0.638907
2-Oxoadipate	D-Glucose	0.625173	0.616063
Phenylacetaldehyde	Dihydroxyacetone phosphate	0.624349	0.646852
Phenylacetaldehyde	Glyceraldehyde 3-phosphate	0.624349	0.646852
Phenylacetaldehyde	L-Glutamate 5-semialdehyde	0.623786	0.603773
Phenylacetaldehyde	trans-4-Hydroxy-L-proline	0.623786	0.603773
3-Methyl-2-oxobutanoate	N-Acetyl-D-glucosamine 6-phosphate	0.623727	0.593756
3-Methyl-2-oxobutanoate	N-Acetyl-D-glucosamine 1-phosphate	0.623727	0.593756
alpha-D-Ribose 1-phosphate	GDP-D-mannose	0.623638	0.66103
alpha-D-Ribose 5-phosphate	GDP-D-mannose	0.623638	0.66103
D-Ribulose 5-phosphate	GDP-D-mannose	0.623638	0.66103
D-Xylulose 5-phosphate	GDP-D-mannose	0.623638	0.66103
Phosphoenolpyruvate	Pyridoxine	0.622967	0.600884
L-Glutamate 5-semialdehyde	3-Hydroxy-L-kynurenine	0.622739	0.607792
trans-4-Hydroxy-L-proline	3-Hydroxy-L-kynurenine	0.622739	0.607792
5-Amino-4-oxopentanoate	3-Hydroxy-L-kynurenine	0.622739	0.607792
Phosphoenolpyruvate	3-Hydroxy-L-kynurenine	0.622521	0.607387
Indole-3-acetaldehyde	Indole-3-acetate	0.622248	0.647718
6-phospho-D-glucono-1,5-lactone	D-Fructose 2,6-bisphosphate	0.621729	0.635861
6-phospho-D-glucono-1,5-lactone	D-Fructose 1,6-bisphosphate	0.621729	0.635861
6-phospho-D-glucono-1,5-lactone	D-Tagatose 1,6-biphosphate	0.621729	0.635861
4-Acetamidobutanoate	Dimethylallyl diphosphate	0.621514	0.608486
L-2-Aminoadipate 6-semialdehyde	Dimethylallyl diphosphate	0.621514	0.608486
L-Threonine	L-Tryptophan	0.621383	0.635155
CDP	NADP_2	0.621272	0.631808
Phosphoenolpyruvate	5-Amino-1-(5-Phospho-D-ribosyl)imidazole-4-carboxamide	0.620958	0.598581
Dimethylallyl diphosphate	dAMP	0.620768	0.600532
Isopentenyl diphosphate	dAMP	0.620768	0.600532
Phenylacetaldehyde	N-Acetyl-D-glucosamine 6-phosphate	0.62066	0.600907
Phenylacetaldehyde	N-Acetyl-D-glucosamine 1-phosphate	0.62066	0.600907
Fumarate	Thiamine diphosphate	0.620408	0.636514
3-Hydroxyanthranilate	S-Adenosyl-L-methionine	0.619841	0.604833
alpha-Ketoglutarate	Phosphoenolpyruvate	0.619724	0.588288
N2-Acetyl-L-ornithine	CTP	0.619418	0.597507
L-Threonine	3-Carboxy-2-hydroxy-4-methylpentanoate	0.619408	0.637074
L-Threonine	3-Carboxy-3-hydroxy-4-methylpentanoate	0.619408	0.637074
L-Homoserine	3-Carboxy-2-hydroxy-4-methylpentanoate	0.619408	0.637074
L-Homoserine	3-Carboxy-3-hydroxy-4-methylpentanoate	0.619408	0.637074
Indole-3-acetate	Thiamin	0.619059	0.599499
6-phospho-D-glucono-1,5-lactone	GDP-D-mannose	0.61878	0.645742
3-Methyl-2-oxobutanoate	L-2-Aminoadipate 6-semialdehyde	0.618653	0.605055
(R)-5-Diphosphomevalonate	dGTP	0.618462	0.631558
Lipoamide	CTP	0.618072	0.602595
L-Arginine	N(omega)-(L-Arginino)succinate	0.618014	0.647058
Urea	3-Hydroxyanthranilate	0.61784	0.587101
2-Oxoadipate	5-Formamido-1-(5-phospho-D-ribosyl)imidazole-4-carboxamide	0.617656	0.598258
Ornithine	N2-Formyl-N1-(5-phospho-D-ribosyl)glycinamide	0.617075	0.647153
alpha-Ketoglutarate	Thiamin	0.616527	0.596774
Indole-3-acetate	IMP	0.61619	0.570787
(R)-Mevalonate	Phenylpyruvate	0.616152	0.600136
(R)-2,3-Dihydroxy-3-methylpentanoate	Phenylpyruvate	0.616152	0.600136
L-Threonine	3-Hydroxy-L-kynurenine	0.615972	0.649179
L-Homoserine	3-Hydroxy-L-kynurenine	0.615972	0.649179
L-Histidinol	Lipoamide	0.615259	0.652732
L-Serine	L-Phenylalanine	0.615203	0.630388
Nicotinate D-ribonucleotide	5-Amino-1-(5-Phospho-D-ribosyl)imidazole-4-carboxamide	0.615069	0.638985
2-Isopropylmaleate	4-Phospho-L-aspartate	0.614866	0.599099
Dimethylallyl diphosphate	2-(Formamido)-N1-(5-phospho-D-ribosyl)acetamidine	0.61469	0.598936
Isopentenyl diphosphate	2-(Formamido)-N1-(5-phospho-D-ribosyl)acetamidine	0.61469	0.598936
L-Carnitine	3,4-dihydroxy-2-butanone 4-phosphate	0.614579	0.630691
(R)-Pantoate	IMP	0.614518	0.552092
(R)-Mevalonate	IMP	0.614518	0.552092
(R)-2,3-Dihydroxy-3-methylpentanoate	IMP	0.614518	0.552092
GMP	NADH	0.614393	0.627971
L-Threonine	(R)-5-Diphosphomevalonate	0.614317	0.630563
L-Homoserine	(R)-5-Diphosphomevalonate	0.614317	0.630563
Succinic semialdehyde	5-Formamido-1-(5-phospho-D-ribosyl)imidazole-4-carboxamide	0.614213	0.59461
Acetoacetate	5-Formamido-1-(5-phospho-D-ribosyl)imidazole-4-carboxamide	0.614213	0.59461
2-Oxobutanoate	5-Formamido-1-(5-phospho-D-ribosyl)imidazole-4-carboxamide	0.614213	0.59461
Acetate	Indole-3-acetaldehyde	0.6141	0.627742
L-Arginine	D-Glucose 1-phosphate	0.613962	0.625037
Dihydroxyacetone phosphate	3-Hydroxy-L-kynurenine	0.613816	0.632184
Glyceraldehyde 3-phosphate	3-Hydroxy-L-kynurenine	0.613816	0.632184
Adenosine 3,5-bisphosphate	NADP_2	0.612985	0.624698
Farnesyl diphosphate	(S)-2-[5-Amino-1-(5-phospho-D-ribosyl)imidazole-4-carboxamido]succinate	0.612861	0.599774
O-Phospho-L-serine	Acetyl-CoA	0.61277	0.630612
Phosphate	2-Isopropylmaleate	0.612528	0.597039
N1-(5-Phospho-D-ribosyl)glycinamide	Xanthosine 5-phosphate	0.612316	0.558038
2-Aminomuconate	3-(4-Hydroxyphenyl)pyruvate	0.612311	0.589597
4-Acetamidobutanoate	S-Adenosyl-L-methionine	0.611856	0.600795
4-Acetamidobutanoate	Adenosine	0.611807	0.59997
4-Acetamidobutanoate	Deoxyguanosine	0.611807	0.59997
L-2-Aminoadipate 6-semialdehyde	Deoxyguanosine	0.611807	0.59997
3-Methyl-2-oxobutanoate	IMP	0.611345	0.573337
Phosphate	3-(4-Hydroxyphenyl)pyruvate	0.611331	0.592218
Dihydroxyacetone	(R)-Pantoate	0.611001	0.588727
Dihydroxyacetone	(R)-Mevalonate	0.611001	0.588727
Dihydroxyacetone	(R)-2,3-Dihydroxy-3-methylpentanoate	0.611001	0.588727
D-Glyceraldehyde	(R)-Pantoate	0.611001	0.588727
D-Glyceraldehyde	(R)-Mevalonate	0.611001	0.588727
D-Glyceraldehyde	(R)-2,3-Dihydroxy-3-methylpentanoate	0.611001	0.588727
D-Lactate	(R)-Pantoate	0.611001	0.588727
D-Lactate	(R)-Mevalonate	0.611001	0.588727
D-Lactate	(R)-2,3-Dihydroxy-3-methylpentanoate	0.611001	0.588727
Phenylacetaldehyde	dCMP	0.61065	0.594866
4-Acetamidobutanoate	1,3-beta-D-Glucan (monomer)	0.610482	0.596485
L-2-Aminoadipate 6-semialdehyde	1,3-beta-D-Glucan (monomer)	0.610482	0.596485
L-2-Aminoadipate 6-semialdehyde	Mannan (monomer)	0.610482	0.596485
L-Threonine	6-phospho-D-glucono-1,5-lactone	0.610406	0.62129
L-Homoserine	6-phospho-D-glucono-1,5-lactone	0.610406	0.62129
alpha-D-Ribose 1-phosphate	dATP	0.610382	0.640668
alpha-D-Ribose 5-phosphate	dATP	0.610382	0.640668
D-Xylulose 5-phosphate	dATP	0.610382	0.640668
Thymidine	dUDP	0.610107	0.556849
Hypoxanthine	Xanthosine 5-phosphate	0.609758	0.593779
Dihydroxyacetone phosphate	D-Glycerate 2-phosphate	0.60971	0.622483
L-Glutamate	L-Histidine	0.60932	0.596759
4-Aminobenzoate	Diphosphate	0.608796	0.636556
Anthranilate	Diphosphate	0.608796	0.636556
2-Oxoadipate	N1-(5-Phospho-D-ribosyl)glycinamide	0.608563	0.558621
Phosphoenolpyruvate	4-Phospho-L-aspartate	0.608378	0.575723
1-Pyrroline-5-carboxylate	P1,P4-Bis(5-adenosyl) tetraphosphate	0.607754	0.587248
4-Aminobutanoate	D-Tagatose 6-phosphate	0.607582	0.622129
4-Aminobutanoate	1D-myo-Inositol 1-phosphate	0.607582	0.622129
4-Aminobutanoate	D-Mannose 1-phosphate	0.607582	0.622129
4-Aminobutanoate	alpha-D-Galactose 1-phosphate	0.607582	0.622129
4-Aminobutanoate	D-Glucose 1-phosphate	0.607582	0.622129
gamma-Amino-gamma-cyanobutanoate	Xanthosine 5-phosphate	0.607403	0.550356
N-Acetyl-D-glucosamine 6-phosphate	5-Formamido-1-(5-phospho-D-ribosyl)imidazole-4-carboxamide	0.607202	0.587496
N-Acetyl-D-glucosamine 1-phosphate	5-Formamido-1-(5-phospho-D-ribosyl)imidazole-4-carboxamide	0.607202	0.587496
Adenosine	N1-(5-Phospho-D-ribosyl)glycinamide	0.607101	0.550272
Deoxyguanosine	N1-(5-Phospho-D-ribosyl)glycinamide	0.607101	0.550272
Dihydroxyacetone	Xanthosine 5-phosphate	0.607091	0.583733
D-Glyceraldehyde	Xanthosine 5-phosphate	0.607091	0.583733
D-Lactate	Xanthosine 5-phosphate	0.607091	0.583733
N-Acetyl-L-glutamate 5-semialdehyde	dAMP	0.60683	0.583869
Phenylacetaldehyde	Phenylacetic acid	0.606709	0.627237
L-Proline	dATP	0.606468	0.59277
GMP	S-Adenosyl-L-methionine	0.606042	0.634125
N(omega)-(L-Arginino)succinate	D-Tagatose 1,6-biphosphate	0.605347	0.616728
2-Isopropylmaleate	D-Galactose	0.605091	0.594732
2-Isopropylmaleate	myo-Inositol	0.605091	0.594732
L-Serine	dCMP	0.605005	0.586055
L-Threonine	Phenylacetaldehyde	0.604247	0.642684
L-Homoserine	Phenylacetaldehyde	0.604247	0.642684
Dimethylallyl diphosphate	dCMP	0.604076	0.585806
Isopentenyl diphosphate	dCMP	0.604076	0.585806
(R)-2,3-Dihydroxy-3-methylpentanoate	5-Formamido-1-(5-phospho-D-ribosyl)imidazole-4-carboxamide	0.603932	0.585048
5-Amino-1-(5-Phospho-D-ribosyl)imidazole-4-carboxamide	NADP_1	0.603658	0.626045
4-Aminobutanoate	Acetyl-CoA	0.603622	0.620931
dAMP	NADP_1	0.603301	0.625465
Phenylacetaldehyde	Glycerol 3-phosphate	0.603284	0.630683
Phenylacetaldehyde	Thiamin	0.602368	0.586668
Adenine	L-Phenylalanine	0.602332	0.624387
4-Hydroxy-L-threonine	L-Phenylalanine	0.602332	0.624387
Phosphoenolpyruvate	3-Phosphohydroxypyruvate	0.602228	0.570762
3,4-dihydroxy-2-butanone 4-phosphate	S-Adenosyl-L-methionine	0.602006	0.62672
Thymidine	L-Saccharopine	0.60117	0.56383
Itaconate	S-Adenosyl-L-methionine	0.60107	0.586503
L-Serine	L-1-Pyrroline-3-hydroxy-5-carboxylate	0.600828	0.573765
Glycerol	Phosphoenolpyruvate	0.600797	0.571418
UDP-N-acetyl-D-galactosamine	NADH	0.600739	0.610825
L-Glutamate	tetracosanoate (n-C24:0)	0.599739	0.560382
O-Acetyl-L-serine	tetracosanoate (n-C24:0)	0.599739	0.560382
L-4-Hydroxyglutamate semialdehyde	tetracosanoate (n-C24:0)	0.599739	0.560382
3-Methyl-2-oxobutanoate	Thiamin	0.599723	0.579809
4-Phospho-L-aspartate	(1,4-alpha-D-Glucosyl)3	0.599427	0.575304
4-Phospho-L-aspartate	Raffinose	0.599427	0.575304
Indole-3-acetate	dAMP	0.598599	0.571536
2-Aminomuconate	Phenylpyruvate	0.597978	0.57838
4-Aminobenzoate	P1,P4-Bis(5-adenosyl) tetraphosphate	0.597466	0.566049
Anthranilate	P1,P4-Bis(5-adenosyl) tetraphosphate	0.597466	0.566049
L-Glutamate 5-semialdehyde	dAMP	0.597446	0.569443
trans-4-Hydroxy-L-proline	dAMP	0.597446	0.569443
5-Amino-4-oxopentanoate	dAMP	0.597446	0.569443
L-Malate	Thiamine diphosphate	0.597433	0.613042
Glycine	dAMP	0.597405	0.582555
Thiamin	(1,4-alpha-D-Glucosyl)3	0.596684	0.580008
N-Acetyl-L-glutamate 5-semialdehyde	Adenosine	0.59607	0.56186
N-Acetyl-L-glutamate 5-semialdehyde	Deoxyguanosine	0.59607	0.56186
Shikimate	N2-Acetyl-L-ornithine	0.595982	0.577017
3-Carboxy-4-methyl-2-oxopentanoate	N2-Acetyl-L-ornithine	0.595982	0.577017
2-Isopropylmaleate	dAMP	0.595878	0.579948
4-Aminobutanoate	N(omega)-(L-Arginino)succinate	0.595661	0.629707
3-(4-Hydroxyphenyl)pyruvate	Xanthosine 5-phosphate	0.595574	0.571401
3-Hydroxy-L-kynurenine	2-Amino-4-hydroxy-6-hydroxymethyl-7,8-dihydropteridine diphosphate	0.595138	0.617047
3-(4-Hydroxyphenyl)pyruvate	N-Acetyl-D-glucosamine 6-phosphate	0.594746	0.571916
3-(4-Hydroxyphenyl)pyruvate	N-Acetyl-D-glucosamine 1-phosphate	0.594746	0.571916
Succinate	4-Acetamidobutanoate	0.594401	0.604267
Indolepyruvate	Shikimate 5-phosphate	0.59391	0.6124
(S)-2-[5-Amino-1-(5-phospho-D-ribosyl)imidazole-4-carboxamido]succinate	Acetyl-CoA	0.59385	0.61058
NAD	NADH	0.593793	0.609224
dCMP	5-Amino-1-(5-Phospho-D-ribosyl)imidazole-4-carboxamide	0.593664	0.574858
Dimethylallyl diphosphate	Adenosine	0.593599	0.564212
Dimethylallyl diphosphate	Deoxyguanosine	0.593599	0.564212
Isopentenyl diphosphate	Adenosine	0.593599	0.564212
Isopentenyl diphosphate	Deoxyguanosine	0.593599	0.564212
N-Acetyl-L-glutamyl 5-phosphate	NADP_2	0.593585	0.604573
4-Acetamidobutanoate	dCMP	0.593556	0.580478
L-2-Aminoadipate 6-semialdehyde	dCMP	0.593556	0.580478
L-Aspartate	D-Tagatose 1,6-biphosphate	0.593436	0.583804
L-Lactate	3-Hydroxy-L-kynurenine	0.593386	0.57626
3-Hydroxyanthranilate	P1,P4-Bis(5-adenosyl) tetraphosphate	0.593246	0.557977
D-Arabinono-1,4-lactone	Pyridoxine	0.592743	0.612269
Glycine	Itaconate	0.592698	0.578158
Acetate	D-Galactose	0.592656	0.580354
Acetate	D-Glucose	0.592656	0.580354
Acetate	myo-Inositol	0.592656	0.580354
Acetate	L-Sorbose	0.592656	0.580354
Glycolaldehyde	D-Glucose	0.592656	0.580354
L-Valine	L-Asparagine	0.59265	0.608328
D-Glycerate 2-phosphate	trans-Tetradec-2-enoyl-CoA	0.592643	0.603845
3-Carboxy-2-hydroxy-4-methylpentanoate	AMP	0.592615	0.611615
3-Carboxy-2-hydroxy-4-methylpentanoate	dGMP	0.592615	0.611615
3-Carboxy-3-hydroxy-4-methylpentanoate	dGMP	0.592615	0.611615
Thymidine	dTDP	0.592443	0.565957
octanoate (n-C8:0)	L-Arginine	0.592278	0.564773
1,3-beta-D-Glucan (monomer)	5-Formamido-1-(5-phospho-D-ribosyl)imidazole-4-carboxamide	0.591593	0.571178
Mannan (monomer)	5-Formamido-1-(5-phospho-D-ribosyl)imidazole-4-carboxamide	0.591593	0.571178
4-Aminobenzoate	Xanthosine 5-phosphate	0.591542	0.552416
Anthranilate	Xanthosine 5-phosphate	0.591542	0.552416
L-Glutamate 5-phosphate	ADP	0.591495	0.607713
L-Glutamate 5-phosphate	Adenosine 3,5-bisphosphate	0.591495	0.607713
L-Glutamate 5-phosphate	dGDP	0.591495	0.607713
Thiamin	N-Acetyl-D-glucosamine 6-phosphate	0.591306	0.57034
Thiamin	N-Acetyl-D-glucosamine 1-phosphate	0.591306	0.57034
Phenylacetaldehyde	beta-D-glucose 6-phosphate	0.591277	0.609798
Phenylacetaldehyde	D-Tagatose 6-phosphate	0.591277	0.609798
Phenylacetaldehyde	1D-myo-Inositol 1-phosphate	0.591277	0.609798
Phenylacetaldehyde	D-Mannose 6-phosphate	0.591277	0.609798
Phenylacetaldehyde	alpha-D-Galactose 1-phosphate	0.591277	0.609798
Phenylacetaldehyde	D-Fructose 6-phosphate	0.591277	0.609798
Phenylacetaldehyde	D-Fructose 1-phosphate	0.591277	0.609798
Phenylacetaldehyde	D-Glucose 1-phosphate	0.591277	0.609798
(R)-5-Diphosphomevalonate	Oxidized glutathione	0.590775	0.616454
O-Phospho-L-serine	tetracosanoate (n-C24:0)	0.590765	0.552
2-Isopropylmaleate	D-Tagatose 6-phosphate	0.590744	0.606195
2-Isopropylmaleate	1D-myo-Inositol 1-phosphate	0.590744	0.606195
2-Isopropylmaleate	D-Mannose 6-phosphate	0.590744	0.606195
2-Isopropylmaleate	D-Mannose 1-phosphate	0.590744	0.606195
2-Isopropylmaleate	alpha-D-Galactose 1-phosphate	0.590744	0.606195
2-Isopropylmaleate	D-Fructose 6-phosphate	0.590744	0.606195
2-Isopropylmaleate	D-Glucose 1-phosphate	0.590744	0.606195
Urea	Glycerol	0.590662	0.559817
L-Histidinol	Glycerol 3-phosphate	0.590378	0.604955
L-Aspartate	octanoate (n-C8:0)	0.590069	0.558687
Dihydroxyacetone	3-Hydroxy-L-kynurenine	0.589955	0.575117
D-Glyceraldehyde	3-Hydroxy-L-kynurenine	0.589955	0.575117
D-Lactate	3-Hydroxy-L-kynurenine	0.589955	0.575117
2-Oxoadipate	Thiamin	0.589729	0.567975
(R)-2,3-Dihydroxy-3-methylbutanoate	5-Formamido-1-(5-phospho-D-ribosyl)imidazole-4-carboxamide	0.589671	0.568491
Deoxyribose	5-Formamido-1-(5-phospho-D-ribosyl)imidazole-4-carboxamide	0.589671	0.568491
O-Phospho-L-serine	N(omega)-(L-Arginino)succinate	0.589582	0.623641
Glycerol	3-Phospho-D-glycerate	0.589484	0.579776
L-Isoleucine	NADH	0.589163	0.598549
L-Aspartate 4-semialdehyde	GMP	0.588581	0.604098
3-Methyl-2-oxobutanoate	5-Formamido-1-(5-phospho-D-ribosyl)imidazole-4-carboxamide	0.587674	0.567336
6-phospho-D-glucono-1,5-lactone	UDP	0.587376	0.59922
Indole-3-acetaldehyde	Pyridoxine	0.5858	0.598083
3-Methyl-2-oxobutanoate	N1-(5-Phospho-D-ribosyl)glycinamide	0.585669	0.544349
Nicotinate D-ribonucleotide	S-Adenosyl-L-methionine	0.58558	0.600121
Phenylacetaldehyde	5-Amino-1-(5-Phospho-D-ribosyl)imidazole-4-carboxamide	0.585416	0.566404
Glycine	3-Methyl-2-oxobutanoate	0.585282	0.56882
Pyridoxine	Dihydroxyacetone phosphate	0.585214	0.611983
Pyridoxine	Glyceraldehyde 3-phosphate	0.585214	0.611983
(R)-2,3-Dihydroxy-3-methylbutanoate	2-Isopropylmaleate	0.585206	0.567901
Deoxyribose	2-Isopropylmaleate	0.585206	0.567901
Fumarate	L-Leucine	0.585179	0.599434
D-Xylulose	P1,P4-Bis(5-adenosyl) tetraphosphate	0.584959	0.56728
D-Arabinose	P1,P4-Bis(5-adenosyl) tetraphosphate	0.584959	0.56728
L-Arabinose	P1,P4-Bis(5-adenosyl) tetraphosphate	0.584959	0.56728
D-Ribose	P1,P4-Bis(5-adenosyl) tetraphosphate	0.584959	0.56728
D-Xylose	P1,P4-Bis(5-adenosyl) tetraphosphate	0.584959	0.56728
L-Glutamate	Acetyl-CoA	0.584874	0.602813
O-Acetyl-L-serine	Acetyl-CoA	0.584874	0.602813
L-4-Hydroxyglutamate semialdehyde	Acetyl-CoA	0.584874	0.602813
4-Acetamidobutanoate	D-Tagatose 6-phosphate	0.584694	0.598099
4-Acetamidobutanoate	1D-myo-Inositol 1-phosphate	0.584694	0.598099
4-Acetamidobutanoate	D-Mannose 6-phosphate	0.584694	0.598099
4-Acetamidobutanoate	alpha-D-Galactose 1-phosphate	0.584694	0.598099
4-Acetamidobutanoate	D-Fructose 6-phosphate	0.584694	0.598099
4-Acetamidobutanoate	D-Fructose 1-phosphate	0.584694	0.598099
4-Acetamidobutanoate	D-Glucose 1-phosphate	0.584694	0.598099
L-2-Aminoadipate 6-semialdehyde	beta-D-glucose 6-phosphate	0.584694	0.598099
L-2-Aminoadipate 6-semialdehyde	D-Tagatose 6-phosphate	0.584694	0.598099
L-2-Aminoadipate 6-semialdehyde	1D-myo-Inositol 1-phosphate	0.584694	0.598099
L-2-Aminoadipate 6-semialdehyde	D-Mannose 1-phosphate	0.584694	0.598099
L-2-Aminoadipate 6-semialdehyde	alpha-D-Galactose 1-phosphate	0.584694	0.598099
L-2-Aminoadipate 6-semialdehyde	D-Fructose 6-phosphate	0.584694	0.598099
L-2-Aminoadipate 6-semialdehyde	D-Fructose 1-phosphate	0.584694	0.598099
L-2-Aminoadipate 6-semialdehyde	D-Glucose 1-phosphate	0.584694	0.598099
GTP	NADP_2	0.584659	0.609037
GTP	NADH	0.584459	0.610149
Indole-3-acetate	Adenosine	0.584124	0.53767
Indole-3-acetate	Deoxyguanosine	0.584124	0.53767
Adenine	tetracosanoate (n-C24:0)	0.584089	0.549682
4-Hydroxy-L-threonine	tetracosanoate (n-C24:0)	0.584089	0.549682
(R)-Pantoate	2-Hydroxy-hexadecanal	0.583583	0.542514
(R)-Mevalonate	2-Hydroxy-hexadecanal	0.583583	0.542514
(R)-2,3-Dihydroxy-3-methylpentanoate	2-Hydroxy-hexadecanal	0.583583	0.542514
Chitin (monomer)	P1,P4-Bis(5-adenosyl) tetraphosphate	0.583455	0.562757
Phenylpyruvate	Dihydroxyacetone phosphate	0.583368	0.603275
Phenylpyruvate	Glyceraldehyde 3-phosphate	0.583368	0.603275
N-Acetylputrescine	Shikimate	0.583261	0.56383
N-Acetylputrescine	3-Carboxy-4-methyl-2-oxopentanoate	0.583261	0.56383
Adenine	alpha-D-Ribose 1-phosphate	0.583216	0.6281
Adenine	alpha-D-Ribose 5-phosphate	0.583216	0.6281
Adenine	D-Ribulose 5-phosphate	0.583216	0.6281
Adenine	D-Xylulose 5-phosphate	0.583216	0.6281
4-Hydroxy-L-threonine	alpha-D-Ribose 1-phosphate	0.583216	0.6281
4-Hydroxy-L-threonine	alpha-D-Ribose 5-phosphate	0.583216	0.6281
4-Hydroxy-L-threonine	D-Ribulose 5-phosphate	0.583216	0.6281
4-Hydroxy-L-threonine	D-Xylulose 5-phosphate	0.583216	0.6281
octanoate (n-C8:0)	N2-Acetyl-L-ornithine	0.583098	0.555402
2-Isopropylmaleate	N-Acetyl-D-glucosamine 6-phosphate	0.582803	0.564521
2-Isopropylmaleate	N-Acetyl-D-glucosamine 1-phosphate	0.582803	0.564521
Phosphoenolpyruvate	(1,4-alpha-D-Glucosyl)3	0.58269	0.560727
Phosphoenolpyruvate	Raffinose	0.58269	0.560727
D-erythro-1-(Imidazol-4-yl)glycerol 3-phosphate	5-Amino-1-(5-Phospho-D-ribosyl)imidazole-4-carboxamide	0.582652	0.551299
IMP	5-Formamido-1-(5-phospho-D-ribosyl)imidazole-4-carboxamide	0.582629	0.561108
6-phospho-D-glucono-1,5-lactone	UDP-hexose_1	0.582545	0.59867
6-phospho-D-glucono-1,5-lactone	UDP-hexose_2	0.582545	0.59867
(R)-5-Diphosphomevalonate	GDP-D-mannose	0.582513	0.617389
N-Acetylputrescine	L-Glutamate 5-phosphate	0.582021	0.631018
Shikimate	tetracosanoate (n-C24:0)	0.581759	0.559096
3-Carboxy-4-methyl-2-oxopentanoate	tetracosanoate (n-C24:0)	0.581759	0.559096
L-Glutamine	Xanthosine 5-phosphate	0.581538	0.520333
D-Arabinono-1,4-lactone	L-Arabinose	0.581333	0.593519
D-Arabinono-1,4-lactone	D-Xylose	0.581333	0.593519
Acetate	N-Acetyl-D-glucosamine 6-phosphate	0.581286	0.553421
Acetate	N-Acetyl-D-glucosamine 1-phosphate	0.581286	0.553421
Glycolaldehyde	N-Acetyl-D-glucosamine 6-phosphate	0.581286	0.553421
Glycolaldehyde	N-Acetyl-D-glucosamine 1-phosphate	0.581286	0.553421
Hypoxanthine	IMP	0.58098	0.563918
N2-Acetyl-L-ornithine	GDP-D-mannose	0.580615	0.558634
(S)-2-Acetolactate	S-Adenosyl-L-methionine	0.580012	0.562772
2-Oxoadipate	IMP	0.579882	0.526869
L-Glutamate	beta-D-glucose 6-phosphate	0.579844	0.594546
L-Glutamate	D-Tagatose 6-phosphate	0.579844	0.594546
L-Glutamate	D-Mannose 6-phosphate	0.579844	0.594546
L-Glutamate	alpha-D-Galactose 1-phosphate	0.579844	0.594546
L-Glutamate	D-Fructose 6-phosphate	0.579844	0.594546
L-Glutamate	D-Fructose 1-phosphate	0.579844	0.594546
L-Glutamate	D-Glucose 1-phosphate	0.579844	0.594546
O-Acetyl-L-serine	D-Tagatose 6-phosphate	0.579844	0.594546
O-Acetyl-L-serine	D-Mannose 6-phosphate	0.579844	0.594546
O-Acetyl-L-serine	alpha-D-Galactose 1-phosphate	0.579844	0.594546
L-4-Hydroxyglutamate semialdehyde	1D-myo-Inositol 1-phosphate	0.579844	0.594546
L-4-Hydroxyglutamate semialdehyde	D-Mannose 6-phosphate	0.579844	0.594546
L-4-Hydroxyglutamate semialdehyde	D-Mannose 1-phosphate	0.579844	0.594546
L-4-Hydroxyglutamate semialdehyde	alpha-D-Galactose 1-phosphate	0.579844	0.594546
L-4-Hydroxyglutamate semialdehyde	D-Fructose 6-phosphate	0.579844	0.594546
L-4-Hydroxyglutamate semialdehyde	D-Fructose 1-phosphate	0.579844	0.594546
L-4-Hydroxyglutamate semialdehyde	D-Glucose 1-phosphate	0.579844	0.594546
Shikimate	L-Formylkynurenine	0.579065	0.596292
3-Carboxy-4-methyl-2-oxopentanoate	L-Formylkynurenine	0.579065	0.596292
L-Glutamate 5-semialdehyde	D-erythro-1-(Imidazol-4-yl)glycerol 3-phosphate	0.578997	0.522244
trans-4-Hydroxy-L-proline	D-erythro-1-(Imidazol-4-yl)glycerol 3-phosphate	0.578997	0.522244
5-Amino-4-oxopentanoate	D-erythro-1-(Imidazol-4-yl)glycerol 3-phosphate	0.578997	0.522244
Pyruvate	(1,4-alpha-D-Glucosyl)3	0.578835	0.553204
Pyruvate	Raffinose	0.578835	0.553204
Acetate	1-Pyrroline-5-carboxylate	0.578749	0.558916
Glycolaldehyde	1-Pyrroline-5-carboxylate	0.578749	0.558916
4-Aminobutanoate	8-Amino-7-oxononanoate	0.578687	0.566042
Phenylpyruvate	Thiamin	0.578573	0.562852
L-Tryptophan	dATP	0.578568	0.60333
Acetate	2-Aminomuconate	0.577835	0.547011
Glycolaldehyde	2-Aminomuconate	0.577835	0.547011
Phosphoenolpyruvate	dAMP	0.577608	0.5528
Indolepyruvate	IMP	0.577556	0.534066
Diphosphate	(R)-Pantothenate	0.577518	0.594201
L-Serine	L-Isoleucine	0.577256	0.611036
L-Serine	L-Leucine	0.577256	0.611036
GMP	NADP_2	0.577209	0.589611
Urea	Succinic semialdehyde	0.576744	0.542554
Urea	Acetoacetate	0.576744	0.542554
Urea	2-Oxobutanoate	0.576744	0.542554
Succinic semialdehyde	Phosphoenolpyruvate	0.576613	0.543264
Acetoacetate	Phosphoenolpyruvate	0.576613	0.543264
2-Oxobutanoate	Phosphoenolpyruvate	0.576613	0.543264
4-Acetamidobutanoate	3-Hydroxyanthranilate	0.576533	0.560841
L-2-Aminoadipate 6-semialdehyde	3-Hydroxyanthranilate	0.576533	0.560841
Adenosine	5-Amino-1-(5-Phospho-D-ribosyl)imidazole-4-carboxamide	0.576498	0.545384
Deoxyguanosine	5-Amino-1-(5-Phospho-D-ribosyl)imidazole-4-carboxamide	0.576498	0.545384
L-Threonine	alpha-D-Ribose 1-phosphate	0.576424	0.593129
L-Threonine	alpha-D-Ribose 5-phosphate	0.576424	0.593129
L-Threonine	D-Ribulose 5-phosphate	0.576424	0.593129
L-Threonine	D-Xylulose 5-phosphate	0.576424	0.593129
L-Homoserine	alpha-D-Ribose 1-phosphate	0.576424	0.593129
L-Homoserine	alpha-D-Ribose 5-phosphate	0.576424	0.593129
L-Homoserine	D-Ribulose 5-phosphate	0.576424	0.593129
L-Homoserine	D-Xylulose 5-phosphate	0.576424	0.593129
L-Proline	Coenzyme A	0.576036	0.605955
1-Pyrroline-5-carboxylate	2-Aminomuconate	0.575819	0.551589
4-Acetamidobutanoate	5-Amino-1-(5-Phospho-D-ribosyl)imidazole-4-carboxamide	0.575803	0.560918
L-2-Aminoadipate 6-semialdehyde	5-Amino-1-(5-Phospho-D-ribosyl)imidazole-4-carboxamide	0.575803	0.560918
Adenosine	dCMP	0.575759	0.551524
Deoxyguanosine	dCMP	0.575759	0.551524
Shikimate	Lipoamide	0.575706	0.560521
Glycine	5-Amino-1-(5-Phospho-D-ribosyl)imidazole-4-carboxamide	0.5757	0.559905
(S)-2-Aceto-2-hydroxybutanoate	dATP	0.575654	0.597985
2-Dehydropantoate	dATP	0.575654	0.597985
L-Glutamine	Thiamin triphosphate	0.575626	0.53428
Dimethylallyl diphosphate	L-Saccharopine	0.575551	0.549329
Isopentenyl diphosphate	L-Saccharopine	0.575551	0.549329
octadecanoate (n-C18:0)	dUDP	0.575404	0.542214
L-Serine	Thiamin triphosphate	0.575227	0.547878
2-Oxoadipate	2-Hydroxy-hexadecanal	0.575172	0.538479
Urea	Phenylpyruvate	0.575076	0.555417
L-Lactate	5-Formamido-1-(5-phospho-D-ribosyl)imidazole-4-carboxamide	0.575065	0.553424
L-Saccharopine	dUDP	0.575048	0.534831
Dihydroxyacetone phosphate	(R)-Pantothenate	0.57499	0.599183
Glyceraldehyde 3-phosphate	(R)-Pantothenate	0.57499	0.599183
Ornithine	2-Methylcitrate	0.574883	0.559323
Ornithine	Homoisocitrate	0.574883	0.559323
L-1-Pyrroline-3-hydroxy-5-carboxylate	octadecanoate (n-C18:0)	0.574592	0.546252
L-Tryptophan	AMP	0.574537	0.589263
L-Tryptophan	dGMP	0.574537	0.589263
Shikimate	CTP	0.574439	0.555059
3-Carboxy-4-methyl-2-oxopentanoate	CTP	0.574439	0.555059
alpha-Ketoglutarate	N1-(5-Phospho-D-ribosyl)glycinamide	0.574091	0.515818
Phosphoenolpyruvate	1-alpha-D-Galactosyl-myo-inositol	0.573923	0.553424
Phosphoenolpyruvate	Trehalose	0.573923	0.553424
Phosphoenolpyruvate	Sucrose	0.573923	0.553424
Phosphoenolpyruvate	Melibiose	0.573923	0.553424
Phosphoenolpyruvate	Maltose	0.573923	0.553424
Phosphoenolpyruvate	D-Gal-alpha-1->6D-Glucose	0.573923	0.553424
Phosphoenolpyruvate	Epimelibiose	0.573923	0.553424
(R)-Pantoate	N-Acetyl-L-glutamate 5-semialdehyde	0.573655	0.535235
(R)-Mevalonate	N-Acetyl-L-glutamate 5-semialdehyde	0.573655	0.535235
(R)-2,3-Dihydroxy-3-methylpentanoate	N-Acetyl-L-glutamate 5-semialdehyde	0.573655	0.535235
dATP	NADH	0.573204	0.601758
Thiamin	1-alpha-D-Galactosyl-myo-inositol	0.573135	0.556611
Thiamin	Trehalose	0.573135	0.556611
Thiamin	Epimelibiose	0.573135	0.556611
L-Arginine	L-Citrulline	0.572933	0.53878
Urea	alpha-Ketoglutarate	0.57293	0.536174
4-Aminobutanoate	Lipoamide	0.572528	0.553412
O-Acetyl-L-homoserine	D-Fructose 2,6-bisphosphate	0.572412	0.591386
O-Acetyl-L-homoserine	D-Fructose 1,6-bisphosphate	0.572412	0.591386
O-Acetyl-L-homoserine	D-Tagatose 1,6-biphosphate	0.572412	0.591386
Chitosan (monomer)	D-Fructose 2,6-bisphosphate	0.572412	0.591386
Chitosan (monomer)	D-Fructose 1,6-bisphosphate	0.572412	0.591386
Chitosan (monomer)	D-Tagatose 1,6-biphosphate	0.572412	0.591386
L-2-Aminoadipate	D-Fructose 1,6-bisphosphate	0.572412	0.591386
L-2-Aminoadipate	D-Tagatose 1,6-biphosphate	0.572412	0.591386
Fumarate	5-Amino-1-(5-Phospho-D-ribosyl)imidazole-4-carboxamide	0.5717	0.561967
L-Proline	CTP	0.571452	0.553013
Glycine	1,3-beta-D-Glucan (monomer)	0.570956	0.553612
Glycine	Mannan (monomer)	0.570956	0.553612
(R)-2,3-Dihydroxy-3-methylbutanoate	N1-(5-Phospho-D-ribosyl)glycinamide	0.570922	0.505859
Deoxyribose	N1-(5-Phospho-D-ribosyl)glycinamide	0.570922	0.505859
L-Serine	Indolepyruvate	0.570901	0.541911
octanoate (n-C8:0)	UDP-hexose_1	0.570801	0.556652
octanoate (n-C8:0)	UDP-hexose_2	0.570801	0.556652
L-Lactaldehyde	S-Adenosyl-L-methionine	0.570436	0.552245
Phenylpyruvate	(1,4-alpha-D-Glucosyl)3	0.570249	0.553208
Phenylpyruvate	Raffinose	0.570249	0.553208
L-1-Pyrroline-3-hydroxy-5-carboxylate	L-Saccharopine	0.569845	0.536823
3-Carboxy-2-hydroxy-4-methylpentanoate	ATP	0.569763	0.583624
3-Carboxy-3-hydroxy-4-methylpentanoate	dGTP	0.569763	0.583624
3-Carboxy-3-hydroxy-4-methylpentanoate	ATP	0.569763	0.583624
UDP-hexose_1	Coenzyme A	0.569621	0.592799
UDP-hexose_2	Coenzyme A	0.569621	0.592799
(S)-2-[5-Amino-1-(5-phospho-D-ribosyl)imidazole-4-carboxamido]succinate	dGTP	0.569582	0.602474
(S)-2-[5-Amino-1-(5-phospho-D-ribosyl)imidazole-4-carboxamido]succinate	ATP	0.569582	0.602474
2-Aminomuconate	Chitin (monomer)	0.569542	0.546553
Urea	3-Phosphohydroxypyruvate	0.569472	0.534383
D-Arabinono-1,4-lactone	N-Acetyl-L-glutamate 5-semialdehyde	0.569436	0.592066
4-Aminobenzoate	Adenosine	0.569059	0.526834
4-Aminobenzoate	Deoxyguanosine	0.569059	0.526834
Anthranilate	Adenosine	0.569059	0.526834
Anthranilate	Deoxyguanosine	0.569059	0.526834
1,3-beta-D-Glucan (monomer)	N1-(5-Phospho-D-ribosyl)glycinamide	0.569018	0.523638
Mannan (monomer)	N1-(5-Phospho-D-ribosyl)glycinamide	0.569018	0.523638
beta-D-glucose 6-phosphate	dAMP	0.569	0.591651
D-Tagatose 6-phosphate	dAMP	0.569	0.591651
1D-myo-Inositol 1-phosphate	dAMP	0.569	0.591651
D-Mannose 6-phosphate	dAMP	0.569	0.591651
D-Mannose 1-phosphate	dAMP	0.569	0.591651
alpha-D-Galactose 1-phosphate	dAMP	0.569	0.591651
D-Fructose 6-phosphate	dAMP	0.569	0.591651
D-Fructose 1-phosphate	dAMP	0.569	0.591651
D-Glucose 1-phosphate	dAMP	0.569	0.591651
L-Histidinol	Dihydroxyacetone phosphate	0.568724	0.579525
Glycine	3-(4-Hydroxyphenyl)pyruvate	0.568705	0.55368
L-Glutamine	Adenosine	0.568472	0.503144
L-Glutamine	Deoxyguanosine	0.568472	0.503144
Dihydroxyacetone phosphate	3-(4-Hydroxyphenyl)pyruvate	0.56816	0.590888
Glyceraldehyde 3-phosphate	3-(4-Hydroxyphenyl)pyruvate	0.56816	0.590888
D-erythro-1-(Imidazol-4-yl)glycerol 3-phosphate	dAMP	0.568112	0.535484
Itaconate	N-Acetyl-D-glucosamine 6-phosphate	0.568091	0.542101
Itaconate	N-Acetyl-D-glucosamine 1-phosphate	0.568091	0.542101
Itaconate	2-Aminomuconate	0.568077	0.540027
Shikimate	Cytidine	0.567792	0.592445
3-Carboxy-4-methyl-2-oxopentanoate	Cytidine	0.567792	0.592445
Phosphate	D-Arabinono-1,4-lactone	0.567741	0.587702
1,3-beta-D-Glucan (monomer)	IMP	0.567093	0.521973
Mannan (monomer)	IMP	0.567093	0.521973
N-Acetyl-L-glutamyl 5-phosphate	NADH	0.566845	0.578437
L-Serine	Succinate	0.56659	0.585946
Shikimate	O-Phospho-L-serine	0.565981	0.543764
3-Carboxy-4-methyl-2-oxopentanoate	O-Phospho-L-serine	0.565981	0.543764
Ornithine	beta-D-glucose 6-phosphate	0.565926	0.585721
Ornithine	D-Tagatose 6-phosphate	0.565926	0.585721
Ornithine	1D-myo-Inositol 1-phosphate	0.565926	0.585721
Ornithine	D-Mannose 6-phosphate	0.565926	0.585721
Ornithine	D-Mannose 1-phosphate	0.565926	0.585721
Ornithine	alpha-D-Galactose 1-phosphate	0.565926	0.585721
Ornithine	D-Fructose 6-phosphate	0.565926	0.585721
Ornithine	D-Fructose 1-phosphate	0.565926	0.585721
Ornithine	D-Glucose 1-phosphate	0.565926	0.585721
N-Acetyl-L-glutamate 5-semialdehyde	P1,P4-Bis(5-adenosyl) tetraphosphate	0.565913	0.535309
Dihydroxyacetone	Thiamin	0.565765	0.547858
D-Glyceraldehyde	Thiamin	0.565765	0.547858
D-Lactate	Thiamin	0.565765	0.547858
L-1-Pyrroline-3-hydroxy-5-carboxylate	2-Hydroxy-hexadecanal	0.565761	0.532605
L-Lactaldehyde	4-Acetamidobutanoate	0.565758	0.549385
L-Lactaldehyde	L-2-Aminoadipate 6-semialdehyde	0.565758	0.549385
tetracosanoate (n-C24:0)	CTP	0.565669	0.533449
L-Serine	S-Formylglutathione	0.565307	0.589315
Dihydroxyacetone phosphate	D-Galactose	0.565302	0.579267
Dihydroxyacetone phosphate	D-Glucose	0.565302	0.579267
Dihydroxyacetone phosphate	myo-Inositol	0.565302	0.579267
Dihydroxyacetone phosphate	D-Mannose	0.565302	0.579267
Dihydroxyacetone phosphate	L-Sorbose	0.565302	0.579267
Dihydroxyacetone phosphate	D-Fructose	0.565302	0.579267
Glyceraldehyde 3-phosphate	D-Glucose	0.565302	0.579267
Glyceraldehyde 3-phosphate	myo-Inositol	0.565302	0.579267
Glyceraldehyde 3-phosphate	D-Mannose	0.565302	0.579267
Glyceraldehyde 3-phosphate	D-Fructose	0.565302	0.579267
L-Glutamate	8-Amino-7-oxononanoate	0.565091	0.551851
L-4-Hydroxyglutamate semialdehyde	8-Amino-7-oxononanoate	0.565091	0.551851
L-Lactaldehyde	IMP	0.56496	0.512509
Glycine	2-Isopropylmaleate	0.564883	0.551585
Phenylacetaldehyde	IMP	0.564834	0.540169
L-Aspartate	N(omega)-(L-Arginino)succinate	0.564735	0.598022
octanoate (n-C8:0)	Shikimate	0.564471	0.542503
octanoate (n-C8:0)	3-Carboxy-4-methyl-2-oxopentanoate	0.564471	0.542503
Succinate	Adenine	0.563918	0.578923
Succinate	4-Hydroxy-L-threonine	0.563918	0.578923
L-Citrulline	GTP	0.563736	0.546674
Acetate	5-Amino-1-(5-Phospho-D-ribosyl)imidazole-4-carboxamide	0.563557	0.539731
Glycolaldehyde	5-Amino-1-(5-Phospho-D-ribosyl)imidazole-4-carboxamide	0.563557	0.539731
D-Sorbitol	6-phospho-D-glucono-1,5-lactone	0.563424	0.574387
L-Aspartate	Acetyl-CoA	0.563387	0.579457
Indole-3-acetate	N1-(5-Phospho-D-ribosyl)glycinamide	0.563319	0.510543
3-Hydroxy-L-kynurenine	GMP	0.563282	0.590944
L-Glutamate 5-semialdehyde	4-Acetamidobutanoate	0.56324	0.54691
trans-4-Hydroxy-L-proline	4-Acetamidobutanoate	0.56324	0.54691
trans-4-Hydroxy-L-proline	L-2-Aminoadipate 6-semialdehyde	0.56324	0.54691
5-Amino-4-oxopentanoate	4-Acetamidobutanoate	0.56324	0.54691
5-Amino-4-oxopentanoate	L-2-Aminoadipate 6-semialdehyde	0.56324	0.54691
Pyridoxine	Adenosine	0.563196	0.531214
Pyridoxine	Deoxyguanosine	0.563196	0.531214
UTP	Coenzyme A	0.563139	0.586201
Glycerol	(1,4-alpha-D-Glucosyl)3	0.56313	0.538109
Glycerol	Raffinose	0.56313	0.538109
L-Glutamate	N(omega)-(L-Arginino)succinate	0.562928	0.597574
O-Acetyl-L-serine	N(omega)-(L-Arginino)succinate	0.562928	0.597574
L-4-Hydroxyglutamate semialdehyde	N(omega)-(L-Arginino)succinate	0.562928	0.597574
L-Aspartate	L-Phenylalanine	0.562926	0.588052
1-Pyrroline-5-carboxylate	3-Phosphohydroxypyruvate	0.562359	0.53756
L-Aspartate 4-semialdehyde	D-Sorbitol	0.562048	0.580973
L-Aspartate 4-semialdehyde	L-Sorbitol	0.562048	0.580973
D-Arabinose	2-Aminomuconate	0.561731	0.542214
L-Arabinose	2-Aminomuconate	0.561731	0.542214
D-Ribose	2-Aminomuconate	0.561731	0.542214
D-Xylose	2-Aminomuconate	0.561731	0.542214
octadecanoate (n-C18:0)	Xanthosine 5-phosphate	0.561687	0.527946
(R)-Pantoate	dUDP	0.561452	0.494933
(R)-Mevalonate	dUDP	0.561452	0.494933
(R)-2,3-Dihydroxy-3-methylpentanoate	dUDP	0.561452	0.494933
L-Lactaldehyde	5-Formamido-1-(5-phospho-D-ribosyl)imidazole-4-carboxamide	0.561387	0.538182
octanoate (n-C8:0)	NADH	0.561011	0.608277
L-Aspartate 4-semialdehyde	Thiamine diphosphate	0.560393	0.572546
Xanthine	L-Histidine	0.560191	0.582294
L-Glutamate 5-semialdehyde	Diphosphate	0.559798	0.594815
trans-4-Hydroxy-L-proline	Diphosphate	0.559798	0.594815
5-Amino-4-oxopentanoate	Diphosphate	0.559798	0.594815
Xanthosine 5-phosphate	dUDP	0.559144	0.50156
Glycerol 3-phosphate	5-Amino-1-(5-Phospho-D-ribosyl)imidazole-4-carboxamide	0.558914	0.59123
Indolepyruvate	Thiamin	0.558666	0.536104
O-Acetyl-L-homoserine	AMP	0.558662	0.575224
O-Acetyl-L-homoserine	dGMP	0.558662	0.575224
Chitosan (monomer)	AMP	0.558662	0.575224
Chitosan (monomer)	dGMP	0.558662	0.575224
4-Acetamidobutanoate	N-Acetyl-L-glutamate	0.558624	0.581665
L-2-Aminoadipate 6-semialdehyde	N-Acetyl-L-glutamate	0.558624	0.581665
N1-(5-Phospho-D-ribosyl)glycinamide	5-Amino-1-(5-Phospho-D-ribosyl)imidazole-4-carboxamide	0.558603	0.524783
gamma-Amino-gamma-cyanobutanoate	2-(Formamido)-N1-(5-phospho-D-ribosyl)acetamidine	0.558583	0.538726
N(omega)-(L-Arginino)succinate	GDP-D-mannose	0.558527	0.580224
Phosphoenolpyruvate	Glycerol 3-phosphate	0.558329	0.59557
L-Leucine	L-Malate	0.558298	0.572053
L-Serine	3-(4-Hydroxyphenyl)pyruvate	0.558043	0.535836
Pyridoxine	Diphosphate	0.557963	0.576006
D-erythro-1-(Imidazol-4-yl)glycerol 3-phosphate	Thiamin triphosphate	0.557837	0.514452
Itaconate	IMP	0.557795	0.527743
beta-D-glucose 6-phosphate	5-Amino-1-(5-Phospho-D-ribosyl)imidazole-4-carboxamide	0.557665	0.58022
D-Tagatose 6-phosphate	5-Amino-1-(5-Phospho-D-ribosyl)imidazole-4-carboxamide	0.557665	0.58022
1D-myo-Inositol 1-phosphate	5-Amino-1-(5-Phospho-D-ribosyl)imidazole-4-carboxamide	0.557665	0.58022
D-Mannose 6-phosphate	5-Amino-1-(5-Phospho-D-ribosyl)imidazole-4-carboxamide	0.557665	0.58022
D-Mannose 1-phosphate	5-Amino-1-(5-Phospho-D-ribosyl)imidazole-4-carboxamide	0.557665	0.58022
alpha-D-Galactose 1-phosphate	5-Amino-1-(5-Phospho-D-ribosyl)imidazole-4-carboxamide	0.557665	0.58022
D-Fructose 6-phosphate	5-Amino-1-(5-Phospho-D-ribosyl)imidazole-4-carboxamide	0.557665	0.58022
D-Fructose 1-phosphate	5-Amino-1-(5-Phospho-D-ribosyl)imidazole-4-carboxamide	0.557665	0.58022
D-Glucose 1-phosphate	5-Amino-1-(5-Phospho-D-ribosyl)imidazole-4-carboxamide	0.557665	0.58022
Shikimate	beta-D-Fructose 6-phosphate	0.55748	0.571366
Dihydroxyacetone	Phosphoenolpyruvate	0.55746	0.534207
D-Lactate	Phosphoenolpyruvate	0.55746	0.534207
4-Aminobenzoate	3-Hydroxy-L-kynurenine	0.557442	0.538447
L-Threonine	4-Acetamidobutanoate	0.557173	0.586632
L-Threonine	L-2-Aminoadipate 6-semialdehyde	0.557173	0.586632
L-Homoserine	4-Acetamidobutanoate	0.557173	0.586632
L-Homoserine	L-2-Aminoadipate 6-semialdehyde	0.557173	0.586632
gamma-Amino-gamma-cyanobutanoate	2-Hydroxy-hexadecanal	0.557158	0.512474
3-Methyl-2-oxobutanoate	L-Carnitine	0.557078	0.548505
(S)-2-Acetolactate	IMP	0.556846	0.512868
Dihydroxyacetone phosphate	5-Phospho-beta-D-ribosylamine	0.55681	0.568739
(S)-2-Aceto-2-hydroxybutanoate	Shikimate	0.556521	0.580731
(S)-2-Aceto-2-hydroxybutanoate	3-Carboxy-4-methyl-2-oxopentanoate	0.556521	0.580731
2-Dehydropantoate	Shikimate	0.556521	0.580731
2-Dehydropantoate	3-Carboxy-4-methyl-2-oxopentanoate	0.556521	0.580731
L-Serine	S-Adenosyl-L-methionine	0.556021	0.5385
dCMP	S-Adenosyl-L-methionine	0.556014	0.54061
Indolepyruvate	Adenosine	0.555582	0.511934
Glycine	(R)-Mevalonate	0.555537	0.539112
Glycine	(R)-2,3-Dihydroxy-3-methylpentanoate	0.555537	0.539112
dUDP	(S)-2-[5-Amino-1-(5-phospho-D-ribosyl)imidazole-4-carboxamido]succinate	0.555403	0.528759
D-Fructose 2,6-bisphosphate	NADH	0.555221	0.574867
D-Fructose 1,6-bisphosphate	NADH	0.555221	0.574867
D-Tagatose 1,6-biphosphate	NADH	0.555221	0.574867
L-Arginine	alpha-D-Ribose 1-phosphate	0.554896	0.597687
L-Arginine	alpha-D-Ribose 5-phosphate	0.554896	0.597687
L-Arginine	D-Ribulose 5-phosphate	0.554896	0.597687
L-Arginine	D-Xylulose 5-phosphate	0.554896	0.597687
L-Serine	O-Phospho-4-hydroxy-L-threonine	0.554727	0.582137
Ornithine	Acetyl-CoA	0.554676	0.577369
3-(4-Hydroxyphenyl)pyruvate	dAMP	0.554663	0.533284
L-Glutamate 5-semialdehyde	Phosphoenolpyruvate	0.554449	0.517942
trans-4-Hydroxy-L-proline	Phosphoenolpyruvate	0.554449	0.517942
5-Amino-4-oxopentanoate	Phosphoenolpyruvate	0.554449	0.517942
5-Amino-1-(5-Phospho-D-ribosyl)imidazole-4-carboxamide	Acetyl-CoA	0.554428	0.574148
Dimethylallyl diphosphate	octadecanoate (n-C18:0)	0.55422	0.529532
Isopentenyl diphosphate	octadecanoate (n-C18:0)	0.55422	0.529532
octadecanoate (n-C18:0)	IMP	0.554125	0.518039
Diphosphate	N-Acetyl-D-glucosamine 6-phosphate	0.554122	0.581493
Diphosphate	N-Acetyl-D-glucosamine 1-phosphate	0.554122	0.581493
Shikimate	L-Tryptophan	0.553924	0.580579
3-Carboxy-4-methyl-2-oxopentanoate	L-Tryptophan	0.553924	0.580579
5-Amino-1-(5-Phospho-D-ribosyl)imidazole-4-carboxamide	CDP	0.553614	0.587989
L-Serine	D-erythro-1-(Imidazol-4-yl)glycerol 3-phosphate	0.55342	0.51555
L-Serine	L-Formylkynurenine	0.553393	0.562698
Phenylpyruvate	dAMP	0.553175	0.534079
L-Serine	Indole-3-acetate	0.552966	0.520192
Dimethylallyl diphosphate	N-Acetyl-L-glutamyl 5-phosphate	0.552785	0.588325
Isopentenyl diphosphate	N-Acetyl-L-glutamyl 5-phosphate	0.552785	0.588325
1-Pyrroline-5-carboxylate	alpha-Ketoglutarate	0.552356	0.526183
D-erythro-1-(Imidazol-4-yl)glycerol 3-phosphate	(S)-2-[5-Amino-1-(5-phospho-D-ribosyl)imidazole-4-carboxamido]succinate	0.552344	0.525548
dAMP	(S)-2-[5-Amino-1-(5-phospho-D-ribosyl)imidazole-4-carboxamido]succinate	0.552312	0.53136
gamma-L-Glutamyl-L-cysteine	IMP	0.55215	0.567766
Chitosan (monomer)	GMP	0.552076	0.564444
L-2-Aminoadipate	GMP	0.552076	0.564444
Glycerol 3-phosphate	S-Adenosyl-L-methionine	0.552068	0.573777
Phosphate	Phenylacetaldehyde	0.552057	0.531052
3-Methyl-2-oxobutanoate	Indole-3-acetaldehyde	0.551515	0.568187
L-2-Aminoadipate 6-semialdehyde	N-Acetyl-L-glutamate 5-semialdehyde	0.551472	0.534869
octanoate (n-C8:0)	Lipoamide	0.551047	0.530954
3-Phosphohydroxypyruvate	Chitin (monomer)	0.55091	0.526902
Ornithine	Dethiobiotin	0.550401	0.565349
Urea	(R)-2,3-Dihydroxy-3-methylbutanoate	0.550389	0.509275
Urea	Deoxyribose	0.550389	0.509275
3-Hydroxyanthranilate	Indole-3-acetaldehyde	0.550373	0.57293
O-Acetyl-L-serine	Lipoamide	0.550275	0.529647
L-4-Hydroxyglutamate semialdehyde	Lipoamide	0.550275	0.529647
D-Arabinono-1,4-lactone	2-Isopropylmaleate	0.550274	0.562137
N1-(5-Phospho-D-ribosyl)glycinamide	5-Formamido-1-(5-phospho-D-ribosyl)imidazole-4-carboxamide	0.55013	0.525608
L-Glutamate 5-phosphate	NAD	0.550115	0.56938
(R)-2,3-Dihydroxy-3-methylbutanoate	(1,4-alpha-D-Glucosyl)3	0.549877	0.521123
(R)-2,3-Dihydroxy-3-methylbutanoate	Raffinose	0.549877	0.521123
Deoxyribose	(1,4-alpha-D-Glucosyl)3	0.549877	0.521123
Deoxyribose	Raffinose	0.549877	0.521123
L-Aspartate	Lipoamide	0.549789	0.529346
Pyruvate	1-Pyrroline-5-carboxylate	0.549674	0.523434
Acetate	Adenosine	0.549427	0.515058
Acetate	Deoxyguanosine	0.549427	0.515058
Glycolaldehyde	Adenosine	0.549427	0.515058
Glycolaldehyde	Deoxyguanosine	0.549427	0.515058
Adenine	NADH	0.549374	0.591825
4-Hydroxy-L-threonine	NADH	0.549374	0.591825
2-Aminomuconate	2-Isopropylmaleate	0.549105	0.528322
Ornithine	Phenylacetic acid	0.549051	0.565587
L-1-Pyrroline-3-hydroxy-5-carboxylate	L-Asparagine	0.548546	0.599857
Urea	Methylglyoxal	0.54832	0.518654
2-Hydroxy-hexadecanal	Farnesyl diphosphate	0.548205	0.530122
Fumarate	UDP-N-acetyl-D-galactosamine	0.548134	0.562807
dATP	NADP_2	0.548037	0.57467
alpha-Ketoglutarate	3-Hydroxy-L-kynurenine	0.54779	0.527627
Adenine	3-Carboxy-2-hydroxy-4-methylpentanoate	0.547787	0.592285
Adenine	3-Carboxy-3-hydroxy-4-methylpentanoate	0.547787	0.592285
4-Hydroxy-L-threonine	3-Carboxy-2-hydroxy-4-methylpentanoate	0.547787	0.592285
4-Hydroxy-L-threonine	3-Carboxy-3-hydroxy-4-methylpentanoate	0.547787	0.592285
(S)-2-Acetolactate	5-Formamido-1-(5-phospho-D-ribosyl)imidazole-4-carboxamide	0.54778	0.525243
N2-Acetyl-L-ornithine	dATP	0.547557	0.528061
1,3-beta-D-Glucan (monomer)	S-Adenosyl-L-methionine	0.547498	0.52831
Mannan (monomer)	S-Adenosyl-L-methionine	0.547498	0.52831
Dimethylallyl diphosphate	N2-Formyl-N1-(5-phospho-D-ribosyl)glycinamide	0.547129	0.563527
L-Proline	GDP-D-mannose	0.546856	0.528568
Pyruvate	5-Formamido-1-(5-phospho-D-ribosyl)imidazole-4-carboxamide	0.54681	0.522089
L-Aspartate 4-semialdehyde	Lipoamide	0.546764	0.57767
Phenylacetaldehyde	4-Aminobenzoate	0.546433	0.522541
Phenylacetaldehyde	Anthranilate	0.546433	0.522541
5-L-Glutamyl-L-alanine	Dimethylallyl diphosphate	0.546311	0.511419
5-L-Glutamyl-L-alanine	Isopentenyl diphosphate	0.546311	0.511419
gamma-Amino-gamma-cyanobutanoate	Adenosine	0.546284	0.477839
gamma-Amino-gamma-cyanobutanoate	Deoxyguanosine	0.546284	0.477839
alpha-D-Ribose 1-phosphate	AMP	0.546182	0.56411
alpha-D-Ribose 5-phosphate	AMP	0.546182	0.56411
alpha-D-Ribose 5-phosphate	dGMP	0.546182	0.56411
D-Ribulose 5-phosphate	AMP	0.546182	0.56411
D-Ribulose 5-phosphate	dGMP	0.546182	0.56411
D-Xylulose 5-phosphate	AMP	0.546182	0.56411
D-Xylulose 5-phosphate	dGMP	0.546182	0.56411
Glycine	L-Isoleucine	0.545792	0.565872
Glycine	L-Leucine	0.545792	0.565872
N2-Acetyl-L-ornithine	D-Fructose 2,6-bisphosphate	0.545674	0.533595
N2-Acetyl-L-ornithine	D-Fructose 1,6-bisphosphate	0.545674	0.533595
N2-Acetyl-L-ornithine	D-Tagatose 1,6-biphosphate	0.545674	0.533595
Methylglyoxal	Diphosphate	0.545566	0.566244
2-Amino-4-hydroxy-6-hydroxymethyl-7,8-dihydropteridine diphosphate	S-Adenosyl-L-methionine	0.54555	0.566246
Shikimate	L-Arginine	0.545037	0.523324
3-Carboxy-4-methyl-2-oxopentanoate	L-Arginine	0.545037	0.523324
Phosphoenolpyruvate	N-Acetyl-L-glutamate 5-semialdehyde	0.544638	0.514858
L-Isoleucine	S-Adenosyl-L-methionine	0.544164	0.564697
L-Leucine	S-Adenosyl-L-methionine	0.544164	0.564697
L-Threonine	(S)-2-Aceto-2-hydroxybutanoate	0.544021	0.555515
L-Homoserine	2-Dehydropantoate	0.544021	0.555515
L-Lactaldehyde	6-phospho-D-glucono-1,5-lactone	0.543898	0.553918
Thymidine	5-Amino-1-(5-Phospho-D-ribosyl)imidazole-4-carboxamide	0.543727	0.509369
L-Aspartate 4-semialdehyde	Shikimate	0.543645	0.577753
L-Aspartate 4-semialdehyde	3-Carboxy-4-methyl-2-oxopentanoate	0.543645	0.577753
L-Isoleucine	NADP_2	0.543602	0.552041
D-erythro-1-(Imidazol-4-yl)glycerol 3-phosphate	Xanthosine 5-phosphate	0.543446	0.47696
Xanthosine 5-phosphate	Thiamin triphosphate	0.542642	0.501635
D-erythro-1-(Imidazol-4-yl)glycerol 3-phosphate	L-Saccharopine	0.542439	0.495636
L-Malate	UDP-N-acetyl-D-galactosamine	0.542342	0.556725
Adenine	L-Formylkynurenine	0.542166	0.566965
4-Hydroxy-L-threonine	L-Formylkynurenine	0.542166	0.566965
Thymidine	Dimethylallyl diphosphate	0.542137	0.507795
Thymidine	Isopentenyl diphosphate	0.542137	0.507795
Acetate	4-Phospho-L-aspartate	0.541974	0.507593
Glycolaldehyde	4-Phospho-L-aspartate	0.541974	0.507593
Acetate	dTDP	0.541841	0.518451
Glycolaldehyde	dTDP	0.541841	0.518451
D-Xylulose	3-Phosphohydroxypyruvate	0.541746	0.52089
D-Arabinose	3-Phosphohydroxypyruvate	0.541746	0.52089
L-Arabinose	3-Phosphohydroxypyruvate	0.541746	0.52089
D-Ribose	3-Phosphohydroxypyruvate	0.541746	0.52089
D-Xylose	3-Phosphohydroxypyruvate	0.541746	0.52089
tetracosanoate (n-C24:0)	GDP-D-mannose	0.54173	0.511647
L-Histidinol	Deoxycytidine	0.541604	0.555618
dCMP	Thiamin triphosphate	0.541409	0.517807
Succinate	Indolepyruvate	0.541243	0.565461
Glycine	Indolepyruvate	0.541177	0.522254
UDP	NADH	0.54074	0.55784
4-Aminobutanoate	tetracosanoate (n-C24:0)	0.540693	0.497161
Adenosine	N-Acetyl-D-glucosamine 6-phosphate	0.540633	0.493299
Adenosine	N-Acetyl-D-glucosamine 1-phosphate	0.540633	0.493299
Deoxyguanosine	N-Acetyl-D-glucosamine 6-phosphate	0.540633	0.493299
2-Aminomuconate	IMP	0.540444	0.479724
alpha-Ketoglutarate	L-Glutamine	0.540442	0.474711
Phenylpyruvate	Xanthosine 5-phosphate	0.540206	0.516154
Urea	(1,4-alpha-D-Glucosyl)3	0.540111	0.51543
Urea	Raffinose	0.540111	0.51543
Fumarate	GMP	0.54008	0.558859
Acetate	D-Xylulose	0.54001	0.521652
Acetate	D-Arabinose	0.54001	0.521652
Acetate	L-Arabinose	0.54001	0.521652
Acetate	D-Ribose	0.54001	0.521652
Acetate	D-Xylose	0.54001	0.521652
Glycolaldehyde	D-Xylulose	0.54001	0.521652
Glycolaldehyde	D-Arabinose	0.54001	0.521652
Glycolaldehyde	L-Arabinose	0.54001	0.521652
Glycolaldehyde	D-Ribose	0.54001	0.521652
Glycolaldehyde	D-Xylose	0.54001	0.521652
L-Citrulline	NADP_1	0.539973	0.562017
2-Dehydropantoate	GMP	0.539572	0.548824
L-Threonine	dCMP	0.539482	0.576571
L-Homoserine	dCMP	0.539482	0.576571
O-Phospho-L-homoserine	O-Succinyl-L-homoserine	0.539413	0.559268
L-Saccharopine	Acetyl-CoA	0.539347	0.564699
L-Histidinol	L-Histidine	0.539267	0.569437
Methylglyoxal	5-Formamido-1-(5-phospho-D-ribosyl)imidazole-4-carboxamide	0.539087	0.517277
alpha-Ketoglutarate	2-Hydroxy-hexadecanal	0.538892	0.497261
D-Xylulose 5-phosphate	2-Amino-4-hydroxy-6-hydroxymethyl-7,8-dihydropteridine diphosphate	0.538621	0.548233
Ornithine	S-Formylglutathione	0.538606	0.557673
Isocitrate	S-Adenosyl-L-methionine	0.538102	0.520377
Citrate	S-Adenosyl-L-methionine	0.538102	0.520377
Indole-3-acetaldehyde	Mannan (monomer)	0.538029	0.555365
L-Glutamine	2-Aminomuconate	0.537853	0.473163
UTP	NADP_2	0.537744	0.558862
D-Galactose	trans-Tetradec-2-enoyl-CoA	0.537611	0.54975
D-Galactose	Tetradecenoyl-CoA (n-C14:1CoA)	0.537611	0.54975
D-Glucose	trans-Tetradec-2-enoyl-CoA	0.537611	0.54975
D-Glucose	Tetradecenoyl-CoA (n-C14:1CoA)	0.537611	0.54975
myo-Inositol	trans-Tetradec-2-enoyl-CoA	0.537611	0.54975
myo-Inositol	Tetradecenoyl-CoA (n-C14:1CoA)	0.537611	0.54975
D-Mannose	trans-Tetradec-2-enoyl-CoA	0.537611	0.54975
L-Sorbose	Tetradecenoyl-CoA (n-C14:1CoA)	0.537611	0.54975
D-Fructose	trans-Tetradec-2-enoyl-CoA	0.537611	0.54975
D-Fructose	Tetradecenoyl-CoA (n-C14:1CoA)	0.537611	0.54975
Indolepyruvate	5-Amino-1-(5-Phospho-D-ribosyl)imidazole-4-carboxamide	0.537586	0.508033
Fumarate	6-Phospho-D-gluconate	0.537324	0.554616
L-1-Pyrroline-3-hydroxy-5-carboxylate	5-L-Glutamyl-L-alanine	0.536951	0.487864
L-Alanine	Chitin (monomer)	0.53695	0.528184
L-Serine	5-Amino-1-(5-Phospho-D-ribosyl)imidazole-4-carboxamide	0.536748	0.510616
Phosphoenolpyruvate	(R)-Pantothenate	0.53662	0.511211
5-Phospho-beta-D-ribosylamine	P1,P4-Bis(5-adenosyl) tetraphosphate	0.536592	0.524541
(R)-Pantothenate	3-Hydroxy-L-kynurenine	0.536544	0.519253
L-Proline	Ornithine	0.536416	0.512504
3-Carboxy-2-hydroxy-4-methylpentanoate	CTP	0.536141	0.575996
3-Carboxy-3-hydroxy-4-methylpentanoate	CTP	0.536141	0.575996
beta-D-glucose 6-phosphate	dCMP	0.536121	0.55374
1D-myo-Inositol 1-phosphate	dCMP	0.536121	0.55374
D-Mannose 6-phosphate	dCMP	0.536121	0.55374
D-Mannose 1-phosphate	dCMP	0.536121	0.55374
alpha-D-Galactose 1-phosphate	dCMP	0.536121	0.55374
D-Fructose 6-phosphate	dCMP	0.536121	0.55374
D-Glucose 1-phosphate	dCMP	0.536121	0.55374
GDP-D-mannose	NADP_2	0.536069	0.568421
4-Aminobenzoate	Phosphoenolpyruvate	0.535772	0.502457
Anthranilate	Phosphoenolpyruvate	0.535772	0.502457
1-Pyrroline-5-carboxylate	(S)-2-Acetolactate	0.535459	0.510963
alpha-Ketoglutarate	D-erythro-1-(Imidazol-4-yl)glycerol 3-phosphate	0.53538	0.469369
3-Phosphohydroxypyruvate	(1,4-alpha-D-Glucosyl)3	0.535306	0.507009
3-Phosphohydroxypyruvate	Raffinose	0.535306	0.507009
4-Aminobenzoate	dAMP	0.53501	0.505495
Anthranilate	dAMP	0.53501	0.505495
Acetate	Succinate	0.534971	0.552297
Glycolaldehyde	Succinate	0.534971	0.552297
alpha-Ketoglutarate	Chitin (monomer)	0.534964	0.509235
L-Asparagine	Dimethylallyl diphosphate	0.534892	0.573726
L-Asparagine	Isopentenyl diphosphate	0.534892	0.573726
3-Hydroxy-L-kynurenine	D-erythro-1-(Imidazol-4-yl)glycerol 3-phosphate	0.534526	0.514677
4-Aminobenzoate	(R)-Pantoate	0.534369	0.484558
4-Aminobenzoate	(R)-2,3-Dihydroxy-3-methylpentanoate	0.534369	0.484558
Anthranilate	(R)-Pantoate	0.534369	0.484558
Anthranilate	(R)-Mevalonate	0.534369	0.484558
Anthranilate	(R)-2,3-Dihydroxy-3-methylpentanoate	0.534369	0.484558
Glycerol	5-Formamido-1-(5-phospho-D-ribosyl)imidazole-4-carboxamide	0.534331	0.510221
Adenine	L-Histidine	0.534077	0.518018
4-Hydroxy-L-threonine	L-Histidine	0.534077	0.518018
UDP	Coenzyme A	0.533534	0.550832
4-Phospho-L-aspartate	1-alpha-D-Galactosyl-myo-inositol	0.533409	0.507175
4-Phospho-L-aspartate	Trehalose	0.533409	0.507175
4-Phospho-L-aspartate	Sucrose	0.533409	0.507175
4-Phospho-L-aspartate	Maltose	0.533409	0.507175
4-Phospho-L-aspartate	D-Gal-alpha-1->6D-Glucose	0.533409	0.507175
4-Phospho-L-aspartate	Epimelibiose	0.533409	0.507175
O-Acetyl-L-homoserine	GDP-D-mannose	0.53308	0.565659
Chitosan (monomer)	GDP-D-mannose	0.53308	0.565659
Lipoamide	3-Hydroxy-L-kynurenine	0.533075	0.582189
L-Serine	2-Amino-4-hydroxy-6-hydroxymethyl-7,8-dihydropteridine diphosphate	0.533002	0.565579
dAMP	P1,P4-Bis(5-adenosyl) tetraphosphate	0.532801	0.503426
Glycine	beta-D-glucose 6-phosphate	0.532795	0.546289
Glycine	1D-myo-Inositol 1-phosphate	0.532795	0.546289
Glycine	D-Mannose 6-phosphate	0.532795	0.546289
Glycine	alpha-D-Galactose 1-phosphate	0.532795	0.546289
Glycine	D-Fructose 6-phosphate	0.532795	0.546289
Glycine	D-Fructose 1-phosphate	0.532795	0.546289
Acetate	Chitin (monomer)	0.532787	0.511735
Glycolaldehyde	Chitin (monomer)	0.532787	0.511735
6-Phospho-D-gluconate	NADH	0.53265	0.544407
5-L-Glutamyl-L-alanine	L-Saccharopine	0.531999	0.485148
octanoate (n-C8:0)	N2-Formyl-N1-(5-phospho-D-ribosyl)glycinamide	0.531839	0.548972
(S)-2-Acetolactate	Adenosine	0.531547	0.487115
(S)-2-Acetolactate	Deoxyguanosine	0.531547	0.487115
3-Hydroxyanthranilate	D-erythro-1-(Imidazol-4-yl)glycerol 3-phosphate	0.530929	0.471334
L-Lactaldehyde	1-Pyrroline-5-carboxylate	0.530902	0.504025
3-Hydroxy-L-kynurenine	P1,P4-Bis(5-adenosyl) tetraphosphate	0.530833	0.510488
3-Methyl-2-oxobutanoate	2-Hydroxy-hexadecanal	0.530644	0.495899
Pyruvate	3-Phospho-D-glycerate	0.530487	0.518915
Succinate	Indole-3-acetate	0.530345	0.559201
UTP	NADH	0.530026	0.552226
Pyridoxine	dAMP	0.52963	0.504625
Itaconate	dAMP	0.528871	0.50523
L-Histidine	N2-Acetyl-L-ornithine	0.528748	0.512669
Acetate	Xanthosine 5-phosphate	0.528532	0.492747
Glycolaldehyde	Xanthosine 5-phosphate	0.528532	0.492747
Acetoacetate	3-Hydroxy-L-kynurenine	0.528511	0.507145
2-Oxobutanoate	3-Hydroxy-L-kynurenine	0.528511	0.507145
3-Hydroxy-L-kynurenine	N-Acetyl-D-glucosamine 1-phosphate	0.528352	0.507468
2-Hydroxy-hexadecanal	N1-(5-Phospho-D-ribosyl)glycinamide	0.528232	0.481158
Decanoate (n-C10:0)	NADH	0.528228	0.543447
dTDP	P1,P4-Bis(5-adenosyl) tetraphosphate	0.52774	0.500089
3-Hydroxyanthranilate	Diphosphate	0.52725	0.557572
Shikimate	L-Citrulline	0.527209	0.500328
3-Carboxy-4-methyl-2-oxopentanoate	L-Citrulline	0.527209	0.500328
2-Isopropylmaleate	Xanthosine 5-phosphate	0.527167	0.504735
Indolepyruvate	N1-(5-Phospho-D-ribosyl)glycinamide	0.527048	0.477081
Glycine	Xanthosine 5-phosphate	0.526662	0.506272
alpha-Ketoglutarate	Adenosine	0.526435	0.467168
gamma-Amino-gamma-cyanobutanoate	alpha-Ketoglutarate	0.526422	0.45891
N1-(5-Phospho-D-ribosyl)glycinamide	(S)-2-[5-Amino-1-(5-phospho-D-ribosyl)imidazole-4-carboxamido]succinate	0.526003	0.496407
Fumarate	D-Sorbitol	0.525649	0.548369
(R)-2,3-Dihydroxy-3-methylbutanoate	IMP	0.525505	0.454818
Deoxyribose	IMP	0.525505	0.454818
8-Amino-7-oxononanoate	S-Adenosyl-L-methionine	0.525414	0.564863
Indolepyruvate	dCMP	0.525298	0.499864
Dihydroxyacetone	S-Adenosyl-L-methionine	0.525248	0.508234
D-Glyceraldehyde	S-Adenosyl-L-methionine	0.525248	0.508234
D-Lactate	S-Adenosyl-L-methionine	0.525248	0.508234
L-Glutamate 5-semialdehyde	IMP	0.525083	0.463776
5-Amino-4-oxopentanoate	IMP	0.525083	0.463776
2-Dehydropantoate	4-Amino-2-methyl-5-phosphomethylpyrimidine	0.524771	0.545757
Glycerol 3-phosphate	3-(4-Hydroxyphenyl)pyruvate	0.524412	0.551576
Dimethylallyl diphosphate	5-Amino-1-(5-Phospho-D-ribosyl)imidazole-4-carboxamide	0.524376	0.498852
Isopentenyl diphosphate	5-Amino-1-(5-Phospho-D-ribosyl)imidazole-4-carboxamide	0.524376	0.498852
3-Methyl-2-oxobutanoate	octadecanoate (n-C18:0)	0.524322	0.493379
(R)-2,3-Dihydroxy-3-methylbutanoate	L-Glutamine	0.52423	0.448513
Fumarate	3-Hydroxy-L-kynurenine	0.524157	0.514016
Acetate	IMP	0.524072	0.485951
Glycolaldehyde	IMP	0.524072	0.485951
Dethiobiotin	(S)-2-[5-Amino-1-(5-phospho-D-ribosyl)imidazole-4-carboxamido]succinate	0.523978	0.544612
N2-Acetyl-L-ornithine	GTP	0.523917	0.505767
L-Histidinol	NAD	0.523917	0.544274
L-Histidinol	D-Fructose 2,6-bisphosphate	0.523893	0.549741
L-Histidinol	D-Fructose 1,6-bisphosphate	0.523893	0.549741
L-Histidinol	D-Tagatose 1,6-biphosphate	0.523893	0.549741
L-Histidinol	S-Adenosyl-L-methionine	0.523259	0.513594
L-Serine	(R)-Pantoate	0.523071	0.481964
L-Serine	(R)-Mevalonate	0.523071	0.481964
L-Serine	(R)-2,3-Dihydroxy-3-methylpentanoate	0.523071	0.481964
D-Ribulose 5-phosphate	N-Acetyl-L-glutamyl 5-phosphate	0.523053	0.534836
D-Xylulose 5-phosphate	N-Acetyl-L-glutamyl 5-phosphate	0.523053	0.534836
3-Methyl-2-oxobutanoate	dCMP	0.523015	0.497866
Shikimate	4-Amino-2-methyl-5-phosphomethylpyrimidine	0.522993	0.505906
3-Carboxy-4-methyl-2-oxopentanoate	4-Amino-2-methyl-5-phosphomethylpyrimidine	0.522993	0.505906
Itaconate	Dihydroxyacetone phosphate	0.522882	0.545926
Itaconate	Glyceraldehyde 3-phosphate	0.522882	0.545926
2-Oxoadipate	octadecanoate (n-C18:0)	0.522726	0.487166
Adenine	(R)-5-Diphosphomevalonate	0.521925	0.56304
4-Hydroxy-L-threonine	(R)-5-Diphosphomevalonate	0.521925	0.56304
Indole-3-acetate	5-Amino-1-(5-Phospho-D-ribosyl)imidazole-4-carboxamide	0.521808	0.488724
UDP-hexose_1	NADH	0.521616	0.543694
UDP-hexose_2	NADH	0.521616	0.543694
L-Lactate	S-Adenosyl-L-methionine	0.521573	0.500753
(S)-2-Acetolactate	Shikimate 5-phosphate	0.521449	0.53611
L-Lactaldehyde	Adenosine	0.521374	0.467189
L-Lactaldehyde	Deoxyguanosine	0.521374	0.467189
alpha-Ketoglutarate	D-Xylulose	0.521022	0.498514
alpha-Ketoglutarate	D-Arabinose	0.521022	0.498514
alpha-Ketoglutarate	L-Arabinose	0.521022	0.498514
alpha-Ketoglutarate	D-Ribose	0.521022	0.498514
alpha-Ketoglutarate	D-Xylose	0.521022	0.498514
Adenine	NADP_2	0.52099	0.560625
4-Hydroxy-L-threonine	NADP_2	0.52099	0.560625
AMP	NADH	0.520684	0.537636
dGMP	NADH	0.520684	0.537636
Pyruvate	3-Hydroxy-L-kynurenine	0.520621	0.498475
2-Aminomuconate	D-erythro-1-(Imidazol-4-yl)glycerol 3-phosphate	0.520473	0.453709
gamma-Amino-gamma-cyanobutanoate	L-Saccharopine	0.520371	0.470752
3-Hydroxy-L-kynurenine	dTDP	0.520368	0.502409
5-Amino-1-(5-Phospho-D-ribosyl)imidazole-4-carboxamide	Thiamine diphosphate	0.520042	0.552253
N2-Acetyl-L-ornithine	L-Glutamate 5-phosphate	0.519896	0.567364
3-Phosphohydroxypyruvate	N1-(5-Phospho-D-ribosyl)glycinamide	0.519769	0.459779
Adenine	Indole-3-acetaldehyde	0.519224	0.53915
4-Hydroxy-L-threonine	Indole-3-acetaldehyde	0.519224	0.53915
Fumarate	Indolepyruvate	0.519075	0.507599
3-(4-Hydroxyphenyl)pyruvate	dCMP	0.519061	0.498726
5-Amino-1-(5-Phospho-D-ribosyl)imidazole-4-carboxamide	ADP	0.518926	0.5548
[truncated: 2,241 more rows]

## Sheet: Supplemental Table 8
Supplemental Table 8 – List of metabolite pairs identified with the TPC approach with the A. thaliana data set
Metabolite 1	Metabolite 2	Pearson correlation	Partial Correlation
Isoleucine	Glycerol	0.600826	0.605767
Lysine	Glycerol	0.596401	0.601683
Tyrosine	Glycerol	0.590257	0.595587
Leucine	Glycerol	0.489141	0.493189
Asparagine	Erythritol	0.461938	0.478399
GABA	Erythritol	0.376548	0.401961
Arabinose	Unknown 11 (simiar to ribulose- 5-phosphate)	0.375622	0.384083
Erythritol	Ethanolamine	0.372455	0.368308
Isoleucine	Erythritol	0.341597	0.370163
Glutamine	Galactinol	0.327913	0.323273
Asparagine	Similar to Tetradecanoic acid 1TMS	0.323934	0.299561
beta-alanine	Glycerol	0.32392	0.328395
Galactinol	Ethanolamine	0.321488	0.315652
Citrulline/Arginine	Similar to Tetradecanoic acid 1TMS	0.31042	0.281545
Ornithine	Erythritol	0.305308	0.328973
Asparagine	Succinic acid	0.304147	0.279952
Erythritol	Glycerol	0.302497	0.307823
Citrulline/Arginine	Similar to Uric acid 4TMS	0.296427	0.281116
GABA	Unknown 13	0.2939	0.300885
Glycerol	Similar to Tetradecanoic acid 1TMS	0.290374	0.286827
Citric acid	Glucose	0.283979	0.299218
Isoleucine	Aspartate	0.27638	0.216775
Itaconic acid	Uracil	0.273531	0.243962
Alanine	GABA	0.272124	0.249597
Arabinose	Ethanolamine	0.270064	0.284175
Galactinol	Unknown 12	0.269379	0.254849
Raffinose	Unknown 04	0.265181	0.251415
Ascorbic acid	Erythritol	0.261723	0.265239
Citramalate	Unknown 04	0.259653	0.242949
Citrulline/Arginine	Erythritol	0.259555	0.275219
Pyruvic acid	Unknown 17	0.254489	0.219379
Aspartate	Uracil	0.253188	0.166768
Shikimate	Unknown 08	0.252123	0.199951
Valine	Galactose	0.250878	0.281881
Shikimate	Unknown 07	0.24872	0.197532
Glutamine	Raffinose	0.247972	0.242372
4-Hydroxycinnamic acid	Uracil	0.247879	0.22257
Citric acid	Arabitol	0.247519	0.225924
Arabitol	Octadecanoic acid	0.245854	0.224897
Fucose	Glucose	0.244892	0.241788
Glutamate	Tyrosine	0.244388	0.223624
Galactinol	Unknown 18	0.244085	0.237183
Similar to Adenine 2TMS	Octadecanoic acid	0.243946	0.214306
Aspartate	Putrescine	0.243693	0.190295
Leucine	Glutamate	0.240317	0.21774
Valine	Glutamate	0.240174	0.218888
Maleic acid	Citramalate	0.238217	0.218955
Aspartate	Itaconic acid	0.236454	0.203217
Citric acid	Maltose	0.234326	0.241261
Similar to 2 Oxoglutaric acid	Unknown 02	0.234264	0.19003
Proline	Maleic acid	0.233068	0.208163
O-acetyl-serine	Similar to Uridine 5 diphosphoglucose disodium salt	0.232256	0.225305
Glutamate	Lysine	0.229816	0.208676
Aspartate	Fructose	0.228285	0.243878
Galactinol	Unknown 11 (simiar to ribulose- 5-phosphate)	0.227767	0.224848
Aspartate	Arabitol	0.227604	0.194306
Ornithine	Galactose	0.2264	0.250913
Ascorbic acid	Raffinose	0.22567	0.230671
Asparagine	Galactose	0.225539	0.240938
Alanine	Methionine	0.225507	0.250734
Hydroxyproline	Citrulline/Arginine	0.225479	0.230047
Similar to Uridine 5 diphosphoglucose disodium salt	Unknown 18	0.224995	0.216515
Shikimate	Unknown 03	0.224103	0.182051
Shikimate	Unknown 06	0.222103	0.170554
Glycine	Raffinose	0.221863	0.219444
Fucose	Raffinose	0.215086	0.198456
Threonic acid	Unknown 12	0.214536	0.197516
Maleic acid	Fucose	0.214505	0.174485
GABA	Similar to Adenine	0.214275	0.1817
Asparagine	Octacosanoic acid	0.214251	0.202091
Uracil	Hexacosanoic acid	0.214061	0.181864
Glycolic acid	Citramalate	0.213972	0.207062
Gluconic acid	Shikimate	0.213601	0.182943
O-acetyl-serine	Unknown 06	0.212857	0.199941
Mannitol	Raffinose	0.211065	0.192741
Ethanolamine	Unknown 16	0.210956	0.200931
Glucose	Trehalose	0.209693	0.205633
beta-alanine	Palmitic acid	0.20832	0.131783
Similar to Adenine	Arabinose	0.207944	0.189791
Fumaric acid	Shikimate	0.207851	0.192857
Uracil	Palmitic acid	0.207036	0.144286
Similar to 2 Oxoglutaric acid	Unknown 08	0.205115	0.155732
Putrescine	Similar to Uric acid 4TMS	0.205039	0.18254
Trehalose	Unknown 20	0.204832	0.201117
Glutamate	Unknown 19	0.203075	0.219235
Citrulline/Arginine	Octacosanoic acid	0.202872	0.189259
O-acetyl-serine	Unknown 02	0.202753	0.189671
Methionine	Shikimate	0.202379	0.174674
Threonic acid	Similar to 2 Oxoglutaric acid	0.201443	0.185125
Similar to 2 Oxoglutaric acid	Unknown 12	0.201258	0.152343
Asparagine	Unknown 11 (simiar to ribulose- 5-phosphate)	0.201173	0.209636
Glycine	Unknown 18	0.200548	0.198116
Raffinose	Ethanolamine	0.199858	0.192426
Citrulline/Arginine	Galactose	0.198482	0.21536
Ethanolamine	Unknown 15	0.198481	0.187178
O-acetyl-serine	Unknown 04	0.198462	0.187038
Similar to 1,6 anhydro-beta-D-glucose	Unknown 08	0.197082	0.18612
Similar to 2 Oxoglutaric acid	Unknown 03	0.196145	0.15704
Maleic acid	Mannitol	0.196099	0.149863
O-acetyl-serine	Glucose	0.195523	0.192945
Alanine	Arabinose	0.195375	0.180935
Sucrose	Similar to 2 Oxoglutaric acid	0.194749	0.161984
Uracil	Unknown 01	0.19403	0.147024
Similar to 1,6 anhydro-beta-D-glucose	Unknown 07	0.19353	0.182559
Similar to Uric acid 4TMS	Unknown 17	0.192872	0.217217
Glutamate	Dehydroascorbic acid dimer	0.192385	0.206549
Methionine	Maleic acid	0.192164	0.167526
Tetracosanoic acid	Octacosanoic acid	0.191103	0.181502
Proline	Mannitol	0.191099	0.161698
Palmitic acid	Octacosanoic acid	0.189336	0.169406
Ethanolamine	Similar to 2 Oxoglutaric acid	0.189062	0.17372
Similar to Uric acid 4TMS	Unknown 11 (simiar to ribulose- 5-phosphate)	0.188738	0.196749
Dehydroascorbic acid dimer	Galactinol	0.188614	0.18104
Unknown 16	Unknown 18	0.187976	0.176917
Mannitol	Unknown 17	0.187166	0.157542
Benzoic acid	Putrescine	0.186816	0.164517
Methionine	Mannitol	0.185978	0.158372
Asparagine	Similar to Adenine	0.185833	0.163592
Asparagine	Similar to Adenine 2TMS	0.185729	0.163463
Sinapic acid	Octadecanoic acid	0.185484	0.19637
Indole-3-acetonitrile	Unknown 08	0.184958	0.188966
Unknown 08	Unknown 19	0.184798	0.162905
Citrulline/Arginine	Similar to Adenine	0.184568	0.159636
Citrulline/Arginine	Similar to Adenine 2TMS	0.184541	0.159582
Unknown 07	Unknown 19	0.184431	0.162918
Pyruvic acid	Unknown 15	0.18439	0.138597
GABA	Unknown 11 (simiar to ribulose- 5-phosphate)	0.183896	0.197623
Glycine	Citrulline/Arginine	0.183769	0.191937
Glutamate	Galactinol	0.18319	0.196823
Alanine	Similar to Adenine	0.183157	0.159869
Indole-3-acetonitrile	Unknown 06	0.183143	0.186604
Alanine	Similar to Adenine 2TMS	0.182955	0.159637
Dehydroascorbic acid dimer	Ethanolamine	0.182694	0.17544
Glutamate	Arabitol	0.18177	0.167938
Aspartate	Hexacosanoic acid	0.181431	0.145588
Unknown 12	Unknown 13	0.180713	0.186348
Proline	Fucose	0.180249	0.15348
Fucose	Fructose	0.18015	0.1834
Hexacosanoic acid	Unknown 15	-0.180532	-0.16211
4-hydroxy-benzoic acid	Similar to 2 Oxoglutaric acid	-0.180575	-0.165855
Glucose	Palmitic acid	-0.180639	-0.175851
Palmitic acid	Unknown 18	-0.180989	-0.16382
beta-alanine	Dehydroascorbic acid dimer	-0.181799	-0.157094
Similar to 2 Oxoglutaric acid	Octacosanoic acid	-0.182284	-0.162569
Fucose	Tetracosanoic acid	-0.182564	-0.163838
Similar to Adenine	Fructose	-0.182764	-0.185074
Mannitol	Octacosanoic acid	-0.182994	-0.162017
myo-inositol	Hexacosanoic acid	-0.183043	-0.166956
Hydroxyproline	Trehalose	-0.1832	-0.189504
Citric acid	Nicotinic acid	-0.183638	-0.194035
Glutamine	Ethanolamine	-0.183701	-0.191626
Citric acid	Unknown 17	-0.183837	-0.158865
GABA	Unknown 07	-0.183947	-0.139008
Glutamate	Unknown 02	-0.184008	-0.161241
Ornithine	Dehydroascorbic acid dimer	-0.184123	-0.168158
Trehalose	Octadecanoic acid	-0.184184	-0.149623
Glycolic acid	Galactinol	-0.184578	-0.193144
Octacosanoic acid	Unknown 06	-0.184725	-0.164058
Methionine	Succinic acid	-0.18495	-0.156194
Hexacosanoic acid	Unknown 12	-0.185061	-0.157015
Octadecanoic acid	Unknown 19	-0.185147	-0.167566
GABA	Unknown 06	-0.185575	-0.1419
Octadecanoic acid	Unknown 17	-0.185684	-0.161613
Lysine	Similar to 1,6 anhydro-beta-D-glucose	-0.186167	-0.175206
Citric acid	Unknown 19	-0.186981	-0.168888
Maleic acid	Arabitol	-0.187176	-0.162028
Fructose	Unknown 04	-0.187341	-0.192079
Leucine	myo-inositol	-0.188434	-0.158045
Citric acid	Similar to 2 Oxoglutaric acid	-0.188925	-0.148948
Glucose	Similar to Uridine 5 diphosphoglucose disodium salt	-0.189185	-0.195399
Glycine	Ethanolamine	-0.189308	-0.193494
Glutamine	Unknown 02	-0.189341	-0.213588
Trehalose	Similar to Uric acid 4TMS	-0.189793	-0.166833
Maleic acid	Arabinose	-0.189917	-0.168651
Putrescine	Unknown 06	-0.190147	-0.147604
Uracil	Similar to Uridine 5 diphosphoglucose disodium salt	-0.190407	-0.164008
Putrescine	Unknown 08	-0.190471	-0.145823
Arabitol	Galactose	-0.191382	-0.181865
Hexacosanoic acid	Unknown 08	-0.191537	-0.163424
4-hydroxy-benzoic acid	Fucose	-0.191569	-0.177623
Asparagine	Threonic acid	-0.191791	-0.180845
Citramalate	Similar to Adenine	-0.192665	-0.174478
Citramalate	Similar to Adenine 2TMS	-0.192696	-0.174493
4-hydroxy-benzoic acid	Similar to 1,6 anhydro-beta-D-glucose	-0.192719	-0.18794
Octacosanoic acid	Unknown 15	-0.19276	-0.178604
Similar to 1,6 anhydro-beta-D-glucose	Similar to Tetradecanoic acid 1TMS	-0.192797	-0.181285
Maleic acid	4-Hydroxycinnamic acid	-0.193192	-0.171886
Alanine	Trehalose	-0.194053	-0.169356
Alanine	Unknown 08	-0.195161	-0.164894
Aspartate	Fumaric acid	-0.195267	-0.177257
Putrescine	Unknown 02	-0.196632	-0.155363
Lactic acid	Maleic acid	-0.197164	-0.20603
Docosanoic acid	Unknown 12	-0.197313	-0.183174
GABA	Unknown 18	-0.197486	-0.182336
Indole-3-acetonitrile	Unknown 04	-0.197898	-0.203485
Malic acid	Unknown 07	-0.199013	-0.233201
Mannitol	Hexacosanoic acid	-0.199054	-0.172096
Alanine	Unknown 07	-0.199356	-0.169877
Serine	Sucrose	-0.199624	-0.208883
Malic acid	Dehydroascorbic acid dimer	-0.201831	-0.213977
Trehalose	Tetracosanoic acid	-0.202313	-0.185224
Phenylalanine	Mannitol	-0.202504	-0.165756
GABA	Unknown 08	-0.20276	-0.157885
Arabinose	Sinapic acid	-0.202877	-0.200267
Hexacosanoic acid	Unknown 16	-0.203162	-0.187212
Galactose	Unknown 01	-0.204321	-0.192666
Arabitol	Similar to 2 Oxoglutaric acid	-0.205338	-0.179942
Pyruvic acid	Docosanoic acid	-0.20585	-0.189779
Citric acid	Gluconic acid	-0.206376	-0.181114
Methionine	Arabitol	-0.206672	-0.191196
Similar to 1,6 anhydro-beta-D-glucose	Hexacosanoic acid	-0.20684	-0.19977
Citrulline/Arginine	Fucose	-0.206861	-0.178981
Glycerol	Unknown 12	-0.207166	-0.20014
Pyruvic acid	4-hydroxy-benzoic acid	-0.208025	-0.190611
Citrulline/Arginine	Gluconic acid	-0.208049	-0.188769
Citramalate	Galactinol	-0.208278	-0.222074
Ornithine	Unknown 04	-0.208479	-0.174966
Benzoic acid	Maleic acid	-0.20898	-0.185939
Ornithine	Gluconic acid	-0.210292	-0.184623
Malic acid	myo-inositol	-0.211472	-0.229379
Tetracosanoic acid	Unknown 06	-0.211897	-0.192572
Gluconic acid	4-Hydroxycinnamic acid	-0.212488	-0.197777
GABA	Similar to Uridine 5 diphosphoglucose disodium salt	-0.212547	-0.194269
Phenylalanine	Malic acid	-0.213539	-0.199382
GABA	Mannitol	-0.214412	-0.171698
Citric acid	Similar to Uridine 5 diphosphoglucose disodium salt	-0.214496	-0.196585
Proline	Putrescine	-0.214545	-0.190597
Aspartate	Mannitol	-0.215234	-0.146028
Aspartate	Raffinose	-0.215291	-0.193286
4-Hydroxycinnamic acid	myo-inositol	-0.215323	-0.201701
Similar to Uric acid 4TMS	Unknown 02	-0.216374	-0.191056
4-hydroxy-benzoic acid	Mannitol	-0.216588	-0.202315
Threonic acid	Similar to Uric acid 4TMS	-0.217318	-0.207049
Tyrosine	Similar to 1,6 anhydro-beta-D-glucose	-0.217358	-0.207362
Lysine	Unknown 04	-0.217569	-0.179722
4-Hydroxycinnamic acid	Shikimate	-0.217734	-0.194569
Maleic acid	Unknown 01	-0.218357	-0.18607
Methionine	Citramalate	-0.218435	-0.238692
Itaconic acid	Shikimate	-0.218523	-0.190728
Uracil	Unknown 03	-0.219261	-0.16741
Erythritol	Sucrose	-0.21977	-0.236616
Fumaric acid	Galactose	-0.219809	-0.228942
beta-alanine	Unknown 16	-0.220601	-0.181388
Tetracosanoic acid	Unknown 07	-0.220891	-0.201525
Ornithine	Unknown 07	-0.221787	-0.178875
Pyruvic acid	Octacosanoic acid	-0.222322	-0.197788
Benzoic acid	Gluconic acid	-0.222662	-0.206729
Lysine	Similar to Uridine 5 diphosphoglucose disodium salt	-0.223254	-0.203212
Aspartate	Trehalose	-0.223841	-0.168859
O-acetyl-serine	Galactose	-0.224359	-0.232868
Galactose	Similar to Tetradecanoic acid 1TMS	-0.224778	-0.209986
Citrulline/Arginine	Dehydroascorbic acid dimer	-0.225244	-0.2136
Aspartate	Fucose	-0.225526	-0.165968
Similar to Uridine 5 diphosphoglucose disodium salt	Docosanoic acid	-0.226003	-0.218834
Similar to Adenine	Galactinol	-0.227152	-0.213984
Asparagine	Fucose	-0.22796	-0.203931
4-Hydroxycinnamic acid	Ethanolamine	-0.227998	-0.219564
Hexacosanoic acid	Unknown 17	-0.228598	-0.212817
Octacosanoic acid	Unknown 02	-0.228904	-0.210193
Isoleucine	Gluconic acid	-0.230704	-0.203047
Asparagine	Dehydroascorbic acid dimer	-0.231476	-0.220957
Citric acid	Unknown 04	-0.231826	-0.200035
beta-alanine	Malic acid	-0.233598	-0.211552
Citramalate	Glycerol	-0.233837	-0.229311
Tyrosine	myo-inositol	-0.233909	-0.208022
Fucose	Similar to Uric acid 4TMS	-0.2356	-0.212704
Ornithine	Similar to Uridine 5 diphosphoglucose disodium salt	-0.236146	-0.21853
Phenylalanine	Unknown 07	-0.236238	-0.200751
Tyrosine	Gluconic acid	-0.238212	-0.210067
Dehydroascorbic acid	Similar to 2 Oxoglutaric acid	-0.239154	-0.242504
4-Hydroxycinnamic acid	Unknown 06	-0.240039	-0.218603
Similar to 1,6 anhydro-beta-D-glucose	Similar to Adenine 2TMS	-0.240362	-0.232053
Similar to Uridine 5 diphosphoglucose disodium salt	Tetracosanoic acid	-0.240626	-0.23122
Tyrosine	Unknown 04	-0.240756	-0.203682
Pyruvic acid	Citric acid	-0.243532	-0.18733
Uracil	Unknown 06	-0.24416	-0.182141
Uracil	Unknown 15	-0.244272	-0.206823
Itaconic acid	Unknown 02	-0.245614	-0.22053
Maleic acid	Similar to Adenine	-0.248166	-0.215349
Palmitic acid	Unknown 03	-0.251292	-0.213882
Gluconic acid	Octacosanoic acid	-0.251801	-0.239428
Aspartate	Unknown 16	-0.252705	-0.219863
4-Hydroxycinnamic acid	Unknown 08	-0.256898	-0.235356
Asparagine	myo-inositol	-0.257778	-0.242738
Aspartate	Unknown 19	-0.259043	-0.237179
Uracil	Unknown 07	-0.259243	-0.196675
Benzoic acid	Unknown 12	-0.259401	-0.235615
Similar to Tetradecanoic acid 1TMS	Unknown 03	-0.261551	-0.21852
Asparagine	Unknown 12	-0.262068	-0.236454
beta-alanine	Unknown 15	-0.262214	-0.220136
Mannitol	Octadecanoic acid	-0.265529	-0.228052
myo-inositol	Octadecanoic acid	-0.267349	-0.246751
Sucrose	Similar to Adenine 2TMS	-0.270287	-0.2456
Isoleucine	Unknown 17	-0.273427	-0.248661
myo-inositol	Unknown 01	-0.307464	-0.289606

## Sheet: Supplemental Table 9
Supplemental Table 9 – List of metabolite pairs identified with the PPC approach with the A. thaliana data set
Metabolite 1	Metabolite 2	Pearson correlation	Partial Correlation
Unknown 06	Unknown 07	0.948679	0.945374
Ornithine	Lysine	0.933174	0.930091
Phenylalanine	Citrulline/Arginine	0.930343	0.928599
Isoleucine	Ornithine	0.929675	0.926347
Leucine	Ornithine	0.922093	0.919173
Ornithine	Tyrosine	0.916142	0.91218
GABA	Tyrosine	0.872865	0.866591
Phenylalanine	Ornithine	0.871258	0.86661
GABA	Phenylalanine	0.866324	0.86148
GABA	Lysine	0.865034	0.858341
Isoleucine	GABA	0.864735	0.858052
Unknown 02	Unknown 06	0.850295	0.84108
Ornithine	Citrulline/Arginine	0.843399	0.839361
Unknown 12	Unknown 15	0.832617	0.829305
Valine	GABA	0.832379	0.823886
Unknown 02	Unknown 07	0.828322	0.817507
Leucine	beta-alanine	0.827155	0.814161
Unknown 02	Unknown 08	0.825468	0.814285
Palmitic acid	Octadecanoic acid	0.824261	0.816295
Leucine	GABA	0.822304	0.813303
beta-alanine	Tyrosine	0.806533	0.796376
Isoleucine	beta-alanine	0.804479	0.795782
beta-alanine	Lysine	0.800934	0.790697
Valine	beta-alanine	0.800004	0.78791
Asparagine	Ornithine	0.792296	0.787948
Shikimate	Glucose	0.784331	0.800817
Unknown 02	Unknown 03	0.780247	0.769629
Unknown 12	Unknown 16	0.77799	0.774632
Similar to Tetradecanoic acid 1TMS	Palmitic acid	0.773163	0.758118
Leucine	Uracil	0.768828	0.748624
beta-alanine	Ornithine	0.76499	0.757908
GABA	Citrulline/Arginine	0.759859	0.752853
Tetracosanoic acid	Hexacosanoic acid	0.755448	0.752124
Glycolic acid	4-hydroxy-benzoic acid	0.754889	0.766416
beta-alanine	GABA	0.751298	0.742871
Unknown 04	Unknown 17	0.750791	0.744406
Fucose	Unknown 12	0.749011	0.734706
Shikimate	Fructose	0.742602	0.766552
Shikimate	Sucrose	0.737925	0.728651
Fucose	Unknown 15	0.732326	0.723875
4-Hydroxycinnamic acid	Similar to Adenine 2TMS	0.717409	0.712496
4-Hydroxycinnamic acid	Similar to Adenine	0.717112	0.712188
beta-alanine	Phenylalanine	0.710678	0.70607
GABA	Ornithine	0.708894	0.69552
Glycolic acid	Itaconic acid	0.708875	0.728839
Benzoic acid	Palmitic acid	0.701213	0.695525
Itaconic acid	Similar to Adenine 2TMS	0.695727	0.688231
Itaconic acid	Similar to Adenine	0.694951	0.687435
Lysine	Arabinose	0.689803	0.685703
Isoleucine	Arabinose	0.689061	0.684699
Tyrosine	Uracil	0.684758	0.660866
Gluconic acid	Unknown 12	0.683008	0.67405
Gluconic acid	Unknown 15	0.681833	0.673895
Tyrosine	Arabinose	0.681438	0.677145
Fucose	Unknown 16	0.681207	0.672957
Glutamine	Shikimate	0.678683	0.684366
Valine	Arabinose	0.677011	0.672814
Lysine	Uracil	0.675058	0.650778
Fucose	Trehalose	0.672612	0.657211
Unknown 16	Unknown 17	0.672014	0.664998
Isoleucine	Uracil	0.669557	0.645705
Pyruvic acid	Shikimate	0.668248	0.639189
beta-alanine	Uracil	0.668171	0.624869
Itaconic acid	Similar to Tetradecanoic acid 1TMS	0.66788	0.660985
Gluconic acid	Unknown 16	0.665829	0.658425
Palmitic acid	Unknown 01	0.662094	0.648123
Leucine	Succinic acid	0.661481	0.636437
Methionine	Citrulline/Arginine	0.661332	0.697993
Aspartate	Citric acid	0.656074	0.636833
Similar to Adenine	Uracil	0.652303	0.63572
Uracil	Similar to Adenine 2TMS	0.652303	0.635678
Proline	Hydroxyproline	0.65074	0.656213
GABA	Glycerol	0.646996	0.65093
Isoleucine	Threonine	0.644671	0.656983
Trehalose	Unknown 12	0.642919	0.624199
Unknown 04	Unknown 19	0.64192	0.636377
Threonine	Phenylalanine	0.641365	0.647411
Glycolic acid	Tetracosanoic acid	0.638075	0.651834
Threonine	Ornithine	0.638069	0.647136
Leucine	Threonine	0.638008	0.654985
Glycine	Shikimate	0.636616	0.649263
Threonine	Tyrosine	0.636418	0.649521
Itaconic acid	Palmitic acid	0.633489	0.623909
Glycolic acid	Docosanoic acid	0.632771	0.642947
4-hydroxy-benzoic acid	Similar to Tetradecanoic acid 1TMS	0.631407	0.634503
Benzoic acid	Arabitol	0.629804	0.622862
Valine	Uracil	0.629592	0.599999
beta-alanine	Arabinose	0.628598	0.634906
Valine	Threonine	0.627348	0.640917
Threonine	Lysine	0.626742	0.639202
Glycolic acid	4-Hydroxycinnamic acid	0.621111	0.636803
myo-inositol	Unknown 12	0.617338	0.607298
Unknown 15	Unknown 17	0.617298	0.608144
Shikimate	Maltose	0.61594	0.634752
Hexacosanoic acid	Octacosanoic acid	0.61515	0.609559
Shikimate	Mannitol	0.613698	0.587726
Similar to Tetradecanoic acid 1TMS	Octadecanoic acid	0.613607	0.593305
Alanine	Fructose	0.612352	0.619889
Galactinol	Raffinose	0.610411	0.606617
4-Hydroxycinnamic acid	Hexacosanoic acid	0.609635	0.6031
beta-alanine	Citrulline/Arginine	0.597756	0.589392
Unknown 04	Unknown 15	0.594367	0.581661
Unknown 04	Unknown 16	0.593702	0.582897
Benzoic acid	Itaconic acid	0.592099	0.584359
Unknown 12	Unknown 17	0.589344	0.577106
Valine	Glycerol	0.589007	0.594824
Methionine	Glycerol	0.58742	0.601542
Similar to Tetradecanoic acid 1TMS	Similar to Adenine 2TMS	0.587271	0.566688
Phenylalanine	Arabinose	0.58721	0.579097
Similar to Adenine	Similar to Tetradecanoic acid 1TMS	0.586889	0.566319
Itaconic acid	Hexacosanoic acid	0.585858	0.577707
Gluconic acid	myo-inositol	0.585227	0.576193
Threonic acid	Unknown 06	0.584163	0.580806
Gluconic acid	Fucose	0.584006	0.571042
Lactic acid	Palmitic acid	0.58143	0.602489
Similar to Uridine 5 diphosphoglucose disodium salt	Unknown 17	0.580999	0.574221
Unknown 04	Unknown 12	0.580806	0.56034
Ornithine	Uracil	0.58075	0.554652
4-Hydroxycinnamic acid	Similar to Tetradecanoic acid 1TMS	0.579381	0.572128
Unknown 06	Unknown 17	0.574055	0.561173
Unknown 04	Unknown 18	0.57335	0.568152
Threonine	Asparagine	0.569012	0.57118
Similar to Tetradecanoic acid 1TMS	Unknown 01	0.568358	0.548458
Tyrosine	Succinic acid	0.568119	0.539451
Gluconic acid	Unknown 17	0.566369	0.55652
4-hydroxy-benzoic acid	Similar to Adenine 2TMS	0.565833	0.561766
Alanine	Glucose	0.565628	0.578538
4-hydroxy-benzoic acid	Similar to Adenine	0.565144	0.561058
Trehalose	Unknown 15	0.56357	0.549255
Citric acid	Palmitic acid	0.56337	0.541472
Unknown 02	Unknown 17	0.563031	0.549744
GABA	Uracil	0.562943	0.535568
Methionine	Phenylalanine	0.562766	0.603051
Unknown 08	Unknown 17	0.562231	0.548769
Unknown 18	Unknown 19	0.561384	0.556762
Lysine	Succinic acid	0.560184	0.531338
Similar to Adenine 2TMS	Tetracosanoic acid	0.560002	0.552777
4-Hydroxycinnamic acid	Palmitic acid	0.559952	0.5508
Similar to Adenine	Tetracosanoic acid	0.559252	0.55201
Similar to Tetradecanoic acid 1TMS	Tetracosanoic acid	0.557844	0.552672
Dehydroascorbic acid dimer	Fucose	0.557655	0.552271
Phenylalanine	Uracil	0.557579	0.536471
Proline	myo-inositol	0.556917	0.547614
myo-inositol	Unknown 16	0.556218	0.547083
Unknown 17	Unknown 19	0.555781	0.548833
Fructose	Sucrose	0.55472	0.562138
Asparagine	Methionine	0.554704	0.585446
Isoleucine	Succinic acid	0.551685	0.523
Galactose	Galactinol	0.551181	0.547522
Unknown 07	Unknown 12	0.547113	0.516665
beta-alanine	Succinic acid	0.546783	0.50201
Pyruvic acid	Sucrose	0.544761	0.525086
Lactic acid	Benzoic acid	0.544648	0.551864
Pyruvic acid	Similar to 2 Oxoglutaric acid	0.544475	0.509176
Benzoic acid	Unknown 01	0.544134	0.533594
Octadecanoic acid	Unknown 01	0.544009	0.527159
Gluconic acid	Trehalose	0.543165	0.529265
Unknown 07	Unknown 15	0.54257	0.525689
Fucose	Mannitol	0.541452	0.515316
Unknown 07	Unknown 17	0.539392	0.524951
Unknown 07	Unknown 16	0.539386	0.52552
Benzoic acid	4-Hydroxycinnamic acid	0.536199	0.528642
Unknown 02	Unknown 04	0.535386	0.513454
Unknown 03	Unknown 06	0.533789	0.510042
Unknown 08	Unknown 15	0.533578	0.516119
Threonic acid	Unknown 08	0.533393	0.528701
Succinic acid	Arabinose	0.530388	0.520534
Gluconic acid	Unknown 02	0.528922	0.513292
Unknown 08	Unknown 12	0.528446	0.495992
Unknown 08	Unknown 16	0.526225	0.511723
Unknown 06	Unknown 16	0.52515	0.51076
Arabinose	Uracil	0.524285	0.516038
Unknown 02	Unknown 12	0.523591	0.493197
Benzoic acid	Octadecanoic acid	0.523421	0.511733
Similar to 1,6 anhydro-beta-D-glucose	Unknown 17	0.522527	0.519271
Succinic acid	Similar to Adenine	0.521059	0.497587
Succinic acid	Similar to Adenine 2TMS	0.520879	0.497362
Dehydroascorbic acid dimer	Unknown 15	0.51979	0.513183
Unknown 06	Unknown 12	0.519715	0.488322
Unknown 06	Unknown 15	0.519576	0.501859
Glutamine	Unknown 18	0.517977	0.514692
Unknown 03	Unknown 08	0.516114	0.490439
myo-inositol	Unknown 15	0.514619	0.503475
Trehalose	Unknown 04	0.514206	0.494122
Hydroxyproline	Arabinose	0.513922	0.519081
Threonic acid	Unknown 07	0.513076	0.507382
Shikimate	Trehalose	0.512728	0.486469
Shikimate	Fucose	0.506528	0.477515
GABA	Arabinose	0.506189	0.49543
Pyruvic acid	Mannitol	0.506133	0.462357
Mannitol	Trehalose	0.505384	0.479427
Gluconic acid	Unknown 04	0.504295	0.489717
Gluconic acid	Unknown 03	0.503665	0.488566
Fumaric acid	Citramalate	0.503577	0.498691
Trehalose	Unknown 16	0.502497	0.488432
Valine	Succinic acid	0.502471	0.468601
Threonine	GABA	0.501503	0.507374
Benzoic acid	Similar to Tetradecanoic acid 1TMS	0.500678	0.487146
Unknown 02	Unknown 16	0.500526	0.485238
Unknown 03	Unknown 07	0.49909	0.472938
Nicotinic acid	Similar to Adenine 2TMS	0.49841	0.502092
Fucose	Unknown 02	0.497786	0.470091
Threonine	Methionine	0.497458	0.506086
Asparagine	Arabinose	0.49695	0.48834
Fucose	Unknown 04	0.496566	0.474336
beta-alanine	Similar to Uric acid 4TMS	0.495571	0.484305
Fucose	Unknown 08	0.493073	0.463214
Threonine	beta-alanine	0.491964	0.52156
Itaconic acid	Unknown 01	0.490496	0.47758
Unknown 02	Unknown 15	0.490065	0.471279
Hydroxyproline	myo-inositol	0.488783	0.49217
Trehalose	Unknown 17	0.487558	0.472563
Unknown 03	Unknown 17	0.486739	0.471846
Hydroxyproline	Tyrosine	0.485914	0.503562
Lactic acid	Itaconic acid	0.484681	0.492068
Similar to Adenine 2TMS	Palmitic acid	0.484644	0.460944
Citric acid	Octadecanoic acid	0.483933	0.462087
Erythritol	Arabinose	0.483904	0.497795
Similar to Adenine	Palmitic acid	0.483819	0.46011
Leucine	Hydroxyproline	0.483357	0.504696
Malic acid	Similar to 2 Oxoglutaric acid	0.483169	0.474766
Unknown 04	Unknown 08	0.482433	0.45644
Similar to 1,6 anhydro-beta-D-glucose	Unknown 15	0.481804	0.478087
Ornithine	Succinic acid	0.481534	0.452452
Fucose	Unknown 07	0.481463	0.451523
Trehalose	Unknown 02	0.480167	0.453702
4-hydroxy-benzoic acid	Palmitic acid	0.475454	0.470094
Unknown 04	Unknown 06	0.474782	0.449383
Lactic acid	4-Hydroxycinnamic acid	0.474551	0.480255
Alanine	Citrulline/Arginine	0.473628	0.461293
Serine	Phenylalanine	0.472576	0.487147
Similar to 1,6 anhydro-beta-D-glucose	Unknown 04	0.470682	0.467302
Isoleucine	Hydroxyproline	0.4703	0.486455
Dehydroascorbic acid dimer	Unknown 16	0.46976	0.462732
Uracil	Similar to Tetradecanoic acid 1TMS	0.468451	0.418527
Similar to Adenine	Docosanoic acid	0.468129	0.462517
Similar to Adenine 2TMS	Docosanoic acid	0.467544	0.461921
Similar to Uridine 5 diphosphoglucose disodium salt	Unknown 12	0.466998	0.455909
Hydroxyproline	Lysine	0.466084	0.482782
Unknown 04	Unknown 07	0.465432	0.438992
beta-alanine	Similar to Tetradecanoic acid 1TMS	0.464139	0.40399
myo-inositol	Unknown 17	0.463476	0.452191
Tyrosine	Similar to Uric acid 4TMS	0.461205	0.445438
Citrulline/Arginine	Arabinose	0.461036	0.450955
Lysine	Similar to Uric acid 4TMS	0.460855	0.445145
Alanine	Valine	0.460428	0.442552
Arabinose	Similar to Uric acid 4TMS	0.460398	0.451404
Lactic acid	Similar to Tetradecanoic acid 1TMS	0.459658	0.483133
Fucose	Unknown 06	0.45832	0.427789
Itaconic acid	Octadecanoic acid	0.456702	0.441876
Pyruvic acid	Trehalose	0.456095	0.419138
GABA	Succinic acid	0.45421	0.423607
Alanine	Phenylalanine	0.454074	0.439522
Glycolic acid	Similar to Tetradecanoic acid 1TMS	0.452733	0.494005
Docosanoic acid	Hexacosanoic acid	0.4527	0.44718
O-acetyl-serine	Fucose	0.451815	0.44649
Malic acid	Sucrose	0.451662	0.442943
4-Hydroxycinnamic acid	Unknown 01	0.451398	0.439888
4-hydroxy-benzoic acid	Hexacosanoic acid	0.450637	0.444667
Alanine	Glycine	0.450363	0.460967
Dehydroascorbic acid dimer	Trehalose	0.450276	0.441698
Glutamate	Unknown 18	0.449251	0.466166
Dehydroascorbic acid	Hexacosanoic acid	0.447902	0.450325
Hydroxyproline	GABA	0.447618	0.460147
Gluconic acid	Unknown 06	0.447176	0.427876
Benzoic acid	4-hydroxy-benzoic acid	0.446992	0.441094
Isoleucine	Similar to Uric acid 4TMS	0.446637	0.430533
Trehalose	Unknown 03	0.445442	0.421366
Dehydroascorbic acid dimer	Unknown 19	0.444532	0.438502
Palmitic acid	Tetracosanoic acid	0.444525	0.433835
Trehalose	myo-inositol	0.443209	0.42757
Alanine	Glutamine	0.442956	0.459941
Similar to Uridine 5 diphosphoglucose disodium salt	Unknown 15	0.440872	0.43095
GABA	Similar to Uric acid 4TMS	0.439866	0.424564
Leucine	Similar to Uric acid 4TMS	0.439687	0.422351
myo-inositol	Unknown 04	0.438373	0.42324
Fumaric acid	Sucrose	0.43828	0.431422
Unknown 03	Unknown 04	0.438046	0.41509
Asparagine	Uracil	0.437939	0.418824
Valine	Methionine	0.437238	0.491009
Similar to Adenine 2TMS	Hexacosanoic acid	0.436827	0.422359
Aspartate	Similar to Tetradecanoic acid 1TMS	0.436478	0.3807
Hydroxyproline	Succinic acid	0.435699	0.45393
Gluconic acid	Similar to 1,6 anhydro-beta-D-glucose	0.435679	0.431249
Similar to Adenine	Hexacosanoic acid	0.435661	0.421171
myo-inositol	Unknown 03	0.435382	0.419634
Threonic acid	Unknown 17	0.434843	0.42731
Leucine	Similar to Tetradecanoic acid 1TMS	0.433761	0.388758
Gluconic acid	Unknown 08	0.433645	0.413179
Serine	Similar to Uric acid 4TMS	0.43073	0.439901
Mannitol	Glucose	0.430067	0.433504
Similar to 1,6 anhydro-beta-D-glucose	Unknown 16	0.429553	0.425085
Threonic acid	Gluconic acid	0.429215	0.421406
Phenylalanine	Succinic acid	0.42824	0.401704
Serine	Asparagine	0.427606	0.43717
Dehydroascorbic acid dimer	Gluconic acid	0.427513	0.419525
myo-inositol	Unknown 02	0.427377	0.40957
Glycolic acid	Benzoic acid	0.425186	0.440324
Alanine	Leucine	0.423839	0.403533
Ornithine	Similar to Uric acid 4TMS	0.423074	0.407206
Citric acid	Unknown 01	0.422442	0.400315
Citric acid	Benzoic acid	0.421136	0.406086
Serine	Tyrosine	0.420422	0.442284
Leucine	Similar to Adenine	0.420106	0.390303
Leucine	Similar to Adenine 2TMS	0.419963	0.390111
Isoleucine	Similar to Tetradecanoic acid 1TMS	0.419883	0.38021
Hydroxyproline	Phenylalanine	0.419755	0.428781
Malic acid	Citramalate	0.41921	0.412121
Citrulline/Arginine	Uracil	0.418922	0.394356
Maleic acid	Shikimate	0.418509	0.384112
Pyruvic acid	Unknown 02	0.417653	0.367417
Dehydroascorbic acid dimer	Similar to 1,6 anhydro-beta-D-glucose	0.416575	0.412805
Aspartate	Palmitic acid	0.416359	0.36904
Lysine	Similar to Tetradecanoic acid 1TMS	0.416181	0.375241
Fucose	myo-inositol	0.415926	0.39858
Pyruvic acid	Unknown 07	0.415804	0.362009
Palmitic acid	Docosanoic acid	0.415333	0.408874
Mannitol	Unknown 02	0.415064	0.378482
Gluconic acid	Unknown 07	0.414497	0.393434
Pyruvic acid	Unknown 08	0.414081	0.358502
Hydroxyproline	Asparagine	0.414048	0.419817
Tyrosine	Similar to Tetradecanoic acid 1TMS	0.412966	0.37129
Lactic acid	4-hydroxy-benzoic acid	0.412363	0.415439
Lactic acid	Octadecanoic acid	0.411968	0.423809
Isoleucine	Methionine	0.411755	0.461084
Valine	Similar to Uric acid 4TMS	0.410482	0.392452
Fucose	Unknown 17	0.409878	0.391388
Mannitol	Unknown 03	0.408608	0.37784
Benzoic acid	Tetracosanoic acid	0.408114	0.399678
Erythritol	Galactinol	0.408012	0.40394
Pyruvic acid	Unknown 03	0.407595	0.367012
Hydroxyproline	Uracil	0.406189	0.431451
Serine	GABA	0.405746	0.422691
Isoleucine	Serine	0.403378	0.423628
Arabinose	Galactose	0.403232	0.4182
Mannitol	Unknown 08	0.402114	0.361842
Mannitol	Unknown 07	0.401968	0.362609
Glycolic acid	Similar to Adenine 2TMS	0.401278	0.424633
Glycolic acid	Similar to Adenine	0.40091	0.424225
Nicotinic acid	Palmitic acid	0.399208	0.403644
Similar to Uridine 5 diphosphoglucose disodium salt	Unknown 16	0.398653	0.38887
Nicotinic acid	Similar to Tetradecanoic acid 1TMS	0.398061	0.405635
beta-alanine	Similar to Adenine 2TMS	0.397184	0.357571
beta-alanine	Similar to Adenine	0.397077	0.357523
Unknown 17	Unknown 18	0.395535	0.387476
Citramalate	Shikimate	0.395207	0.380106
Alanine	Uracil	0.393971	0.370479
Valine	Similar to Tetradecanoic acid 1TMS	0.393523	0.34935
Valine	Hydroxyproline	0.393432	0.408873
Asparagine	Similar to Uric acid 4TMS	0.393294	0.381381
Proline	Galactose	0.392472	0.385468
Trehalose	Unknown 19	0.392249	0.379913
Methionine	Lysine	0.391818	0.441652
Methionine	Tyrosine	0.391506	0.441974
Pyruvic acid	Unknown 06	0.391123	0.336695
Benzoic acid	Docosanoic acid	0.390799	0.384615
Raffinose	Unknown 18	0.390586	0.384577
Unknown 03	Unknown 12	0.390191	0.357841
Mannitol	Maltose	0.39001	0.400274
Galactose	myo-inositol	0.389988	0.38311
Threonine	Ethanolamine	0.389271	0.393397
Itaconic acid	Dehydroascorbic acid	0.389027	0.391041
Alanine	Tyrosine	0.38865	0.36797
beta-alanine	Aspartate	0.388398	0.300499
Methionine	Ornithine	0.388129	0.430564
Fucose	Unknown 03	0.386704	0.35814
Pyruvic acid	Unknown 12	0.384379	0.326753
Unknown 12	Unknown 19	0.384175	0.370453
Trehalose	Unknown 06	0.38401	0.351877
Citramalate	Similar to 2 Oxoglutaric acid	0.383734	0.368894
Gluconic acid	Mannitol	0.382664	0.360356
Serine	Lysine	0.38171	0.402012
Trehalose	Unknown 08	0.381022	0.347248
Ethanolamine	Similar to Uric acid 4TMS	0.380771	0.398426
Ornithine	Similar to Tetradecanoic acid 1TMS	0.379897	0.34269
Unknown 15	Unknown 19	0.379031	0.368266
Galactose	Raffinose	0.37843	0.37297
Phenylalanine	Similar to Uric acid 4TMS	0.378324	0.362995
Dehydroascorbic acid dimer	Unknown 04	0.378096	0.367867
Fucose	Similar to 1,6 anhydro-beta-D-glucose	0.377733	0.372596
Similar to Adenine 2TMS	Unknown 01	0.377141	0.354934
Leucine	Serine	0.3762	0.400361
Similar to Adenine	Unknown 01	0.376015	0.353791
Alanine	Isoleucine	0.375451	0.354695
Valine	Serine	0.37459	0.395766
Trehalose	Similar to Uridine 5 diphosphoglucose disodium salt	0.37438	0.361011
Threonine	Erythritol	0.373893	0.377004
Trehalose	Unknown 07	0.373556	0.340053
Pyruvic acid	Citramalate	0.373416	0.35681
Gluconic acid	Similar to Uridine 5 diphosphoglucose disodium salt	0.373213	0.362465
Similar to Uridine 5 diphosphoglucose disodium salt	Unknown 04	0.371746	0.35879
Dehydroascorbic acid dimer	Similar to Spermidine 5TMS	0.371561	0.375998
Citric acid	Similar to Tetradecanoic acid 1TMS	0.37092	0.334155
Pyruvic acid	Fucose	0.369879	0.320553
Dehydroascorbic acid dimer	Dehydroascorbic acid	0.36985	0.373
Threonic acid	Unknown 04	0.369696	0.359479
Glycolic acid	Palmitic acid	0.36912	0.399238
Octadecanoic acid	Tetracosanoic acid	0.368474	0.356249
Methionine	Glutamine	0.367622	0.361918
Fructose	Mannitol	0.367005	0.377309
Aspartate	Citrulline/Arginine	0.365415	0.33652
Phenylalanine	Erythritol	0.364792	0.385416
Erythritol	Similar to Uric acid 4TMS	0.364568	0.379218
Alanine	Maltose	0.364368	0.369657
4-hydroxy-benzoic acid	Octadecanoic acid	0.364039	0.355318
Glutamate	Maltose	0.363929	0.367634
Fucose	Maltose	0.363878	0.371058
Lactic acid	Unknown 01	0.363785	0.373081
Fumaric acid	Similar to 2 Oxoglutaric acid	0.363224	0.354114
GABA	Methionine	0.363179	0.404699
Dehydroascorbic acid dimer	myo-inositol	0.362155	0.353594
Dehydroascorbic acid dimer	Shikimate	0.361269	0.34953
Mannitol	Unknown 12	0.361179	0.318769
Arabitol	Unknown 11 (simiar to ribulose- 5-phosphate)	0.360995	0.371046
Citramalate	Unknown 03	0.360888	0.346422
Mannitol	Unknown 15	0.360733	0.335646
Alanine	Ornithine	0.360659	0.341094
Mannitol	Unknown 04	0.359799	0.328131
Serine	Arabinose	0.359678	0.366811
Citramalate	Trehalose	0.359379	0.344746
O-acetyl-serine	Gluconic acid	0.358799	0.351804
Hydroxyproline	Ornithine	0.357969	0.368501
Arabitol	Palmitic acid	0.357585	0.337499
Unknown 16	Unknown 19	0.357509	0.347358
Valine	Aspartate	0.356708	0.300668
Fucose	Similar to Uridine 5 diphosphoglucose disodium salt	0.355789	0.341287
Mannitol	Unknown 06	0.355487	0.31422
Tyrosine	Similar to Adenine	0.355356	0.324716
Tyrosine	Similar to Adenine 2TMS	0.35527	0.324588
Maleic acid	Galactinol	0.354726	0.343818
Similar to Uridine 5 diphosphoglucose disodium salt	Similar to Spermidine 5TMS	0.353662	0.35904
Tyrosine	Erythritol	0.352902	0.383128
Glutamine	Pyruvic acid	0.352838	0.350116
Similar to Uric acid 4TMS	Unknown 20	0.352605	0.361706
Citric acid	Lactic acid	0.352506	0.36381
Threonic acid	Trehalose	0.351714	0.340743
Pyruvic acid	Unknown 04	0.350354	0.30747
Unknown 03	Unknown 15	0.350107	0.328518
Isoleucine	Similar to Adenine	0.34914	0.31909
Isoleucine	Similar to Adenine 2TMS	0.349033	0.31894
Lactic acid	Tetracosanoic acid	0.34881	0.35275
Serine	Citrulline/Arginine	0.348104	0.358206
Dehydroascorbic acid dimer	Similar to Uridine 5 diphosphoglucose disodium salt	0.348089	0.340809
Citramalate	Gluconic acid	0.347373	0.335584
Threonine	Galactose	0.347217	0.350912
Maleic acid	Sucrose	0.347057	0.321729
Shikimate	Unknown 18	0.346639	0.33482
Maleic acid	Unknown 12	0.346599	0.308341
Unknown 03	Unknown 16	0.344464	0.325479
Dehydroascorbic acid dimer	Unknown 18	0.344363	0.338186
Pyruvic acid	Maleic acid	0.344217	0.292326
Malic acid	Nicotinic acid	0.344082	0.34916
Shikimate	Unknown 12	0.343648	0.298535
Mannitol	Sucrose	0.343503	0.315331
Phenylalanine	Similar to Tetradecanoic acid 1TMS	0.343256	0.310517
Lactic acid	Similar to Adenine	0.342933	0.352687
Alanine	Succinic acid	0.342763	0.319071
Lactic acid	Similar to Adenine 2TMS	0.342425	0.352187
Lysine	Similar to Adenine	0.34215	0.311156
Lysine	Similar to Adenine 2TMS	0.342035	0.310997
Octadecanoic acid	Docosanoic acid	0.341763	0.333236
Similar to 2 Oxoglutaric acid	Unknown 18	0.341078	0.329413
Threonic acid	Mannitol	0.340975	0.328845
Alanine	Lysine	0.340927	0.318429
GABA	Similar to Tetradecanoic acid 1TMS	0.340533	0.30091
O-acetyl-serine	Mannitol	0.339431	0.33088
Similar to Tetradecanoic acid 1TMS	Hexacosanoic acid	0.339334	0.316697
Alanine	Aspartate	0.339254	0.311471
Lysine	Erythritol	0.338377	0.367687
Threonine	Uracil	0.338327	0.347685
4-hydroxy-benzoic acid	Unknown 01	0.338081	0.329139
Aspartate	Ornithine	0.336705	0.28971
Trehalose	Similar to 1,6 anhydro-beta-D-glucose	0.335783	0.32945
Citramalate	Sucrose	0.335196	0.321819
Trehalose	Unknown 18	0.334427	0.323139
Similar to Uridine 5 diphosphoglucose disodium salt	Unknown 08	0.334341	0.317819
myo-inositol	Unknown 06	0.333805	0.311901
Succinic acid	Similar to Uric acid 4TMS	0.333272	0.311387
O-acetyl-serine	Unknown 12	0.332285	0.323497
Hydroxyproline	Similar to Uric acid 4TMS	0.33175	0.336428
Alanine	beta-alanine	0.331675	0.301549
Aspartate	Unknown 01	0.331354	0.292573
Ascorbic acid	Galactinol	0.330112	0.335203
O-acetyl-serine	Trehalose	0.329149	0.3205
Similar to Spermidine 5TMS	Unknown 19	0.328248	0.333252
Maleic acid	Ethanolamine	0.327439	0.316618
O-acetyl-serine	Shikimate	0.326501	0.317509
myo-inositol	Ethanolamine	0.326249	0.318005
Citric acid	Fructose	0.325082	0.333342
Phenylalanine	Galactose	0.324827	0.347251
Glutamate	Citric acid	0.324769	0.308947
myo-inositol	Unknown 08	0.324647	0.301568
Fumaric acid	Maleic acid	0.323342	0.313119
Valine	Erythritol	0.323201	0.353335
Erythritol	Galactose	0.321938	0.31764
Erythritol	Unknown 15	0.321766	0.314854
Similar to 1,6 anhydro-beta-D-glucose	Unknown 03	0.321573	0.314905
myo-inositol	Unknown 07	0.321563	0.298716
Citramalate	Unknown 17	0.321288	0.309417
Similar to 2 Oxoglutaric acid	Unknown 17	0.319842	0.297336
Glutamine	Malic acid	0.31971	0.314681
Pyruvic acid	Malic acid	0.31953	0.304441
Similar to Uridine 5 diphosphoglucose disodium salt	Unknown 07	0.318858	0.301904
Proline	Unknown 08	0.318152	0.293612
GABA	Galactose	0.316649	0.343486
Similar to 2 Oxoglutaric acid	Unknown 04	0.315934	0.284345
Leucine	Methionine	0.314761	0.3683
Methionine	Pyruvic acid	0.314636	0.287238
4-Hydroxycinnamic acid	Octadecanoic acid	0.314584	0.29861
Glycolic acid	Hexacosanoic acid	0.31427	0.328653
Threonine	Succinic acid	0.313593	0.317617
Ethanolamine	Unknown 12	0.313415	0.301627
Citramalate	Unknown 02	0.312982	0.295232
Fucose	Unknown 19	0.311055	0.295736
Threonic acid	Citramalate	0.310908	0.303014
Similar to Uridine 5 diphosphoglucose disodium salt	Unknown 03	0.310559	0.295513
Maltose	Putrescine	0.309948	0.318548
Uracil	Similar to Uric acid 4TMS	0.309695	0.283679
Aspartate	Benzoic acid	0.309328	0.28383
Tetracosanoic acid	Unknown 01	0.309109	0.296228
myo-inositol	Unknown 19	0.308727	0.297925
myo-inositol	Similar to 1,6 anhydro-beta-D-glucose	0.308698	0.302742
Fructose	Putrescine	0.308687	0.316607
Maltose	Trehalose	0.308413	0.313304
Similar to Uridine 5 diphosphoglucose disodium salt	Unknown 06	0.30809	0.290977
Leucine	Aspartate	0.307707	0.241157
Proline	Threonine	0.307466	0.314825
Pyruvic acid	Gluconic acid	0.306992	0.274156
Succinic acid	Similar to Tetradecanoic acid 1TMS	0.306492	0.253476
Valine	Similar to Adenine	0.306335	0.272562
myo-inositol	Similar to Uridine 5 diphosphoglucose disodium salt	0.306187	0.295
Valine	Similar to Adenine 2TMS	0.306136	0.272311
Citramalate	Unknown 12	0.305878	0.287206
Sucrose	Trehalose	0.305698	0.280449
Proline	Unknown 06	0.304333	0.280096
Mannitol	Unknown 16	0.303892	0.279992
Aspartate	Octadecanoic acid	0.30353	0.257333
O-acetyl-serine	Unknown 15	0.303397	0.295266
Maleic acid	Dehydroascorbic acid dimer	0.302505	0.289443
Serine	Ornithine	0.302386	0.31697
beta-alanine	Hydroxyproline	0.302177	0.331536
Glutamine	Mannitol	0.30101	0.292681
Citric acid	Putrescine	0.3001	0.269296
Maleic acid	Raffinose	0.299017	0.284929
Palmitic acid	Hexacosanoic acid	0.298558	0.276591
Dehydroascorbic acid dimer	Unknown 17	0.298527	0.288707
Alanine	Galactose	0.297978	0.315129
Pyruvic acid	Dehydroascorbic acid dimer	0.297228	0.282147
beta-alanine	Glutamate	0.297051	0.273902
Ornithine	Similar to Adenine	0.296097	0.266873
Ornithine	Similar to Adenine 2TMS	0.295938	0.266674
Malic acid	Maleic acid	0.295883	0.281684
Glucose	Putrescine	0.295313	0.310835
Similar to Uridine 5 diphosphoglucose disodium salt	Unknown 02	0.294863	0.277496
Serine	beta-alanine	0.294749	0.333595
O-acetyl-serine	Unknown 16	0.294457	0.286829
Unknown 16	Unknown 20	0.293509	0.291048
Pyruvic acid	Unknown 18	0.293374	0.278752
O-acetyl-serine	Unknown 17	0.292828	0.285054
Threonic acid	Pyruvic acid	0.292468	0.277502
Dehydroascorbic acid dimer	Putrescine	0.292249	0.320657
Proline	Unknown 16	0.292034	0.276908
Erythritol	Raffinose	0.291796	0.286532
Proline	Unknown 07	0.291227	0.265911
Tyrosine	Galactose	0.291132	0.322652
Leucine	Galactose	0.290897	0.326923
O-acetyl-serine	Dehydroascorbic acid dimer	0.290876	0.285312
Docosanoic acid	Unknown 01	0.290826	0.281584
Glutamine	Citric acid	0.290117	0.312692
Maleic acid	myo-inositol	0.289348	0.267477
Citrulline/Arginine	Succinic acid	0.289232	0.260798
Leucine	Erythritol	0.288622	0.32085
Fumaric acid	Nicotinic acid	0.288179	0.292013
Gluconic acid	Unknown 19	0.28748	0.275544
Glycine	Glutamate	0.287092	0.293745
Similar to 1,6 anhydro-beta-D-glucose	Unknown 02	0.286892	0.279193
Unknown 13	Unknown 15	0.286859	0.290395
GABA	Glutamate	0.285938	0.268713
Sinapic acid	Similar to Uridine 5 diphosphoglucose disodium salt	0.285241	0.283298
Citramalate	Octadecanoic acid	0.283826	0.315765
Proline	Galactinol	0.283585	0.273907
Aspartate	Lysine	0.282036	0.221408
Fumaric acid	Palmitic acid	0.281898	0.312191
Proline	Unknown 17	0.281841	0.266152
Lactic acid	Arabitol	0.281778	0.286992
Similar to 1,6 anhydro-beta-D-glucose	Similar to Uric acid 4TMS	0.281647	0.294491
Glutamine	Maleic acid	0.28134	0.272552
Threonic acid	Unknown 16	0.279261	0.269482
Citramalate	Unknown 18	0.278959	0.270763
Succinic acid	Galactose	0.278873	0.312737
Dehydroascorbic acid	Fucose	0.278291	0.28838
Phenylalanine	Similar to Adenine	0.277186	0.251529
Phenylalanine	Similar to Adenine 2TMS	0.277022	0.251332
Pyruvic acid	Fumaric acid	0.276219	0.263529
Isoleucine	Galactose	0.274364	0.304055
Similar to Uridine 5 diphosphoglucose disodium salt	Similar to Uric acid 4TMS	0.274355	0.294552
Dehydroascorbic acid	Unknown 12	0.272878	0.285559
Arabitol	Putrescine	0.271929	0.251089
Malic acid	Glycolic acid	0.271709	0.266132
Glutamine	Putrescine	0.269303	0.2914
O-acetyl-serine	Citramalate	0.268964	0.262126
Galactose	Ethanolamine	0.267696	0.261985
Aspartate	Tyrosine	0.267143	0.204375
Arabitol	Unknown 01	0.264613	0.245857
Fumaric acid	Glycolic acid	0.263521	0.258695
Glutamine	Dehydroascorbic acid dimer	0.26338	0.258127
Similar to Uric acid 4TMS	Unknown 19	0.263173	0.282656
Sucrose	Unknown 18	0.262603	0.251037
Benzoic acid	Similar to Adenine	0.262489	0.243831
Benzoic acid	Similar to Adenine 2TMS	0.262364	0.243685
Glutamate	Succinic acid	0.262263	0.241212
Dehydroascorbic acid dimer	Ascorbic acid	0.260922	0.26584
Similar to 1,6 anhydro-beta-D-glucose	Unknown 18	0.260884	0.256089
Aspartate	Phenylalanine	0.259721	0.215595
Shikimate	Unknown 02	0.259498	0.211573
Maleic acid	Trehalose	0.259467	0.224404
Raffinose	Unknown 19	0.259319	0.250847
Malic acid	Palmitic acid	0.259143	0.292997
Glycolic acid	Unknown 01	0.258212	0.277212
O-acetyl-serine	Similar to 1,6 anhydro-beta-D-glucose	0.257894	0.253791
Lysine	Galactose	0.256166	0.286072
Ethanolamine	Unknown 04	0.255426	0.243553
Proline	Unknown 02	0.25426	0.2284
Dehydroascorbic acid	Unknown 15	0.253412	0.258999
Sucrose	Putrescine	0.252372	0.298437
Proline	Unknown 04	0.25237	0.230869
Uracil	Tetracosanoic acid	0.251309	0.230457
O-acetyl-serine	Unknown 08	0.249859	0.237979
Mannitol	Unknown 18	0.249683	0.234379
Glycine	Putrescine	0.248735	0.261949
Glutamate	Uracil	0.247126	0.2223
Octadecanoic acid	Hexacosanoic acid	0.247077	0.226512
Erythritol	Similar to 1,6 anhydro-beta-D-glucose	0.246534	0.242699
Threonic acid	Unknown 15	0.245638	0.234269
Similar to Spermidine 5TMS	Unknown 17	0.24558	0.252144
Sinapic acid	Unknown 01	0.24488	0.255526
Malic acid	Shikimate	0.244169	0.226694
Dehydroascorbic acid dimer	Erythritol	0.243695	0.238278
O-acetyl-serine	Unknown 07	0.243642	0.231643
Maleic acid	Galactose	0.242564	0.23012
Similar to Adenine	Octadecanoic acid	0.241925	0.212239
Erythritol	Unknown 12	0.241187	0.23066
Glutamate	Similar to Uric acid 4TMS	0.24029	0.227688
Glutamate	Arabinose	0.239334	0.228173
Similar to 2 Oxoglutaric acid	Unknown 06	0.238725	0.193738
Threonic acid	Fucose	0.238696	0.224005
Glutamate	Ornithine	0.238248	0.219556
Alanine	Asparagine	0.237742	0.221656
Unknown 06	Unknown 20	0.237658	0.235248
Arabitol	Similar to Tetradecanoic acid 1TMS	0.237616	0.20934
Glycolic acid	Octadecanoic acid	0.236634	0.257403
Erythritol	Arabitol	0.236049	0.249406
Maleic acid	Fructose	0.235196	0.239852
4-hydroxy-benzoic acid	Uracil	0.233958	0.21876
O-acetyl-serine	Putrescine	0.232292	0.255039
Fucose	Unknown 18	0.231749	0.217014
Proline	Unknown 03	0.231551	0.208451
Hexacosanoic acid	Unknown 01	0.230173	0.210818
Citric acid	Unknown 18	0.229722	0.255924
Glutamate	Raffinose	0.229459	0.244748
O-acetyl-serine	Glutamate	0.229172	0.2413
Proline	Raffinose	0.22747	0.215959
Proline	Unknown 12	0.227342	0.199012
Glycolic acid	Sucrose	0.225183	0.216022
Succinic acid	myo-inositol	0.224936	0.273159
Gluconic acid	Dehydroascorbic acid	0.224919	0.229679
Sinapic acid	Palmitic acid	0.224519	0.239581
Unknown 04	Unknown 13	0.224201	0.228233
Galactose	Uracil	0.224003	0.265279
Indole-3-acetonitrile	Hexacosanoic acid	0.223895	0.227269
Aspartate	4-Hydroxycinnamic acid	0.222929	0.195099
Citric acid	Sinapic acid	0.22282	0.235092
Benzoic acid	Citramalate	0.221509	0.241052
Fumaric acid	Benzoic acid	0.221284	0.235707
Isoleucine	Glutamate	0.220185	0.199057
Citramalate	Fucose	0.219787	0.199962
Uracil	Docosanoic acid	0.219746	0.205049
Indole-3-acetonitrile	Similar to Uric acid 4TMS	0.216739	0.220026
Similar to 2 Oxoglutaric acid	Unknown 07	0.216562	0.168996
Proline	Unknown 15	0.215883	0.197042
Mannitol	Galactose	0.215565	0.201305
Glutamate	Phenylalanine	0.215452	0.198529
Sinapic acid	Unknown 04	0.214794	0.212208
GABA	Similar to Adenine 2TMS	0.214503	0.181901
Erythritol	Unknown 16	0.214216	0.206342
Citramalate	Similar to 1,6 anhydro-beta-D-glucose	0.214175	0.207975
myo-inositol	Unknown 20	0.213611	0.210276
Unknown 02	Unknown 19	0.211898	0.192216
Methionine	Glucose	0.210897	0.207275
Dehydroascorbic acid dimer	Arabitol	0.210866	0.227753
O-acetyl-serine	Citric acid	0.208957	0.231087
Pyruvic acid	Fructose	0.208696	0.220656
Benzoic acid	Hexacosanoic acid	0.208361	0.193713
Malic acid	Unknown 18	0.208261	0.200442
Alanine	Citric acid	0.207554	0.183308
Arabinose	Similar to Adenine 2TMS	0.207438	0.189255
Similar to Uric acid 4TMS	Octacosanoic acid	0.205538	0.193602
Similar to Spermidine 5TMS	Unknown 12	0.204152	0.217739
Itaconic acid	Arabitol	0.204006	0.188091
Unknown 02	Unknown 20	0.198818	0.195124
Methionine	Galactose	0.195819	0.186461
Alanine	Sucrose	0.195345	0.226354
Proline	Gluconic acid	0.193571	0.175269
Glycerol	Similar to Uric acid 4TMS	0.193286	0.187858
4-Hydroxycinnamic acid	Octacosanoic acid	0.191683	0.180849
Glutamine	Fumaric acid	0.19074	0.185574
Citramalate	Palmitic acid	0.190288	0.226148
Shikimate	Putrescine	0.188807	0.254934
Aspartate	Glutamine	0.186129	0.223599
Proline	Ethanolamine	0.183092	0.17247
Glutamine	Tyrosine	-0.180911	-0.168569
Hydroxyproline	Mannitol	-0.181124	-0.189734
Alanine	Threonic acid	-0.181295	-0.169783
Succinic acid	Putrescine	-0.182097	-0.248639
Lysine	Fructose	-0.182606	-0.186683
Citrulline/Arginine	Unknown 18	-0.184191	-0.172137
Malic acid	Unknown 12	-0.184533	-0.218505
Gluconic acid	Unknown 11 (simiar to ribulose- 5-phosphate)	-0.185097	-0.194183
Lysine	Benzoic acid	-0.185281	-0.225497
Tyrosine	Putrescine	-0.186139	-0.248353
Tyrosine	Glucose	-0.186227	-0.181622
Glutamine	Hexacosanoic acid	-0.186642	-0.178726
Erythritol	Octadecanoic acid	-0.186965	-0.176328
Isoleucine	Glutamine	-0.187612	-0.175732
Glutamine	Unknown 17	-0.188535	-0.202012
Isoleucine	Benzoic acid	-0.189173	-0.228562
Mannitol	Docosanoic acid	-0.189671	-0.17544
Glucose	Octadecanoic acid	-0.18971	-0.185226
Alanine	Fumaric acid	-0.18988	-0.179805
Benzoic acid	Arabinose	-0.190142	-0.209517
Leucine	Putrescine	-0.190172	-0.259893
Asparagine	Putrescine	-0.190696	-0.226713
4-hydroxy-benzoic acid	Ethanolamine	-0.19073	-0.184403
Glutamate	Docosanoic acid	-0.190827	-0.202773
Glycine	Similar to Tetradecanoic acid 1TMS	-0.19109	-0.188503
Sucrose	Ethanolamine	-0.191249	-0.210741
Isoleucine	Glucose	-0.192061	-0.187609
Putrescine	Similar to Adenine 2TMS	-0.192149	-0.240745
Serine	Itaconic acid	-0.192243	-0.189318
Similar to Adenine	Putrescine	-0.192318	-0.240868
Fructose	Unknown 02	-0.192686	-0.199795
Lysine	Putrescine	-0.192874	-0.254735
Lactic acid	Ethanolamine	-0.193066	-0.195431
Arabinose	Putrescine	-0.193184	-0.224387
Similar to Tetradecanoic acid 1TMS	Similar to Spermidine 5TMS	-0.193275	-0.208502
Alanine	myo-inositol	-0.194182	-0.177191
Raffinose	Palmitic acid	-0.194219	-0.175968
Glycine	Unknown 06	-0.19453	-0.209827
Arabinose	Palmitic acid	-0.195139	-0.231746
Galactinol	Unknown 01	-0.195467	-0.182153
Glutamine	Octadecanoic acid	-0.195941	-0.185544
4-Hydroxycinnamic acid	Similar to 1,6 anhydro-beta-D-glucose	-0.196849	-0.190354
Glutamate	Sucrose	-0.197069	-0.180437
Glutamine	Unknown 15	-0.197679	-0.212843
Arabinose	Unknown 02	-0.197778	-0.175292
Nicotinic acid	Raffinose	-0.199275	-0.197317
Isoleucine	Putrescine	-0.199305	-0.260089
Malic acid	Unknown 08	-0.199531	-0.234683
Tyrosine	Benzoic acid	-0.20033	-0.24164
Glycine	Similar to Uridine 5 diphosphoglucose disodium salt	-0.200905	-0.20651
4-Hydroxycinnamic acid	Unknown 02	-0.201064	-0.17854
Citrulline/Arginine	Benzoic acid	-0.201083	-0.226586
Leucine	Glucose	-0.201264	-0.197395
GABA	O-acetyl-serine	-0.201455	-0.189435
Fumaric acid	Similar to Uridine 5 diphosphoglucose disodium salt	-0.202033	-0.214062
Isoleucine	Glycolic acid	-0.202038	-0.190167
Similar to 2 Oxoglutaric acid	Docosanoic acid	-0.202821	-0.189715
Fumaric acid	Unknown 06	-0.202958	-0.23186
Docosanoic acid	Unknown 06	-0.203646	-0.190033
Succinic acid	Galactinol	-0.203747	-0.186438
Glutamate	Itaconic acid	-0.204048	-0.224759
Lysine	Gluconic acid	-0.204509	-0.175212
Octadecanoic acid	Unknown 02	-0.204924	-0.165687
Raffinose	Hexacosanoic acid	-0.205125	-0.193937
Phenylalanine	Maleic acid	-0.20532	-0.172604
Glucose	Similar to Tetradecanoic acid 1TMS	-0.20554	-0.201963
Asparagine	Maleic acid	-0.206487	-0.181648
Erythritol	Palmitic acid	-0.207443	-0.196116
Citrulline/Arginine	Unknown 19	-0.207644	-0.193899
Leucine	Glycolic acid	-0.208093	-0.195564
Ethanolamine	Unknown 01	-0.209144	-0.196882
Valine	Glycolic acid	-0.20974	-0.197758
Isoleucine	Similar to 1,6 anhydro-beta-D-glucose	-0.21174	-0.20171
O-acetyl-serine	Succinic acid	-0.211771	-0.198384
Serine	Unknown 02	-0.211796	-0.226805
Fumaric acid	Unknown 07	-0.212655	-0.242874
Hexacosanoic acid	Unknown 02	-0.212888	-0.18733
Glycolic acid	Raffinose	-0.212951	-0.222476
GABA	Dehydroascorbic acid	-0.213875	-0.221663
Glutamine	Lysine	-0.213968	-0.202791
Leucine	Similar to 1,6 anhydro-beta-D-glucose	-0.214095	-0.203591
GABA	Maleic acid	-0.214383	-0.176387
Arabinose	Unknown 18	-0.214483	-0.205378
Lysine	Glucose	-0.21467	-0.210935
O-acetyl-serine	Phenylalanine	-0.215013	-0.204538
Glutamine	Unknown 16	-0.215216	-0.228717
Uracil	Unknown 19	-0.215466	-0.191546
GABA	Malic acid	-0.21558	-0.19959
Glycine	Octadecanoic acid	-0.215935	-0.213105
Similar to Adenine	Unknown 03	-0.216073	-0.184626
Phenylalanine	Putrescine	-0.216277	-0.263122
Glutamine	Similar to 1,6 anhydro-beta-D-glucose	-0.216675	-0.222861
Similar to Adenine 2TMS	Unknown 03	-0.216715	-0.185258
Arabinose	Glucose	-0.217295	-0.213979
Fucose	Octacosanoic acid	-0.217673	-0.199746
Citrulline/Arginine	Shikimate	-0.217754	-0.186208
Alanine	Fucose	-0.217838	-0.192328
Succinic acid	Glycolic acid	-0.217875	-0.205935
O-acetyl-serine	Lysine	-0.217975	-0.205363
O-acetyl-serine	Malic acid	-0.218024	-0.228182
O-acetyl-serine	Tyrosine	-0.218044	-0.205357
Phenylalanine	Unknown 18	-0.218646	-0.20572
Itaconic acid	Similar to 2 Oxoglutaric acid	-0.218671	-0.193412
Trehalose	Glycerol	-0.219017	-0.212636
Unknown 01	Unknown 20	-0.219703	-0.216254
Sucrose	Unknown 13	-0.219975	-0.223569
Similar to 1,6 anhydro-beta-D-glucose	Tetracosanoic acid	-0.220517	-0.214872
Fructose	Unknown 03	-0.220597	-0.226449
Tyrosine	Glycolic acid	-0.22087	-0.209405
Benzoic acid	Similar to Uric acid 4TMS	-0.221372	-0.243899
Methionine	Citric acid	-0.221696	-0.19958
Glycolic acid	Arabinose	-0.221965	-0.21503
Alanine	Unknown 06	-0.221994	-0.194164
Alanine	Unknown 19	-0.222099	-0.209414
Malic acid	Gluconic acid	-0.222216	-0.241836
Glycerol	Unknown 03	-0.222262	-0.215982
Alanine	Benzoic acid	-0.222356	-0.246605
Isoleucine	O-acetyl-serine	-0.222725	-0.210423
Pyruvic acid	Tetracosanoic acid	-0.222726	-0.198725
Octacosanoic acid	Unknown 12	-0.223401	-0.203673
Lysine	Glycolic acid	-0.224101	-0.212804
Ornithine	Unknown 08	-0.224157	-0.180416
Similar to Uric acid 4TMS	Docosanoic acid	-0.224174	-0.238396
Fumaric acid	Erythritol	-0.224355	-0.232234
Maltose	Palmitic acid	-0.224725	-0.229121
O-acetyl-serine	Uracil	-0.224869	-0.210969
Serine	Putrescine	-0.225192	-0.222892
Mannitol	Tetracosanoic acid	-0.225288	-0.206259
Valine	Dehydroascorbic acid dimer	-0.226031	-0.209348
Itaconic acid	Similar to Uridine 5 diphosphoglucose disodium salt	-0.226282	-0.213762
Citric acid	Unknown 13	-0.226399	-0.231005
Docosanoic acid	Unknown 07	-0.226753	-0.213755
Galactinol	Unknown 03	-0.227044	-0.252597
Similar to Uric acid 4TMS	Unknown 03	-0.227089	-0.205547
Galactinol	Similar to Adenine 2TMS	-0.227125	-0.213946
4-hydroxy-benzoic acid	Unknown 06	-0.227827	-0.214072
Glutamine	Gluconic acid	-0.228031	-0.24267
4-hydroxy-benzoic acid	Trehalose	-0.228164	-0.215871
Itaconic acid	myo-inositol	-0.228832	-0.213219
Dehydroascorbic acid dimer	Glycerol	-0.229588	-0.225664
Lysine	Threonic acid	-0.229642	-0.213756
Methionine	myo-inositol	-0.229711	-0.254005
Galactinol	Docosanoic acid	-0.230171	-0.224171
Erythritol	Unknown 03	-0.230498	-0.251331
Citrulline/Arginine	Maleic acid	-0.23063	-0.203597
Tetracosanoic acid	Unknown 12	-0.231025	-0.21194
Palmitic acid	Unknown 20	-0.231196	-0.228442
Asparagine	Benzoic acid	-0.231319	-0.254776
Serine	Unknown 01	-0.232622	-0.23023
Arabinose	Octadecanoic acid	-0.232659	-0.263687
Itaconic acid	Gluconic acid	-0.232966	-0.216206
Aspartate	Unknown 15	-0.233406	-0.193498
Unknown 01	Unknown 18	-0.233469	-0.220824
Threonine	Unknown 01	-0.233763	-0.242637
Serine	Fucose	-0.234368	-0.248291
Shikimate	Unknown 11 (simiar to ribulose- 5-phosphate)	-0.234495	-0.254319
Docosanoic acid	Unknown 08	-0.234584	-0.221731
Shikimate	Ethanolamine	-0.234731	-0.267645
Fumaric acid	Unknown 08	-0.234808	-0.266738
Lysine	Unknown 07	-0.234902	-0.186218
Glutamate	Unknown 03	-0.234972	-0.216724
Leucine	Glutamine	-0.235197	-0.224284
Tetracosanoic acid	Unknown 08	-0.235219	-0.216112
Leucine	O-acetyl-serine	-0.235408	-0.222736
Isoleucine	Unknown 04	-0.235429	-0.199242
Glucose	Similar to Adenine 2TMS	-0.235548	-0.232001
Similar to Adenine	Glucose	-0.235669	-0.232124
GABA	Glycolic acid	-0.236733	-0.226579
Raffinose	Docosanoic acid	-0.236995	-0.230594
Phenylalanine	Benzoic acid	-0.237114	-0.267701
Maltose	Uracil	-0.237144	-0.24688
Valine	Gluconic acid	-0.23771	-0.208986
Trehalose	Unknown 01	-0.237726	-0.208411
Leucine	Gluconic acid	-0.237767	-0.207004
Ornithine	Unknown 18	-0.23797	-0.223906
Valine	Similar to 1,6 anhydro-beta-D-glucose	-0.238311	-0.228946
Fructose	myo-inositol	-0.238412	-0.241623
Galactinol	Tetracosanoic acid	-0.238735	-0.230919
Lysine	Unknown 17	-0.238769	-0.212124
Lysine	myo-inositol	-0.239482	-0.214055
Phenylalanine	Unknown 04	-0.239628	-0.212144
Similar to Adenine	Similar to 1,6 anhydro-beta-D-glucose	-0.239683	-0.231364
Lysine	Unknown 08	-0.23989	-0.190392
Ornithine	Threonic acid	-0.241275	-0.227147
Shikimate	Erythritol	-0.241799	-0.270274
Gluconic acid	Arabitol	-0.241802	-0.225447
Citrulline/Arginine	Malic acid	-0.242115	-0.230122
Serine	Aspartate	-0.242376	-0.244716
Isoleucine	myo-inositol	-0.24239	-0.217542
Ornithine	Unknown 06	-0.242896	-0.202247
Malic acid	Similar to Uric acid 4TMS	-0.242938	-0.232335
Glutamate	Dehydroascorbic acid	-0.243457	-0.24689
Arabinose	Mannitol	-0.243761	-0.222397
Succinic acid	Maltose	-0.243762	-0.249981
Ethanolamine	Octadecanoic acid	-0.243895	-0.231557
Fructose	Uracil	-0.244253	-0.255378
4-hydroxy-benzoic acid	Unknown 12	-0.244472	-0.23106
Phenylalanine	Unknown 08	-0.244876	-0.209082
Valine	Unknown 18	-0.245131	-0.229651
Arabinose	Unknown 03	-0.245207	-0.227067
Mannitol	Similar to Uric acid 4TMS	-0.24528	-0.22036
Similar to Uric acid 4TMS	Tetracosanoic acid	-0.245924	-0.264628
Isoleucine	Similar to Uridine 5 diphosphoglucose disodium salt	-0.246053	-0.227153
Threonine	Benzoic acid	-0.246586	-0.252413
Arabitol	Unknown 16	-0.246824	-0.231514
Aspartate	Erythritol	-0.247274	-0.236827
Itaconic acid	Ethanolamine	-0.247338	-0.237975
4-Hydroxycinnamic acid	Similar to 2 Oxoglutaric acid	-0.247592	-0.227446
Arabitol	myo-inositol	-0.247657	-0.232615
Similar to Uridine 5 diphosphoglucose disodium salt	Palmitic acid	-0.24768	-0.228768
Lysine	Unknown 06	-0.247736	-0.201157
Maleic acid	Similar to Adenine 2TMS	-0.248229	-0.215377
beta-alanine	Unknown 18	-0.248336	-0.230268
Pyruvic acid	Octadecanoic acid	-0.248592	-0.195289
Galactose	Sinapic acid	-0.248604	-0.252675
Proline	Unknown 01	-0.24866	-0.228418
Uracil	Unknown 08	-0.248835	-0.183731
Isoleucine	Unknown 07	-0.249123	-0.202424
Similar to 2 Oxoglutaric acid	Similar to Tetradecanoic acid 1TMS	-0.249378	-0.199038
Benzoic acid	Ethanolamine	-0.249497	-0.240646
Glycolic acid	Unknown 15	-0.249762	-0.266114
GABA	Unknown 02	-0.250003	-0.210709
Tyrosine	Similar to Uridine 5 diphosphoglucose disodium salt	-0.250351	-0.231154
Serine	Unknown 03	-0.250386	-0.263099
Malic acid	Similar to Uridine 5 diphosphoglucose disodium salt	-0.250541	-0.265298
Citrulline/Arginine	Unknown 04	-0.250655	-0.227398
Asparagine	Malic acid	-0.250847	-0.240057
4-hydroxy-benzoic acid	Similar to Uridine 5 diphosphoglucose disodium salt	-0.251053	-0.24374
Phenylalanine	Dehydroascorbic acid dimer	-0.251515	-0.238949
4-Hydroxycinnamic acid	Unknown 07	-0.25172	-0.230318
Isoleucine	Threonic acid	-0.252	-0.237093
Uracil	Unknown 17	-0.25233	-0.219763
Valine	Unknown 04	-0.252369	-0.21509
Shikimate	Octadecanoic acid	-0.252528	-0.21313
Phenylalanine	Gluconic acid	-0.252658	-0.231723
Uracil	Unknown 02	-0.253373	-0.193671
Alanine	Dehydroascorbic acid	-0.253414	-0.258228
beta-alanine	myo-inositol	-0.253832	-0.218614
Asparagine	Unknown 02	-0.253845	-0.229064
Ethanolamine	Similar to Tetradecanoic acid 1TMS	-0.253966	-0.239336
Threonic acid	Dehydroascorbic acid dimer	-0.254253	-0.266171
Leucine	Similar to Uridine 5 diphosphoglucose disodium salt	-0.254319	-0.233883
Maltose	Similar to Tetradecanoic acid 1TMS	-0.254436	-0.262186
Serine	Benzoic acid	-0.254843	-0.252588
4-hydroxy-benzoic acid	Galactinol	-0.254989	-0.248873
4-Hydroxycinnamic acid	Galactose	-0.255653	-0.247964
Isoleucine	Unknown 08	-0.255669	-0.208306
Citric acid	Unknown 16	-0.255742	-0.233689
Raffinose	Similar to Tetradecanoic acid 1TMS	-0.255794	-0.238016
4-hydroxy-benzoic acid	Unknown 07	-0.255923	-0.242987
Glutamine	Arabinose	-0.255968	-0.249584
GABA	Dehydroascorbic acid dimer	-0.256108	-0.242156
Methionine	Similar to 1,6 anhydro-beta-D-glucose	-0.256144	-0.268781
beta-alanine	Similar to Uridine 5 diphosphoglucose disodium salt	-0.257344	-0.232954
Pyruvic acid	Hexacosanoic acid	-0.25769	-0.226019
Mannitol	Similar to Spermidine 5TMS	-0.257705	-0.25947
Citrulline/Arginine	Similar to Uridine 5 diphosphoglucose disodium salt	-0.258336	-0.245128
Docosanoic acid	Unknown 15	-0.258865	-0.24977
Itaconic acid	Galactose	-0.25905	-0.250362
Dehydroascorbic acid dimer	Docosanoic acid	-0.259184	-0.25324
4-Hydroxycinnamic acid	Fucose	-0.259833	-0.24075
Glutamate	4-hydroxy-benzoic acid	-0.259897	-0.273181
Phenylalanine	Unknown 06	-0.260325	-0.226868
Citric acid	Unknown 15	-0.260485	-0.235501
Benzoic acid	Mannitol	-0.262027	-0.238723
Valine	Mannitol	-0.26238	-0.214389
4-hydroxy-benzoic acid	Unknown 08	-0.262626	-0.249814
Ornithine	Mannitol	-0.2635	-0.223411
Lactic acid	myo-inositol	-0.263522	-0.268649
Valine	Threonic acid	-0.263539	-0.248551
Glycine	Threonic acid	-0.263742	-0.268666
Fumaric acid	Similar to Uric acid 4TMS	-0.263775	-0.255297
Glutamate	Nicotinic acid	-0.263902	-0.26957
Isoleucine	Unknown 06	-0.264005	-0.219455
Valine	Unknown 07	-0.264427	-0.215967
Aspartate	Similar to 1,6 anhydro-beta-D-glucose	-0.264505	-0.256791
4-Hydroxycinnamic acid	Galactinol	-0.265226	-0.256771
Octadecanoic acid	Unknown 06	-0.266055	-0.22912
Valine	Similar to Uridine 5 diphosphoglucose disodium salt	-0.26622	-0.247327
GABA	Benzoic acid	-0.26656	-0.30366
Similar to Adenine	Raffinose	-0.266638	-0.253093
Raffinose	Similar to Adenine 2TMS	-0.266785	-0.253232
Alanine	Ethanolamine	-0.267259	-0.257871
Leucine	Unknown 04	-0.267453	-0.228127
Tyrosine	Unknown 07	-0.267517	-0.220381
Glycine	Unknown 02	-0.267799	-0.284843
Tyrosine	Threonic acid	-0.26794	-0.253297
Leucine	Threonic acid	-0.26805	-0.252617
myo-inositol	Octacosanoic acid	-0.268863	-0.257593
Octadecanoic acid	Unknown 04	-0.269275	-0.240124
Alanine	Unknown 04	-0.269305	-0.248235
Alanine	Unknown 02	-0.269317	-0.243964
4-Hydroxycinnamic acid	Similar to Uric acid 4TMS	-0.269844	-0.291309
Threonine	Palmitic acid	-0.270184	-0.284524
Glutamine	Unknown 03	-0.270283	-0.292031
Citric acid	Unknown 08	-0.270291	-0.230235
Phenylalanine	Threonic acid	-0.270334	-0.258383
Similar to Adenine	Sucrose	-0.270463	-0.245809
Glutamate	4-Hydroxycinnamic acid	-0.270595	-0.28935
Asparagine	Unknown 18	-0.271095	-0.261417
Malic acid	Similar to 1,6 anhydro-beta-D-glucose	-0.271718	-0.280896
Benzoic acid	Unknown 02	-0.271891	-0.249633
Tyrosine	Unknown 18	-0.271956	-0.257634
Arabitol	Unknown 04	-0.272178	-0.252411
Lactic acid	Unknown 16	-0.272181	-0.27753
Phenylalanine	Similar to Uridine 5 diphosphoglucose disodium salt	-0.272302	-0.257667
Methionine	Unknown 01	-0.272486	-0.254186
Methionine	Benzoic acid	-0.272701	-0.259202
Citric acid	Unknown 06	-0.272849	-0.234781
Valine	Unknown 08	-0.273005	-0.22398
Ornithine	Fucose	-0.273052	-0.237897
Shikimate	Unknown 13	-0.273382	-0.283143
Dehydroascorbic acid dimer	Hexacosanoic acid	-0.273584	-0.263935
Threonic acid	Arabinose	-0.273867	-0.265398
Itaconic acid	Fucose	-0.274024	-0.251651
Tetracosanoic acid	Unknown 15	-0.274042	-0.261645
Serine	O-acetyl-serine	-0.2741	-0.277978
Tyrosine	Unknown 08	-0.274773	-0.227012
Dehydroascorbic acid dimer	Octadecanoic acid	-0.274997	-0.262072
Tyrosine	Unknown 17	-0.275213	-0.249845
Ethanolamine	Palmitic acid	-0.275551	-0.262756
Galactinol	Octadecanoic acid	-0.275784	-0.263409
Leucine	Unknown 07	-0.275961	-0.224151
4-hydroxy-benzoic acid	Similar to Uric acid 4TMS	-0.276026	-0.291598
Shikimate	Unknown 01	-0.276898	-0.242656
Glutamine	Docosanoic acid	-0.27712	-0.272747
Citrulline/Arginine	Unknown 17	-0.277256	-0.260335
Phenylalanine	myo-inositol	-0.277568	-0.258963
Benzoic acid	myo-inositol	-0.278147	-0.264422
Glutamine	Similar to Tetradecanoic acid 1TMS	-0.27834	-0.269196
Unknown 02	Unknown 11 (simiar to ribulose- 5-phosphate)	-0.2785	-0.29779
Serine	Trehalose	-0.278685	-0.292264
Aspartate	Galactinol	-0.278903	-0.263533
Glycine	Similar to 1,6 anhydro-beta-D-glucose	-0.279518	-0.282869
Serine	Shikimate	-0.280111	-0.29912
4-Hydroxycinnamic acid	Trehalose	-0.280302	-0.26287
Citrulline/Arginine	Unknown 02	-0.280561	-0.253611
Aspartate	Gluconic acid	-0.280591	-0.246954
Lysine	Dehydroascorbic acid dimer	-0.280652	-0.266246
Fumaric acid	Fucose	-0.281038	-0.308758
Lysine	Unknown 18	-0.28148	-0.267572
Similar to 2 Oxoglutaric acid	Tetracosanoic acid	-0.281838	-0.265754
O-acetyl-serine	Similar to Adenine 2TMS	-0.282489	-0.273054
O-acetyl-serine	Similar to Adenine	-0.282564	-0.273136
Tyrosine	Unknown 06	-0.282713	-0.237799
Phenylalanine	Similar to 1,6 anhydro-beta-D-glucose	-0.282742	-0.275505
Citric acid	Arabinose	-0.282959	-0.31675
Leucine	Unknown 08	-0.283014	-0.230462
Methionine	Palmitic acid	-0.283255	-0.260606
Glutamate	Pyruvic acid	-0.283609	-0.259894
Glucose	Similar to Uric acid 4TMS	-0.283706	-0.28085
Glucose	Similar to 1,6 anhydro-beta-D-glucose	-0.284011	-0.287831
Valine	myo-inositol	-0.284088	-0.259834
Isoleucine	Unknown 18	-0.284188	-0.27053
Isoleucine	Dehydroascorbic acid dimer	-0.285181	-0.271099
Itaconic acid	Raffinose	-0.285514	-0.275275
Hydroxyproline	Palmitic acid	-0.285696	-0.291316
Glucose	Unknown 17	-0.285718	-0.295296
Succinic acid	Dehydroascorbic acid dimer	-0.28636	-0.271608
Lactic acid	Unknown 15	-0.28665	-0.293257
Valine	Unknown 06	-0.286706	-0.240991
Citric acid	Unknown 03	-0.287008	-0.256061
Tyrosine	Dehydroascorbic acid dimer	-0.287163	-0.272904
Benzoic acid	Unknown 15	-0.287647	-0.272248
Threonine	Putrescine	-0.287938	-0.299881
Palmitic acid	Unknown 19	-0.288696	-0.271913
Docosanoic acid	Unknown 16	-0.288756	-0.280853
Sucrose	Similar to Tetradecanoic acid 1TMS	-0.28935	-0.255504
Similar to Adenine	Unknown 06	-0.289368	-0.255216
Similar to Adenine 2TMS	Unknown 06	-0.289416	-0.255225
beta-alanine	Gluconic acid	-0.289442	-0.253342
Proline	Benzoic acid	-0.289487	-0.275482
Arabinose	Similar to 2 Oxoglutaric acid	-0.289668	-0.27114
Threonic acid	Galactinol	-0.291853	-0.303749
Fucose	Octadecanoic acid	-0.29206	-0.259889
Leucine	Unknown 06	-0.292191	-0.242967
Pyruvic acid	4-Hydroxycinnamic acid	-0.292427	-0.268781
Glutamine	Tetracosanoic acid	-0.292837	-0.287365
4-hydroxy-benzoic acid	Raffinose	-0.293154	-0.286909
Itaconic acid	Galactinol	-0.293278	-0.284035
Leucine	Dehydroascorbic acid dimer	-0.29328	-0.278589
Succinic acid	Fructose	-0.294363	-0.303172
Similar to Adenine	Unknown 02	-0.294656	-0.261467
Glycolic acid	Unknown 16	-0.294684	-0.30956
Gluconic acid	Similar to Adenine 2TMS	-0.294709	-0.273902
Gluconic acid	Similar to Adenine	-0.294734	-0.273948
Hydroxyproline	Pyruvic acid	-0.295047	-0.319062
Similar to Adenine 2TMS	Unknown 02	-0.295173	-0.261969
Glutamate	Hexacosanoic acid	-0.295687	-0.31736
Glycine	Unknown 03	-0.296512	-0.31052
Threonine	Octadecanoic acid	-0.296609	-0.308063
Itaconic acid	Similar to Uric acid 4TMS	-0.296627	-0.322075
Tyrosine	Malic acid	-0.296879	-0.281918
Mannitol	Unknown 01	-0.297438	-0.265225
Alanine	Gluconic acid	-0.297996	-0.282009
Proline	Octadecanoic acid	-0.298054	-0.277537
beta-alanine	Fumaric acid	-0.298095	-0.287873
Tyrosine	Maleic acid	-0.298189	-0.258727
GABA	Unknown 12	-0.298299	-0.259475
Lactic acid	Unknown 04	-0.299621	-0.30883
Aspartate	Unknown 06	-0.29971	-0.239438
Serine	Threonic acid	-0.299997	-0.304973
Raffinose	Tetracosanoic acid	-0.300373	-0.292589
Pyruvic acid	Similar to Uric acid 4TMS	-0.301314	-0.273184
Octadecanoic acid	Unknown 16	-0.301804	-0.281878
Glutamate	Tetracosanoic acid	-0.301882	-0.318899
beta-alanine	Similar to 2 Oxoglutaric acid	-0.302184	-0.238609
Octadecanoic acid	Unknown 08	-0.302296	-0.265596
Aspartate	Galactose	-0.302542	-0.291556
Ornithine	Unknown 17	-0.30288	-0.281404
Galactose	Putrescine	-0.303758	-0.293432
Valine	Maleic acid	-0.304503	-0.264519
Pyruvic acid	Itaconic acid	-0.304811	-0.275517
Uracil	Unknown 04	-0.305177	-0.262358
Methionine	Putrescine	-0.305288	-0.285791
Leucine	Unknown 17	-0.305388	-0.279333
Lactic acid	Unknown 12	-0.306128	-0.320839
Galactinol	Palmitic acid	-0.306343	-0.293582
Itaconic acid	Unknown 06	-0.306863	-0.283844
myo-inositol	Glycerol	-0.306911	-0.302677
4-Hydroxycinnamic acid	Unknown 12	-0.307282	-0.288029
Similar to Uridine 5 diphosphoglucose disodium salt	Similar to Tetradecanoic acid 1TMS	-0.30746	-0.289113
Citrulline/Arginine	Similar to 1,6 anhydro-beta-D-glucose	-0.30756	-0.301217
beta-alanine	O-acetyl-serine	-0.30763	-0.300644
Malic acid	Erythritol	-0.30979	-0.319887
Isoleucine	Mannitol	-0.309821	-0.267429
Similar to Adenine	Unknown 08	-0.310143	-0.275522
Similar to Adenine 2TMS	Unknown 08	-0.310202	-0.275541
Arabinose	Trehalose	-0.310213	-0.293785
Ornithine	myo-inositol	-0.310279	-0.290005
Lysine	Mannitol	-0.310372	-0.267034
Alanine	Unknown 03	-0.310378	-0.289738
Aspartate	Similar to Uridine 5 diphosphoglucose disodium salt	-0.310443	-0.290979
Glycolic acid	Unknown 20	-0.310916	-0.315062
Phenylalanine	Unknown 17	-0.311163	-0.292685
Itaconic acid	Unknown 07	-0.311251	-0.28796
4-hydroxy-benzoic acid	Unknown 15	-0.311543	-0.302747
beta-alanine	Threonic acid	-0.311734	-0.298875
Methionine	Octadecanoic acid	-0.311857	-0.293161
Citrulline/Arginine	Sucrose	-0.312025	-0.293031
Isoleucine	Malic acid	-0.31216	-0.297982
Unknown 01	Unknown 02	-0.312169	-0.2817
Glucose	Ethanolamine	-0.312368	-0.317722
Citric acid	Unknown 07	-0.312657	-0.275802
Isoleucine	Maleic acid	-0.312678	-0.275269
Succinic acid	Mannitol	-0.312769	-0.266004
Alanine	Unknown 16	-0.31332	-0.298597
4-hydroxy-benzoic acid	Dehydroascorbic acid dimer	-0.313337	-0.307534
Similar to Adenine	Unknown 07	-0.313997	-0.280278
Similar to Adenine 2TMS	Unknown 07	-0.314159	-0.280406
Octadecanoic acid	Unknown 15	-0.314968	-0.292655
Valine	Unknown 17	-0.315365	-0.291265
beta-alanine	Unknown 04	-0.315485	-0.26634
Tyrosine	Mannitol	-0.315672	-0.272178
Citrulline/Arginine	Pyruvic acid	-0.316284	-0.282676
Similar to Adenine	Unknown 19	-0.316922	-0.303236
Dehydroascorbic acid dimer	Tetracosanoic acid	-0.31721	-0.309973
Serine	Citramalate	-0.317523	-0.324162
Succinic acid	Maleic acid	-0.317538	-0.27661
Itaconic acid	Trehalose	-0.31759	-0.297926
Similar to Adenine 2TMS	Unknown 19	-0.317801	-0.304127
Asparagine	Similar to 2 Oxoglutaric acid	-0.318006	-0.296468
Benzoic acid	Unknown 08	-0.318275	-0.29679
Benzoic acid	Unknown 06	-0.318424	-0.297651
Gluconic acid	Unknown 01	-0.318721	-0.299611
Similar to Adenine	Maltose	-0.318873	-0.32313
Hydroxyproline	Aspartate	-0.319102	-0.334289
Unknown 03	Unknown 11 (simiar to ribulose- 5-phosphate)	-0.319162	-0.335311
Lactic acid	Dehydroascorbic acid dimer	-0.319199	-0.322459
Maltose	Similar to Adenine 2TMS	-0.319585	-0.323867
Shikimate	Palmitic acid	-0.319588	-0.276141
Leucine	Unknown 18	-0.319765	-0.306734
Succinic acid	Fucose	-0.320073	-0.279398
Tetracosanoic acid	Unknown 16	-0.320075	-0.309637
Aspartate	Unknown 08	-0.320164	-0.258289
Glutamine	4-hydroxy-benzoic acid	-0.320303	-0.315997
Fucose	Unknown 01	-0.320983	-0.293104
Citric acid	Erythritol	-0.321202	-0.313583
GABA	Fucose	-0.322479	-0.289792
Citric acid	Unknown 02	-0.322796	-0.288146
Itaconic acid	Unknown 08	-0.323032	-0.299883
Proline	Similar to Tetradecanoic acid 1TMS	-0.32343	-0.297775
Glutamine	Itaconic acid	-0.324214	-0.317876
Similar to Tetradecanoic acid 1TMS	Unknown 02	-0.324956	-0.277735
beta-alanine	Maleic acid	-0.325473	-0.26766
Octadecanoic acid	Unknown 07	-0.325781	-0.291104
Lactic acid	Galactose	-0.325928	-0.32866
Valine	Malic acid	-0.326206	-0.312169
Asparagine	Unknown 03	-0.326524	-0.30733
Valine	Fucose	-0.32768	-0.289133
Benzoic acid	Galactinol	-0.327775	-0.319466
Galactinol	Similar to Tetradecanoic acid 1TMS	-0.328155	-0.315646
Succinic acid	Unknown 18	-0.329157	-0.316622
Succinic acid	Similar to 2 Oxoglutaric acid	-0.329801	-0.287821
Glycine	Unknown 17	-0.330229	-0.339416
Succinic acid	Trehalose	-0.331043	-0.294094
Ornithine	Maleic acid	-0.332073	-0.299706
Lysine	Maleic acid	-0.332588	-0.295471
GABA	Unknown 03	-0.332884	-0.303322
Benzoic acid	Unknown 16	-0.332926	-0.320039
Citramalate	Similar to Uric acid 4TMS	-0.333187	-0.322252
Lysine	Unknown 02	-0.334504	-0.294236
Aspartate	Unknown 02	-0.33475	-0.279238
Lysine	Malic acid	-0.335321	-0.321807
Hydroxyproline	Citramalate	-0.336051	-0.339778
Benzoic acid	Unknown 07	-0.336106	-0.315693
Malic acid	Fucose	-0.336574	-0.370057
4-hydroxy-benzoic acid	Unknown 16	-0.336913	-0.329185
Phenylalanine	Similar to 2 Oxoglutaric acid	-0.336946	-0.308789
Phenylalanine	Fucose	-0.336982	-0.309887
4-Hydroxycinnamic acid	Raffinose	-0.337265	-0.328985
Aspartate	Unknown 17	-0.338265	-0.3105
Aspartate	Unknown 07	-0.338998	-0.280525
Maleic acid	Octadecanoic acid	-0.339431	-0.309367
Unknown 01	Unknown 17	-0.339839	-0.3221
Ornithine	Unknown 02	-0.339859	-0.305248
Leucine	Maleic acid	-0.340576	-0.29966
Similar to 2 Oxoglutaric acid	Hexacosanoic acid	-0.34196	-0.322075
4-Hydroxycinnamic acid	Unknown 15	-0.342286	-0.329449
Arabitol	Unknown 03	-0.343047	-0.324672
Alanine	Similar to Uridine 5 diphosphoglucose disodium salt	-0.343096	-0.332139
Threonic acid	Erythritol	-0.343548	-0.353253
Lactic acid	Galactinol	-0.343783	-0.347012
Alanine	Unknown 15	-0.344342	-0.328547
Alanine	Nicotinic acid	-0.34471	-0.353101
Glutamine	4-Hydroxycinnamic acid	-0.344773	-0.339264
Leucine	Mannitol	-0.344856	-0.298598
Fructose	Unknown 17	-0.34511	-0.349708
Proline	Citric acid	-0.34514	-0.325505
beta-alanine	Unknown 17	-0.345402	-0.316671
GABA	Fumaric acid	-0.345762	-0.336336
Citrulline/Arginine	Trehalose	-0.347024	-0.325772
Proline	Aspartate	-0.347422	-0.320377
Aspartate	Unknown 04	-0.347652	-0.306294
Dehydroascorbic acid dimer	Unknown 01	-0.348052	-0.337541
Maleic acid	Palmitic acid	-0.350296	-0.314764
4-Hydroxycinnamic acid	Mannitol	-0.350309	-0.333011
Isoleucine	Unknown 02	-0.350848	-0.312444
Benzoic acid	Unknown 17	-0.351468	-0.338675
Leucine	Malic acid	-0.35266	-0.339354
Itaconic acid	Unknown 12	-0.355038	-0.33352
Similar to Tetradecanoic acid 1TMS	Unknown 06	-0.355702	-0.309536
Citramalate	Erythritol	-0.355982	-0.368328
Proline	Arabitol	-0.356475	-0.343129
Octadecanoic acid	Unknown 12	-0.356819	-0.323556
Phenylalanine	Unknown 02	-0.357783	-0.329573
Lysine	Fucose	-0.358533	-0.32295
Citramalate	Unknown 11 (simiar to ribulose- 5-phosphate)	-0.358729	-0.366863
Glycolic acid	Unknown 19	-0.359814	-0.371501
Glycolic acid	Similar to Uric acid 4TMS	-0.36042	-0.35443
Asparagine	Trehalose	-0.361029	-0.342738
Asparagine	Fumaric acid	-0.36104	-0.353688
Unknown 01	Unknown 06	-0.362029	-0.333354
Maleic acid	Uracil	-0.362802	-0.317061
Itaconic acid	Dehydroascorbic acid dimer	-0.363571	-0.355031
Itaconic acid	Mannitol	-0.363868	-0.343013
Gluconic acid	Similar to Tetradecanoic acid 1TMS	-0.364669	-0.339756
Citrulline/Arginine	Unknown 03	-0.365162	-0.34476
Glutamine	myo-inositol	-0.367849	-0.383056
GABA	Trehalose	-0.367891	-0.33951
Malic acid	Uracil	-0.368551	-0.356185
Tyrosine	Unknown 02	-0.369399	-0.330817
Succinic acid	Unknown 12	-0.369814	-0.325998
Glutamate	Glycolic acid	-0.369878	-0.364493
Phenylalanine	Fumaric acid	-0.370071	-0.361737
Galactose	Octadecanoic acid	-0.370696	-0.36217
Leucine	Unknown 02	-0.370751	-0.328085
Hydroxyproline	Putrescine	-0.371371	-0.377179
Succinic acid	Fumaric acid	-0.371576	-0.362854
Dehydroascorbic acid dimer	Uracil	-0.372985	-0.362275
Pyruvic acid	Palmitic acid	-0.373037	-0.319245
4-Hydroxycinnamic acid	Unknown 16	-0.374108	-0.363117
Fumaric acid	Uracil	-0.374148	-0.366832
Threonic acid	Unknown 11 (simiar to ribulose- 5-phosphate)	-0.374206	-0.380556
Trehalose	Palmitic acid	-0.374711	-0.343123
Isoleucine	Fucose	-0.375049	-0.341123
Valine	Unknown 02	-0.376985	-0.337982
Unknown 01	Unknown 12	-0.377361	-0.348604
Glutamine	Similar to Adenine	-0.377425	-0.371199
Glutamine	Similar to Adenine 2TMS	-0.377531	-0.371307
Isoleucine	Similar to 2 Oxoglutaric acid	-0.380434	-0.345275
Malic acid	Unknown 16	-0.380435	-0.401322
Tyrosine	Similar to 2 Oxoglutaric acid	-0.380569	-0.344244
Palmitic acid	Unknown 02	-0.381265	-0.344471
Arabitol	Unknown 07	-0.381711	-0.361823
Pyruvic acid	Unknown 01	-0.381819	-0.345755
Unknown 01	Unknown 08	-0.383117	-0.354323
Lysine	Similar to 2 Oxoglutaric acid	-0.383505	-0.347741
Fumaric acid	Unknown 16	-0.383914	-0.401936
Arabitol	Unknown 17	-0.383931	-0.371136
Aspartate	Unknown 03	-0.384557	-0.343583
Similar to Tetradecanoic acid 1TMS	Unknown 08	-0.385302	-0.33883
Citramalate	Galactose	-0.386214	-0.400709
Citrulline/Arginine	myo-inositol	-0.38635	-0.372567
Mannitol	Uracil	-0.387751	-0.33719
Citric acid	Maleic acid	-0.387946	-0.358997
Aspartate	Pyruvic acid	-0.38846	-0.308558
Similar to Tetradecanoic acid 1TMS	Unknown 07	-0.389745	-0.344742
Unknown 01	Unknown 15	-0.389893	-0.371703
Benzoic acid	Unknown 04	-0.389911	-0.374571
Citric acid	Unknown 12	-0.390149	-0.357326
Ornithine	Malic acid	-0.390575	-0.379487
Lysine	Unknown 03	-0.390729	-0.359921
Palmitic acid	Unknown 17	-0.39154	-0.371411
Ornithine	Unknown 03	-0.391819	-0.364812
Unknown 01	Unknown 04	-0.391934	-0.369892
Tyrosine	Fucose	-0.39453	-0.360601
Citrulline/Arginine	Unknown 12	-0.394564	-0.371554
Citrulline/Arginine	Similar to 2 Oxoglutaric acid	-0.394789	-0.373344
Hexacosanoic acid	Unknown 19	-0.395108	-0.385932
4-Hydroxycinnamic acid	Unknown 17	-0.396425	-0.385626
Unknown 01	Unknown 07	-0.397948	-0.370421
Itaconic acid	Unknown 15	-0.399925	-0.386098
Indole-3-acetonitrile	Unknown 19	-0.399954	-0.40343
Proline	Palmitic acid	-0.400173	-0.380433
Citrulline/Arginine	Fumaric acid	-0.40055	-0.393314
Succinic acid	Citramalate	-0.401099	-0.386194
Threonine	Shikimate	-0.401538	-0.408439
Leucine	Fucose	-0.403073	-0.366246
Tyrosine	Fumaric acid	-0.403172	-0.395426
Asparagine	Pyruvic acid	-0.404088	-0.382515
Alanine	Unknown 12	-0.404113	-0.383555
Phenylalanine	Unknown 12	-0.404204	-0.376929
Arabitol	Unknown 08	-0.405118	-0.386007
Phenylalanine	Sucrose	-0.405582	-0.386579
Uracil	Similar to 2 Oxoglutaric acid	-0.406116	-0.361611
Ascorbic acid	Unknown 02	-0.407381	-0.410989
Ornithine	Unknown 12	-0.407838	-0.375151
Isoleucine	Unknown 03	-0.408001	-0.378681
Dehydroascorbic acid dimer	4-Hydroxycinnamic acid	-0.408283	-0.401293
Leucine	Unknown 03	-0.410485	-0.377588
Glycolic acid	Unknown 18	-0.411752	-0.422098
Alanine	Citramalate	-0.4138	-0.403584
Gluconic acid	Palmitic acid	-0.413937	-0.393673
Unknown 01	Unknown 16	-0.413955	-0.398676
Itaconic acid	Unknown 16	-0.41399	-0.401928
Succinic acid	Malic acid	-0.41568	-0.40503
Docosanoic acid	Unknown 17	-0.41623	-0.410019
Lysine	Unknown 12	-0.416728	-0.379315
Threonic acid	Arabitol	-0.417703	-0.410175
Sucrose	Similar to Uric acid 4TMS	-0.418104	-0.404364
Similar to Adenine	Unknown 17	-0.418111	-0.401852
Similar to Adenine 2TMS	Unknown 17	-0.418669	-0.402412
Fucose	Uracil	-0.419283	-0.378163
Fumaric acid	Unknown 15	-0.419329	-0.440604
Maleic acid	Similar to Tetradecanoic acid 1TMS	-0.419437	-0.382563
Nicotinic acid	Unknown 04	-0.41954	-0.421885
Isoleucine	Fumaric acid	-0.420297	-0.413029
Tyrosine	Unknown 03	-0.422494	-0.393046
Leucine	Similar to 2 Oxoglutaric acid	-0.423867	-0.386586
Phenylalanine	Shikimate	-0.424135	-0.397609
Palmitic acid	Unknown 06	-0.425416	-0.390463
Mannitol	Similar to Tetradecanoic acid 1TMS	-0.426695	-0.385007
Ornithine	Similar to 2 Oxoglutaric acid	-0.42687	-0.398003
Galactose	Palmitic acid	-0.427074	-0.420172
Similar to Tetradecanoic acid 1TMS	Unknown 18	-0.428211	-0.419984
Alanine	Similar to 2 Oxoglutaric acid	-0.428995	-0.410644
Valine	Unknown 12	-0.42909	-0.391153
Isoleucine	Unknown 12	-0.42923	-0.393472
Alanine	Similar to 1,6 anhydro-beta-D-glucose	-0.43082	-0.426345
Asparagine	Shikimate	-0.434253	-0.416067
Nicotinic acid	Mannitol	-0.434588	-0.441009
Uracil	Unknown 18	-0.434643	-0.428139
Similar to Adenine	Unknown 16	-0.434709	-0.419364
Similar to Adenine 2TMS	Unknown 16	-0.435178	-0.419833
Aspartate	Ethanolamine	-0.435721	-0.431874
Mannitol	Palmitic acid	-0.435733	-0.400905
Tyrosine	Unknown 12	-0.436076	-0.399486
Valine	Fumaric acid	-0.436276	-0.429791
Benzoic acid	Galactose	-0.436369	-0.430357
Lysine	Fumaric acid	-0.436833	-0.430197
Threonine	Citric acid	-0.43694	-0.452154
Phenylalanine	Unknown 03	-0.437592	-0.416383
Pyruvic acid	Arabinose	-0.438285	-0.425864
Valine	Similar to 2 Oxoglutaric acid	-0.439398	-0.405796
Trehalose	Uracil	-0.439413	-0.403548
Aspartate	Unknown 12	-0.439588	-0.390078
Leucine	Fumaric acid	-0.439837	-0.434075
Valine	Unknown 03	-0.439865	-0.410757
Asparagine	Sucrose	-0.442354	-0.428708
Citric acid	Galactose	-0.442931	-0.436165
Dehydroascorbic acid dimer	Palmitic acid	-0.443056	-0.434285
myo-inositol	Similar to Tetradecanoic acid 1TMS	-0.44471	-0.426493
Fumaric acid	Arabinose	-0.445107	-0.439511
GABA	Pyruvic acid	-0.445729	-0.406629
Glycolic acid	Unknown 17	-0.445897	-0.463239
Arabitol	Unknown 06	-0.446491	-0.42959
Arabitol	Unknown 02	-0.446853	-0.430148
Itaconic acid	Unknown 19	-0.451017	-0.442535
beta-alanine	Unknown 07	-0.451436	-0.397788
Similar to Tetradecanoic acid 1TMS	Unknown 19	-0.45149	-0.440666
Glycolic acid	Unknown 04	-0.452352	-0.477362
4-Hydroxycinnamic acid	Unknown 19	-0.454338	-0.446933
Palmitic acid	Unknown 08	-0.454599	-0.41977
Phenylalanine	Trehalose	-0.455148	-0.434369
Phenylalanine	Pyruvic acid	-0.456482	-0.426975
beta-alanine	Unknown 06	-0.456665	-0.405674
Tetracosanoic acid	Unknown 17	-0.456893	-0.448552
Shikimate	Similar to Tetradecanoic acid 1TMS	-0.457562	-0.416642
Similar to Tetradecanoic acid 1TMS	Unknown 16	-0.458121	-0.440062
Ornithine	Trehalose	-0.458933	-0.434588
Leucine	Unknown 12	-0.460223	-0.421286
GABA	Sucrose	-0.462159	-0.442394
myo-inositol	Palmitic acid	-0.462476	-0.446173
Trehalose	Similar to Tetradecanoic acid 1TMS	-0.465463	-0.434631
Citric acid	Ethanolamine	-0.467439	-0.460581
Citramalate	Uracil	-0.467817	-0.45671
Malic acid	Arabinose	-0.468037	-0.461456
Docosanoic acid	Unknown 19	-0.468692	-0.464027
Malic acid	Unknown 15	-0.469101	-0.494568
Alanine	Unknown 17	-0.469594	-0.457965
Ornithine	Fumaric acid	-0.470393	-0.464277
beta-alanine	Unknown 08	-0.470737	-0.417609
Aspartate	Similar to 2 Oxoglutaric acid	-0.471212	-0.430459
Similar to Adenine	Shikimate	-0.472276	-0.446372
Shikimate	Similar to Uric acid 4TMS	-0.472304	-0.456701
Shikimate	Similar to Adenine 2TMS	-0.472469	-0.446539
Similar to Tetradecanoic acid 1TMS	Unknown 15	-0.472709	-0.451534
Pyruvic acid	Similar to Adenine 2TMS	-0.473096	-0.441952
Pyruvic acid	Similar to Adenine	-0.473219	-0.442145
Palmitic acid	Unknown 07	-0.474057	-0.441211
Valine	Trehalose	-0.474135	-0.446456
Fucose	Similar to Tetradecanoic acid 1TMS	-0.474363	-0.44123
beta-alanine	Unknown 12	-0.47484	-0.4233
Uracil	Unknown 12	-0.476682	-0.432723
beta-alanine	Sucrose	-0.479506	-0.454518
Hydroxyproline	Citric acid	-0.479816	-0.487972
Citric acid	myo-inositol	-0.480122	-0.465669
Glutamine	Uracil	-0.480408	-0.482962
beta-alanine	Unknown 03	-0.48119	-0.446147
Similar to Adenine	Unknown 15	-0.484623	-0.46857
Similar to Adenine 2TMS	Unknown 15	-0.484999	-0.468943
Valine	Sucrose	-0.485144	-0.463702
Aspartate	Maleic acid	-0.48598	-0.448755
Aspartate	myo-inositol	-0.48823	-0.472686
Hexacosanoic acid	Unknown 04	-0.488303	-0.475147
Lysine	Trehalose	-0.488591	-0.462461
Similar to Adenine	Trehalose	-0.489571	-0.468875
Trehalose	Similar to Adenine 2TMS	-0.489994	-0.469291
Fucose	Palmitic acid	-0.490197	-0.46241
Valine	Shikimate	-0.491405	-0.457166
beta-alanine	Unknown 02	-0.4926	-0.447399
beta-alanine	Fucose	-0.492773	-0.4534
Itaconic acid	Unknown 17	-0.493374	-0.482719
beta-alanine	Citramalate	-0.495898	-0.491008
Ornithine	Shikimate	-0.4969	-0.468979
4-hydroxy-benzoic acid	Unknown 17	-0.497338	-0.491839
Docosanoic acid	Unknown 04	-0.499932	-0.495073
Hydroxyproline	Sucrose	-0.500944	-0.510478
Isoleucine	Trehalose	-0.502827	-0.477925
Tyrosine	Trehalose	-0.503111	-0.477505
beta-alanine	Mannitol	-0.503602	-0.456979
Dehydroascorbic acid dimer	Similar to Adenine	-0.506355	-0.499232
Dehydroascorbic acid dimer	Similar to Adenine 2TMS	-0.506386	-0.499264
Similar to Tetradecanoic acid 1TMS	Unknown 17	-0.506464	-0.490192
Palmitic acid	Unknown 04	-0.509624	-0.486646
Serine	Citric acid	-0.510372	-0.514449
Mannitol	Similar to Adenine 2TMS	-0.512885	-0.489684
Dehydroascorbic acid dimer	Similar to Tetradecanoic acid 1TMS	-0.512939	-0.508023
Similar to Adenine	Mannitol	-0.513149	-0.489995
GABA	Shikimate	-0.516301	-0.489572
4-hydroxy-benzoic acid	Unknown 19	-0.516905	-0.512416
Similar to Adenine	Unknown 12	-0.520907	-0.497813
Similar to Adenine 2TMS	Unknown 12	-0.521328	-0.498222
Pyruvic acid	Similar to Tetradecanoic acid 1TMS	-0.522362	-0.473035
Shikimate	Arabinose	-0.523371	-0.513176
GABA	Citramalate	-0.524789	-0.514914
Leucine	Trehalose	-0.526266	-0.499841
Ornithine	Pyruvic acid	-0.526874	-0.495085
Similar to Adenine	Fucose	-0.528395	-0.508031
Fucose	Similar to Adenine 2TMS	-0.528856	-0.508487
Ornithine	Sucrose	-0.529635	-0.512414
Asparagine	Citramalate	-0.533676	-0.525877
Palmitic acid	Unknown 16	-0.540211	-0.526574
beta-alanine	Trehalose	-0.542614	-0.513226
Hydroxyproline	Shikimate	-0.542891	-0.56442
Tetracosanoic acid	Unknown 19	-0.549557	-0.544133
Tyrosine	Sucrose	-0.550366	-0.532256
Valine	Pyruvic acid	-0.551395	-0.512158
Arabinose	Sucrose	-0.55399	-0.545275
Hexacosanoic acid	Unknown 18	-0.554233	-0.548802
Isoleucine	Sucrose	-0.555468	-0.537927
Palmitic acid	Unknown 15	-0.555703	-0.539847
Citrulline/Arginine	Citramalate	-0.570157	-0.562443
Palmitic acid	Unknown 12	-0.570572	-0.54356
Pyruvic acid	Succinic acid	-0.571166	-0.531345
Isoleucine	Pyruvic acid	-0.573944	-0.540187
Similar to Adenine	Unknown 18	-0.581858	-0.576805
Similar to Adenine 2TMS	Unknown 18	-0.582473	-0.577437
Lysine	Sucrose	-0.585183	-0.56877
Lysine	Pyruvic acid	-0.585624	-0.551778
Similar to Tetradecanoic acid 1TMS	Unknown 12	-0.586743	-0.556087
Tyrosine	Pyruvic acid	-0.58893	-0.554799
Citramalate	Arabinose	-0.58942	-0.583452
Itaconic acid	Unknown 18	-0.590812	-0.585846
Similar to Adenine	Unknown 04	-0.591499	-0.575861
Isoleucine	Shikimate	-0.591612	-0.565772
Leucine	Sucrose	-0.591661	-0.574849
Similar to Adenine 2TMS	Unknown 04	-0.592677	-0.577068
Similar to Tetradecanoic acid 1TMS	Unknown 04	-0.594019	-0.57327
Tyrosine	Shikimate	-0.599684	-0.573402
Lysine	Shikimate	-0.607962	-0.582537
Sucrose	Uracil	-0.608387	-0.59273
beta-alanine	Shikimate	-0.616832	-0.58121
Tetracosanoic acid	Unknown 04	-0.617247	-0.61147
Succinic acid	Sucrose	-0.618875	-0.603619
4-hydroxy-benzoic acid	Unknown 18	-0.624162	-0.621072
Phenylalanine	Citramalate	-0.626535	-0.619601
Lysine	Citramalate	-0.627041	-0.620948
Leucine	Pyruvic acid	-0.629466	-0.593706
Isoleucine	Citramalate	-0.634551	-0.628563
Tyrosine	Citramalate	-0.637499	-0.631892
Leucine	Shikimate	-0.63758	-0.611096
Valine	Citramalate	-0.645637	-0.640572
Itaconic acid	Unknown 04	-0.646226	-0.637242
Ornithine	Citramalate	-0.649794	-0.643671
4-Hydroxycinnamic acid	Unknown 04	-0.654731	-0.648187
Leucine	Citramalate	-0.658233	-0.6548
4-Hydroxycinnamic acid	Unknown 18	-0.66244	-0.658702
Succinic acid	Shikimate	-0.662976	-0.639226
beta-alanine	Pyruvic acid	-0.669614	-0.619101
Tetracosanoic acid	Unknown 18	-0.670634	-0.667261
Pyruvic acid	Uracil	-0.68336	-0.644859
Shikimate	Uracil	-0.698658	-0.673797

## Sheet: Supplemental Table 10
Supplemental Table 10 – List of fully annotated metabolite pairs identified with the TPC approach with the A. thaliana data set
Metabolite 1	Metabolite 2	Pearson correlation	Partial Correlation
Isoleucine	Glycerol	0.600826	0.605767
Lysine	Glycerol	0.596401	0.601683
Tyrosine	Glycerol	0.590257	0.595587
Leucine	Glycerol	0.489141	0.493189
Asparagine	Erythritol	0.461938	0.478399
GABA	Erythritol	0.376548	0.401961
Erythritol	Ethanolamine	0.372455	0.368308
Isoleucine	Erythritol	0.341597	0.370163
Glutamine	Galactinol	0.327913	0.323273
beta-alanine	Glycerol	0.32392	0.328395
Galactinol	Ethanolamine	0.321488	0.315652
Ornithine	Erythritol	0.305308	0.328973
Asparagine	Succinic acid	0.304147	0.279952
Erythritol	Glycerol	0.302497	0.307823
Citric acid	Glucose	0.283979	0.299218
Isoleucine	Aspartate	0.27638	0.216775
Itaconic acid	Uracil	0.273531	0.243962
Alanine	GABA	0.272124	0.249597
Arabinose	Ethanolamine	0.270064	0.284175
Ascorbic acid	Erythritol	0.261723	0.265239
Citrulline/Arginine	Erythritol	0.259555	0.275219
Aspartate	Uracil	0.253188	0.166768
Valine	Galactose	0.250878	0.281881
Glutamine	Raffinose	0.247972	0.242372
4-Hydroxycinnamic acid	Uracil	0.247879	0.22257
Citric acid	Arabitol	0.247519	0.225924
Arabitol	Octadecanoic acid	0.245854	0.224897
Fucose	Glucose	0.244892	0.241788
Glutamate	Tyrosine	0.244388	0.223624
Aspartate	Putrescine	0.243693	0.190295
Leucine	Glutamate	0.240317	0.21774
Valine	Glutamate	0.240174	0.218888
Maleic acid	Citramalate	0.238217	0.218955
Aspartate	Itaconic acid	0.236454	0.203217
Citric acid	Maltose	0.234326	0.241261
Proline	Maleic acid	0.233068	0.208163
Glutamate	Lysine	0.229816	0.208676
Aspartate	Fructose	0.228285	0.243878
Aspartate	Arabitol	0.227604	0.194306
Ornithine	Galactose	0.2264	0.250913
Ascorbic acid	Raffinose	0.22567	0.230671
Asparagine	Galactose	0.225539	0.240938
Alanine	Methionine	0.225507	0.250734
Hydroxyproline	Citrulline/Arginine	0.225479	0.230047
Glycine	Raffinose	0.221863	0.219444
Fucose	Raffinose	0.215086	0.198456
Maleic acid	Fucose	0.214505	0.174485
Asparagine	Octacosanoic acid	0.214251	0.202091
Uracil	Hexacosanoic acid	0.214061	0.181864
Glycolic acid	Citramalate	0.213972	0.207062
Gluconic acid	Shikimate	0.213601	0.182943
Mannitol	Raffinose	0.211065	0.192741
Glucose	Trehalose	0.209693	0.205633
beta-alanine	Palmitic acid	0.20832	0.131783
Fumaric acid	Shikimate	0.207851	0.192857
Uracil	Palmitic acid	0.207036	0.144286
Citrulline/Arginine	Octacosanoic acid	0.202872	0.189259
Methionine	Shikimate	0.202379	0.174674
Raffinose	Ethanolamine	0.199858	0.192426
Citrulline/Arginine	Galactose	0.198482	0.21536
Maleic acid	Mannitol	0.196099	0.149863
O-acetyl-serine	Glucose	0.195523	0.192945
Alanine	Arabinose	0.195375	0.180935
Glutamate	Dehydroascorbic acid dimer	0.192385	0.206549
Methionine	Maleic acid	0.192164	0.167526
Tetracosanoic acid	Octacosanoic acid	0.191103	0.181502
Proline	Mannitol	0.191099	0.161698
Palmitic acid	Octacosanoic acid	0.189336	0.169406
Dehydroascorbic acid dimer	Galactinol	0.188614	0.18104
Benzoic acid	Putrescine	0.186816	0.164517
Methionine	Mannitol	0.185978	0.158372
Sinapic acid	Octadecanoic acid	0.185484	0.19637
Glycine	Citrulline/Arginine	0.183769	0.191937
Glutamate	Galactinol	0.18319	0.196823
Dehydroascorbic acid dimer	Ethanolamine	0.182694	0.17544
Glutamate	Arabitol	0.18177	0.167938
Aspartate	Hexacosanoic acid	0.181431	0.145588
Proline	Fucose	0.180249	0.15348
Fucose	Fructose	0.18015	0.1834
Glucose	Palmitic acid	-0.180639	-0.175851
beta-alanine	Dehydroascorbic acid dimer	-0.181799	-0.157094
Fucose	Tetracosanoic acid	-0.182564	-0.163838
Mannitol	Octacosanoic acid	-0.182994	-0.162017
myo-inositol	Hexacosanoic acid	-0.183043	-0.166956
Hydroxyproline	Trehalose	-0.1832	-0.189504
Citric acid	Nicotinic acid	-0.183638	-0.194035
Glutamine	Ethanolamine	-0.183701	-0.191626
Ornithine	Dehydroascorbic acid dimer	-0.184123	-0.168158
Trehalose	Octadecanoic acid	-0.184184	-0.149623
Glycolic acid	Galactinol	-0.184578	-0.193144
Methionine	Succinic acid	-0.18495	-0.156194
Maleic acid	Arabitol	-0.187176	-0.162028
Leucine	myo-inositol	-0.188434	-0.158045
Glycine	Ethanolamine	-0.189308	-0.193494
Maleic acid	Arabinose	-0.189917	-0.168651
Arabitol	Galactose	-0.191382	-0.181865
4-hydroxy-benzoic acid	Fucose	-0.191569	-0.177623
Asparagine	Threonic acid	-0.191791	-0.180845
Maleic acid	4-Hydroxycinnamic acid	-0.193192	-0.171886
Alanine	Trehalose	-0.194053	-0.169356
Aspartate	Fumaric acid	-0.195267	-0.177257
Lactic acid	Maleic acid	-0.197164	-0.20603
Mannitol	Hexacosanoic acid	-0.199054	-0.172096
Serine	Sucrose	-0.199624	-0.208883
Malic acid	Dehydroascorbic acid dimer	-0.201831	-0.213977
Trehalose	Tetracosanoic acid	-0.202313	-0.185224
Phenylalanine	Mannitol	-0.202504	-0.165756
Arabinose	Sinapic acid	-0.202877	-0.200267
Pyruvic acid	Docosanoic acid	-0.20585	-0.189779
Citric acid	Gluconic acid	-0.206376	-0.181114
Methionine	Arabitol	-0.206672	-0.191196
Citrulline/Arginine	Fucose	-0.206861	-0.178981
Pyruvic acid	4-hydroxy-benzoic acid	-0.208025	-0.190611
Citrulline/Arginine	Gluconic acid	-0.208049	-0.188769
Citramalate	Galactinol	-0.208278	-0.222074
Benzoic acid	Maleic acid	-0.20898	-0.185939
Ornithine	Gluconic acid	-0.210292	-0.184623
Malic acid	myo-inositol	-0.211472	-0.229379
Gluconic acid	4-Hydroxycinnamic acid	-0.212488	-0.197777
Phenylalanine	Malic acid	-0.213539	-0.199382
GABA	Mannitol	-0.214412	-0.171698
Proline	Putrescine	-0.214545	-0.190597
Aspartate	Mannitol	-0.215234	-0.146028
Aspartate	Raffinose	-0.215291	-0.193286
4-Hydroxycinnamic acid	myo-inositol	-0.215323	-0.201701
4-hydroxy-benzoic acid	Mannitol	-0.216588	-0.202315
4-Hydroxycinnamic acid	Shikimate	-0.217734	-0.194569
Methionine	Citramalate	-0.218435	-0.238692
Itaconic acid	Shikimate	-0.218523	-0.190728
Erythritol	Sucrose	-0.21977	-0.236616
Fumaric acid	Galactose	-0.219809	-0.228942
Pyruvic acid	Octacosanoic acid	-0.222322	-0.197788
Benzoic acid	Gluconic acid	-0.222662	-0.206729
Aspartate	Trehalose	-0.223841	-0.168859
O-acetyl-serine	Galactose	-0.224359	-0.232868
Citrulline/Arginine	Dehydroascorbic acid dimer	-0.225244	-0.2136
Aspartate	Fucose	-0.225526	-0.165968
Asparagine	Fucose	-0.22796	-0.203931
4-Hydroxycinnamic acid	Ethanolamine	-0.227998	-0.219564
Isoleucine	Gluconic acid	-0.230704	-0.203047
Asparagine	Dehydroascorbic acid dimer	-0.231476	-0.220957
beta-alanine	Malic acid	-0.233598	-0.211552
Citramalate	Glycerol	-0.233837	-0.229311
Tyrosine	myo-inositol	-0.233909	-0.208022
Tyrosine	Gluconic acid	-0.238212	-0.210067
Pyruvic acid	Citric acid	-0.243532	-0.18733
Gluconic acid	Octacosanoic acid	-0.251801	-0.239428
Asparagine	myo-inositol	-0.257778	-0.242738
Mannitol	Octadecanoic acid	-0.265529	-0.228052
myo-inositol	Octadecanoic acid	-0.267349	-0.246751

## Sheet: Supplemental Table 11
Supplemental Table 11 – List of fully annotated metabolite pairs identified with the PPC approach with the A. thaliana data set
Metabolite 1	Metabolite 2	Pearson correlation	Partial Correlation
Ornithine	Lysine	0.933174	0.930091
Phenylalanine	Citrulline/Arginine	0.930343	0.928599
Isoleucine	Ornithine	0.929675	0.926347
Leucine	Ornithine	0.922093	0.919173
Ornithine	Tyrosine	0.916142	0.91218
GABA	Tyrosine	0.872865	0.866591
Phenylalanine	Ornithine	0.871258	0.86661
GABA	Phenylalanine	0.866324	0.86148
GABA	Lysine	0.865034	0.858341
Isoleucine	GABA	0.864735	0.858052
Ornithine	Citrulline/Arginine	0.843399	0.839361
Valine	GABA	0.832379	0.823886
Leucine	beta-alanine	0.827155	0.814161
Palmitic acid	Octadecanoic acid	0.824261	0.816295
Leucine	GABA	0.822304	0.813303
beta-alanine	Tyrosine	0.806533	0.796376
Isoleucine	beta-alanine	0.804479	0.795782
beta-alanine	Lysine	0.800934	0.790697
Valine	beta-alanine	0.800004	0.78791
Asparagine	Ornithine	0.792296	0.787948
Shikimate	Glucose	0.784331	0.800817
Leucine	Uracil	0.768828	0.748624
beta-alanine	Ornithine	0.76499	0.757908
GABA	Citrulline/Arginine	0.759859	0.752853
Tetracosanoic acid	Hexacosanoic acid	0.755448	0.752124
Glycolic acid	4-hydroxy-benzoic acid	0.754889	0.766416
beta-alanine	GABA	0.751298	0.742871
Shikimate	Fructose	0.742602	0.766552
Shikimate	Sucrose	0.737925	0.728651
beta-alanine	Phenylalanine	0.710678	0.70607
GABA	Ornithine	0.708894	0.69552
Glycolic acid	Itaconic acid	0.708875	0.728839
Benzoic acid	Palmitic acid	0.701213	0.695525
Lysine	Arabinose	0.689803	0.685703
Isoleucine	Arabinose	0.689061	0.684699
Tyrosine	Uracil	0.684758	0.660866
Tyrosine	Arabinose	0.681438	0.677145
Glutamine	Shikimate	0.678683	0.684366
Valine	Arabinose	0.677011	0.672814
Lysine	Uracil	0.675058	0.650778
Fucose	Trehalose	0.672612	0.657211
Isoleucine	Uracil	0.669557	0.645705
Pyruvic acid	Shikimate	0.668248	0.639189
beta-alanine	Uracil	0.668171	0.624869
Leucine	Succinic acid	0.661481	0.636437
Methionine	Citrulline/Arginine	0.661332	0.697993
Aspartate	Citric acid	0.656074	0.636833
Proline	Hydroxyproline	0.65074	0.656213
GABA	Glycerol	0.646996	0.65093
Isoleucine	Threonine	0.644671	0.656983
Threonine	Phenylalanine	0.641365	0.647411
Glycolic acid	Tetracosanoic acid	0.638075	0.651834
Threonine	Ornithine	0.638069	0.647136
Leucine	Threonine	0.638008	0.654985
Glycine	Shikimate	0.636616	0.649263
Threonine	Tyrosine	0.636418	0.649521
Itaconic acid	Palmitic acid	0.633489	0.623909
Glycolic acid	Docosanoic acid	0.632771	0.642947
Benzoic acid	Arabitol	0.629804	0.622862
Valine	Uracil	0.629592	0.599999
beta-alanine	Arabinose	0.628598	0.634906
Valine	Threonine	0.627348	0.640917
Threonine	Lysine	0.626742	0.639202
Glycolic acid	4-Hydroxycinnamic acid	0.621111	0.636803
Shikimate	Maltose	0.61594	0.634752
Hexacosanoic acid	Octacosanoic acid	0.61515	0.609559
Shikimate	Mannitol	0.613698	0.587726
Alanine	Fructose	0.612352	0.619889
Galactinol	Raffinose	0.610411	0.606617
4-Hydroxycinnamic acid	Hexacosanoic acid	0.609635	0.6031
beta-alanine	Citrulline/Arginine	0.597756	0.589392
Benzoic acid	Itaconic acid	0.592099	0.584359
Valine	Glycerol	0.589007	0.594824
Methionine	Glycerol	0.58742	0.601542
Phenylalanine	Arabinose	0.58721	0.579097
Itaconic acid	Hexacosanoic acid	0.585858	0.577707
Gluconic acid	myo-inositol	0.585227	0.576193
Gluconic acid	Fucose	0.584006	0.571042
Lactic acid	Palmitic acid	0.58143	0.602489
Ornithine	Uracil	0.58075	0.554652
Threonine	Asparagine	0.569012	0.57118
Tyrosine	Succinic acid	0.568119	0.539451
Alanine	Glucose	0.565628	0.578538
Citric acid	Palmitic acid	0.56337	0.541472
GABA	Uracil	0.562943	0.535568
Methionine	Phenylalanine	0.562766	0.603051
Lysine	Succinic acid	0.560184	0.531338
4-Hydroxycinnamic acid	Palmitic acid	0.559952	0.5508
Dehydroascorbic acid dimer	Fucose	0.557655	0.552271
Phenylalanine	Uracil	0.557579	0.536471
Proline	myo-inositol	0.556917	0.547614
Fructose	Sucrose	0.55472	0.562138
Asparagine	Methionine	0.554704	0.585446
Isoleucine	Succinic acid	0.551685	0.523
Galactose	Galactinol	0.551181	0.547522
beta-alanine	Succinic acid	0.546783	0.50201
Pyruvic acid	Sucrose	0.544761	0.525086
Lactic acid	Benzoic acid	0.544648	0.551864
Gluconic acid	Trehalose	0.543165	0.529265
Fucose	Mannitol	0.541452	0.515316
Benzoic acid	4-Hydroxycinnamic acid	0.536199	0.528642
Succinic acid	Arabinose	0.530388	0.520534
Arabinose	Uracil	0.524285	0.516038
Benzoic acid	Octadecanoic acid	0.523421	0.511733
Hydroxyproline	Arabinose	0.513922	0.519081
Shikimate	Trehalose	0.512728	0.486469
Shikimate	Fucose	0.506528	0.477515
GABA	Arabinose	0.506189	0.49543
Pyruvic acid	Mannitol	0.506133	0.462357
Mannitol	Trehalose	0.505384	0.479427
Fumaric acid	Citramalate	0.503577	0.498691
Valine	Succinic acid	0.502471	0.468601
Threonine	GABA	0.501503	0.507374
Threonine	Methionine	0.497458	0.506086
Asparagine	Arabinose	0.49695	0.48834
Threonine	beta-alanine	0.491964	0.52156
Hydroxyproline	myo-inositol	0.488783	0.49217
Hydroxyproline	Tyrosine	0.485914	0.503562
Lactic acid	Itaconic acid	0.484681	0.492068
Citric acid	Octadecanoic acid	0.483933	0.462087
Erythritol	Arabinose	0.483904	0.497795
Leucine	Hydroxyproline	0.483357	0.504696
Ornithine	Succinic acid	0.481534	0.452452
4-hydroxy-benzoic acid	Palmitic acid	0.475454	0.470094
Lactic acid	4-Hydroxycinnamic acid	0.474551	0.480255
Alanine	Citrulline/Arginine	0.473628	0.461293
Serine	Phenylalanine	0.472576	0.487147
Isoleucine	Hydroxyproline	0.4703	0.486455
Hydroxyproline	Lysine	0.466084	0.482782
Citrulline/Arginine	Arabinose	0.461036	0.450955
Alanine	Valine	0.460428	0.442552
Itaconic acid	Octadecanoic acid	0.456702	0.441876
Pyruvic acid	Trehalose	0.456095	0.419138
GABA	Succinic acid	0.45421	0.423607
Alanine	Phenylalanine	0.454074	0.439522
Docosanoic acid	Hexacosanoic acid	0.4527	0.44718
O-acetyl-serine	Fucose	0.451815	0.44649
Malic acid	Sucrose	0.451662	0.442943
4-hydroxy-benzoic acid	Hexacosanoic acid	0.450637	0.444667
Alanine	Glycine	0.450363	0.460967
Dehydroascorbic acid dimer	Trehalose	0.450276	0.441698
Dehydroascorbic acid	Hexacosanoic acid	0.447902	0.450325
Hydroxyproline	GABA	0.447618	0.460147
Benzoic acid	4-hydroxy-benzoic acid	0.446992	0.441094
Palmitic acid	Tetracosanoic acid	0.444525	0.433835
Trehalose	myo-inositol	0.443209	0.42757
Alanine	Glutamine	0.442956	0.459941
Fumaric acid	Sucrose	0.43828	0.431422
Asparagine	Uracil	0.437939	0.418824
Valine	Methionine	0.437238	0.491009
Hydroxyproline	Succinic acid	0.435699	0.45393
Mannitol	Glucose	0.430067	0.433504
Threonic acid	Gluconic acid	0.429215	0.421406
Phenylalanine	Succinic acid	0.42824	0.401704
Serine	Asparagine	0.427606	0.43717
Dehydroascorbic acid dimer	Gluconic acid	0.427513	0.419525
Glycolic acid	Benzoic acid	0.425186	0.440324
Alanine	Leucine	0.423839	0.403533
Citric acid	Benzoic acid	0.421136	0.406086
Serine	Tyrosine	0.420422	0.442284
Hydroxyproline	Phenylalanine	0.419755	0.428781
Malic acid	Citramalate	0.41921	0.412121
Citrulline/Arginine	Uracil	0.418922	0.394356
Maleic acid	Shikimate	0.418509	0.384112
Aspartate	Palmitic acid	0.416359	0.36904
Fucose	myo-inositol	0.415926	0.39858
Palmitic acid	Docosanoic acid	0.415333	0.408874
Hydroxyproline	Asparagine	0.414048	0.419817
Lactic acid	4-hydroxy-benzoic acid	0.412363	0.415439
Lactic acid	Octadecanoic acid	0.411968	0.423809
Isoleucine	Methionine	0.411755	0.461084
Benzoic acid	Tetracosanoic acid	0.408114	0.399678
Erythritol	Galactinol	0.408012	0.40394
Hydroxyproline	Uracil	0.406189	0.431451
Serine	GABA	0.405746	0.422691
Isoleucine	Serine	0.403378	0.423628
Arabinose	Galactose	0.403232	0.4182
Nicotinic acid	Palmitic acid	0.399208	0.403644
Citramalate	Shikimate	0.395207	0.380106
Alanine	Uracil	0.393971	0.370479
Valine	Hydroxyproline	0.393432	0.408873
Proline	Galactose	0.392472	0.385468
Methionine	Lysine	0.391818	0.441652
Methionine	Tyrosine	0.391506	0.441974
Benzoic acid	Docosanoic acid	0.390799	0.384615
Mannitol	Maltose	0.39001	0.400274
Galactose	myo-inositol	0.389988	0.38311
Threonine	Ethanolamine	0.389271	0.393397
Itaconic acid	Dehydroascorbic acid	0.389027	0.391041
Alanine	Tyrosine	0.38865	0.36797
beta-alanine	Aspartate	0.388398	0.300499
Methionine	Ornithine	0.388129	0.430564
Gluconic acid	Mannitol	0.382664	0.360356
Serine	Lysine	0.38171	0.402012
Galactose	Raffinose	0.37843	0.37297
Leucine	Serine	0.3762	0.400361
Alanine	Isoleucine	0.375451	0.354695
Valine	Serine	0.37459	0.395766
Threonine	Erythritol	0.373893	0.377004
Pyruvic acid	Citramalate	0.373416	0.35681
Pyruvic acid	Fucose	0.369879	0.320553
Dehydroascorbic acid dimer	Dehydroascorbic acid	0.36985	0.373
Glycolic acid	Palmitic acid	0.36912	0.399238
Octadecanoic acid	Tetracosanoic acid	0.368474	0.356249
Methionine	Glutamine	0.367622	0.361918
Fructose	Mannitol	0.367005	0.377309
Aspartate	Citrulline/Arginine	0.365415	0.33652
Phenylalanine	Erythritol	0.364792	0.385416
Alanine	Maltose	0.364368	0.369657
4-hydroxy-benzoic acid	Octadecanoic acid	0.364039	0.355318
Glutamate	Maltose	0.363929	0.367634
Fucose	Maltose	0.363878	0.371058
GABA	Methionine	0.363179	0.404699
Dehydroascorbic acid dimer	myo-inositol	0.362155	0.353594
Dehydroascorbic acid dimer	Shikimate	0.361269	0.34953
Alanine	Ornithine	0.360659	0.341094
Serine	Arabinose	0.359678	0.366811
Citramalate	Trehalose	0.359379	0.344746
O-acetyl-serine	Gluconic acid	0.358799	0.351804
Hydroxyproline	Ornithine	0.357969	0.368501
Arabitol	Palmitic acid	0.357585	0.337499
Valine	Aspartate	0.356708	0.300668
Maleic acid	Galactinol	0.354726	0.343818
Tyrosine	Erythritol	0.352902	0.383128
Glutamine	Pyruvic acid	0.352838	0.350116
Citric acid	Lactic acid	0.352506	0.36381
Threonic acid	Trehalose	0.351714	0.340743
Lactic acid	Tetracosanoic acid	0.34881	0.35275
Serine	Citrulline/Arginine	0.348104	0.358206
Citramalate	Gluconic acid	0.347373	0.335584
Threonine	Galactose	0.347217	0.350912
Maleic acid	Sucrose	0.347057	0.321729
Pyruvic acid	Maleic acid	0.344217	0.292326
Malic acid	Nicotinic acid	0.344082	0.34916
Mannitol	Sucrose	0.343503	0.315331
Alanine	Succinic acid	0.342763	0.319071
Octadecanoic acid	Docosanoic acid	0.341763	0.333236
Threonic acid	Mannitol	0.340975	0.328845
Alanine	Lysine	0.340927	0.318429
O-acetyl-serine	Mannitol	0.339431	0.33088
Alanine	Aspartate	0.339254	0.311471
Lysine	Erythritol	0.338377	0.367687
Threonine	Uracil	0.338327	0.347685
Aspartate	Ornithine	0.336705	0.28971
Citramalate	Sucrose	0.335196	0.321819
Alanine	beta-alanine	0.331675	0.301549
Ascorbic acid	Galactinol	0.330112	0.335203
O-acetyl-serine	Trehalose	0.329149	0.3205
Maleic acid	Ethanolamine	0.327439	0.316618
O-acetyl-serine	Shikimate	0.326501	0.317509
myo-inositol	Ethanolamine	0.326249	0.318005
Citric acid	Fructose	0.325082	0.333342
Phenylalanine	Galactose	0.324827	0.347251
Glutamate	Citric acid	0.324769	0.308947
Fumaric acid	Maleic acid	0.323342	0.313119
Valine	Erythritol	0.323201	0.353335
Erythritol	Galactose	0.321938	0.31764
Glutamine	Malic acid	0.31971	0.314681
Pyruvic acid	Malic acid	0.31953	0.304441
GABA	Galactose	0.316649	0.343486
Leucine	Methionine	0.314761	0.3683
Methionine	Pyruvic acid	0.314636	0.287238
4-Hydroxycinnamic acid	Octadecanoic acid	0.314584	0.29861
Glycolic acid	Hexacosanoic acid	0.31427	0.328653
Threonine	Succinic acid	0.313593	0.317617
Threonic acid	Citramalate	0.310908	0.303014
Maltose	Putrescine	0.309948	0.318548
Aspartate	Benzoic acid	0.309328	0.28383
Fructose	Putrescine	0.308687	0.316607
Maltose	Trehalose	0.308413	0.313304
Leucine	Aspartate	0.307707	0.241157
Proline	Threonine	0.307466	0.314825
Pyruvic acid	Gluconic acid	0.306992	0.274156
Sucrose	Trehalose	0.305698	0.280449
Aspartate	Octadecanoic acid	0.30353	0.257333
Maleic acid	Dehydroascorbic acid dimer	0.302505	0.289443
Serine	Ornithine	0.302386	0.31697
beta-alanine	Hydroxyproline	0.302177	0.331536
Glutamine	Mannitol	0.30101	0.292681
Citric acid	Putrescine	0.3001	0.269296
Maleic acid	Raffinose	0.299017	0.284929
Palmitic acid	Hexacosanoic acid	0.298558	0.276591
Alanine	Galactose	0.297978	0.315129
Pyruvic acid	Dehydroascorbic acid dimer	0.297228	0.282147
beta-alanine	Glutamate	0.297051	0.273902
Malic acid	Maleic acid	0.295883	0.281684
Glucose	Putrescine	0.295313	0.310835
Serine	beta-alanine	0.294749	0.333595
Threonic acid	Pyruvic acid	0.292468	0.277502
Dehydroascorbic acid dimer	Putrescine	0.292249	0.320657
Erythritol	Raffinose	0.291796	0.286532
Tyrosine	Galactose	0.291132	0.322652
Leucine	Galactose	0.290897	0.326923
O-acetyl-serine	Dehydroascorbic acid dimer	0.290876	0.285312
Glutamine	Citric acid	0.290117	0.312692
Maleic acid	myo-inositol	0.289348	0.267477
Citrulline/Arginine	Succinic acid	0.289232	0.260798
Leucine	Erythritol	0.288622	0.32085
Fumaric acid	Nicotinic acid	0.288179	0.292013
Glycine	Glutamate	0.287092	0.293745
GABA	Glutamate	0.285938	0.268713
Citramalate	Octadecanoic acid	0.283826	0.315765
Proline	Galactinol	0.283585	0.273907
Aspartate	Lysine	0.282036	0.221408
Fumaric acid	Palmitic acid	0.281898	0.312191
Lactic acid	Arabitol	0.281778	0.286992
Glutamine	Maleic acid	0.28134	0.272552
Succinic acid	Galactose	0.278873	0.312737
Dehydroascorbic acid	Fucose	0.278291	0.28838
Pyruvic acid	Fumaric acid	0.276219	0.263529
Isoleucine	Galactose	0.274364	0.304055
Arabitol	Putrescine	0.271929	0.251089
Malic acid	Glycolic acid	0.271709	0.266132
Glutamine	Putrescine	0.269303	0.2914
O-acetyl-serine	Citramalate	0.268964	0.262126
Galactose	Ethanolamine	0.267696	0.261985
Aspartate	Tyrosine	0.267143	0.204375
Fumaric acid	Glycolic acid	0.263521	0.258695
Glutamine	Dehydroascorbic acid dimer	0.26338	0.258127
Glutamate	Succinic acid	0.262263	0.241212
Dehydroascorbic acid dimer	Ascorbic acid	0.260922	0.26584
Aspartate	Phenylalanine	0.259721	0.215595
Maleic acid	Trehalose	0.259467	0.224404
Malic acid	Palmitic acid	0.259143	0.292997
Lysine	Galactose	0.256166	0.286072
Sucrose	Putrescine	0.252372	0.298437
Uracil	Tetracosanoic acid	0.251309	0.230457
Glycine	Putrescine	0.248735	0.261949
Glutamate	Uracil	0.247126	0.2223
Octadecanoic acid	Hexacosanoic acid	0.247077	0.226512
Malic acid	Shikimate	0.244169	0.226694
Dehydroascorbic acid dimer	Erythritol	0.243695	0.238278
Maleic acid	Galactose	0.242564	0.23012
Glutamate	Arabinose	0.239334	0.228173
Threonic acid	Fucose	0.238696	0.224005
Glutamate	Ornithine	0.238248	0.219556
Alanine	Asparagine	0.237742	0.221656
Glycolic acid	Octadecanoic acid	0.236634	0.257403
Erythritol	Arabitol	0.236049	0.249406
Maleic acid	Fructose	0.235196	0.239852
4-hydroxy-benzoic acid	Uracil	0.233958	0.21876
O-acetyl-serine	Putrescine	0.232292	0.255039
Glutamate	Raffinose	0.229459	0.244748
O-acetyl-serine	Glutamate	0.229172	0.2413
Proline	Raffinose	0.22747	0.215959
Glycolic acid	Sucrose	0.225183	0.216022
Succinic acid	myo-inositol	0.224936	0.273159
Gluconic acid	Dehydroascorbic acid	0.224919	0.229679
Sinapic acid	Palmitic acid	0.224519	0.239581
Galactose	Uracil	0.224003	0.265279
Indole-3-acetonitrile	Hexacosanoic acid	0.223895	0.227269
Aspartate	4-Hydroxycinnamic acid	0.222929	0.195099
Citric acid	Sinapic acid	0.22282	0.235092
Benzoic acid	Citramalate	0.221509	0.241052
Fumaric acid	Benzoic acid	0.221284	0.235707
Isoleucine	Glutamate	0.220185	0.199057
Citramalate	Fucose	0.219787	0.199962
Uracil	Docosanoic acid	0.219746	0.205049
Mannitol	Galactose	0.215565	0.201305
Glutamate	Phenylalanine	0.215452	0.198529
Methionine	Glucose	0.210897	0.207275
Dehydroascorbic acid dimer	Arabitol	0.210866	0.227753
O-acetyl-serine	Citric acid	0.208957	0.231087
Pyruvic acid	Fructose	0.208696	0.220656
Benzoic acid	Hexacosanoic acid	0.208361	0.193713
Alanine	Citric acid	0.207554	0.183308
Itaconic acid	Arabitol	0.204006	0.188091
Methionine	Galactose	0.195819	0.186461
Alanine	Sucrose	0.195345	0.226354
Proline	Gluconic acid	0.193571	0.175269
4-Hydroxycinnamic acid	Octacosanoic acid	0.191683	0.180849
Glutamine	Fumaric acid	0.19074	0.185574
Citramalate	Palmitic acid	0.190288	0.226148
Shikimate	Putrescine	0.188807	0.254934
Aspartate	Glutamine	0.186129	0.223599
Proline	Ethanolamine	0.183092	0.17247
Glutamine	Tyrosine	-0.180911	-0.168569
Hydroxyproline	Mannitol	-0.181124	-0.189734
Alanine	Threonic acid	-0.181295	-0.169783
Succinic acid	Putrescine	-0.182097	-0.248639
Lysine	Fructose	-0.182606	-0.186683
Lysine	Benzoic acid	-0.185281	-0.225497
Tyrosine	Putrescine	-0.186139	-0.248353
Tyrosine	Glucose	-0.186227	-0.181622
Glutamine	Hexacosanoic acid	-0.186642	-0.178726
Erythritol	Octadecanoic acid	-0.186965	-0.176328
Isoleucine	Glutamine	-0.187612	-0.175732
Isoleucine	Benzoic acid	-0.189173	-0.228562
Mannitol	Docosanoic acid	-0.189671	-0.17544
Glucose	Octadecanoic acid	-0.18971	-0.185226
Alanine	Fumaric acid	-0.18988	-0.179805
Benzoic acid	Arabinose	-0.190142	-0.209517
Leucine	Putrescine	-0.190172	-0.259893
Asparagine	Putrescine	-0.190696	-0.226713
4-hydroxy-benzoic acid	Ethanolamine	-0.19073	-0.184403
Glutamate	Docosanoic acid	-0.190827	-0.202773
Sucrose	Ethanolamine	-0.191249	-0.210741
Isoleucine	Glucose	-0.192061	-0.187609
Serine	Itaconic acid	-0.192243	-0.189318
Lysine	Putrescine	-0.192874	-0.254735
Lactic acid	Ethanolamine	-0.193066	-0.195431
Arabinose	Putrescine	-0.193184	-0.224387
Alanine	myo-inositol	-0.194182	-0.177191
Raffinose	Palmitic acid	-0.194219	-0.175968
Arabinose	Palmitic acid	-0.195139	-0.231746
Glutamine	Octadecanoic acid	-0.195941	-0.185544
Glutamate	Sucrose	-0.197069	-0.180437
Nicotinic acid	Raffinose	-0.199275	-0.197317
Isoleucine	Putrescine	-0.199305	-0.260089
Tyrosine	Benzoic acid	-0.20033	-0.24164
Citrulline/Arginine	Benzoic acid	-0.201083	-0.226586
Leucine	Glucose	-0.201264	-0.197395
GABA	O-acetyl-serine	-0.201455	-0.189435
Isoleucine	Glycolic acid	-0.202038	-0.190167
Succinic acid	Galactinol	-0.203747	-0.186438
Glutamate	Itaconic acid	-0.204048	-0.224759
Lysine	Gluconic acid	-0.204509	-0.175212
Raffinose	Hexacosanoic acid	-0.205125	-0.193937
Phenylalanine	Maleic acid	-0.20532	-0.172604
Asparagine	Maleic acid	-0.206487	-0.181648
Erythritol	Palmitic acid	-0.207443	-0.196116
Leucine	Glycolic acid	-0.208093	-0.195564
Valine	Glycolic acid	-0.20974	-0.197758
O-acetyl-serine	Succinic acid	-0.211771	-0.198384
Glycolic acid	Raffinose	-0.212951	-0.222476
GABA	Dehydroascorbic acid	-0.213875	-0.221663
Glutamine	Lysine	-0.213968	-0.202791
GABA	Maleic acid	-0.214383	-0.176387
Lysine	Glucose	-0.21467	-0.210935
O-acetyl-serine	Phenylalanine	-0.215013	-0.204538
GABA	Malic acid	-0.21558	-0.19959
Glycine	Octadecanoic acid	-0.215935	-0.213105
Phenylalanine	Putrescine	-0.216277	-0.263122
Arabinose	Glucose	-0.217295	-0.213979
Fucose	Octacosanoic acid	-0.217673	-0.199746
Citrulline/Arginine	Shikimate	-0.217754	-0.186208
Alanine	Fucose	-0.217838	-0.192328
Succinic acid	Glycolic acid	-0.217875	-0.205935
O-acetyl-serine	Lysine	-0.217975	-0.205363
O-acetyl-serine	Malic acid	-0.218024	-0.228182
O-acetyl-serine	Tyrosine	-0.218044	-0.205357
Trehalose	Glycerol	-0.219017	-0.212636
Tyrosine	Glycolic acid	-0.22087	-0.209405
Methionine	Citric acid	-0.221696	-0.19958
Glycolic acid	Arabinose	-0.221965	-0.21503
Malic acid	Gluconic acid	-0.222216	-0.241836
Alanine	Benzoic acid	-0.222356	-0.246605
Isoleucine	O-acetyl-serine	-0.222725	-0.210423
Pyruvic acid	Tetracosanoic acid	-0.222726	-0.198725
Lysine	Glycolic acid	-0.224101	-0.212804
Fumaric acid	Erythritol	-0.224355	-0.232234
Maltose	Palmitic acid	-0.224725	-0.229121
O-acetyl-serine	Uracil	-0.224869	-0.210969
Serine	Putrescine	-0.225192	-0.222892
Mannitol	Tetracosanoic acid	-0.225288	-0.206259
Valine	Dehydroascorbic acid dimer	-0.226031	-0.209348
Glutamine	Gluconic acid	-0.228031	-0.24267
4-hydroxy-benzoic acid	Trehalose	-0.228164	-0.215871
Itaconic acid	myo-inositol	-0.228832	-0.213219
Dehydroascorbic acid dimer	Glycerol	-0.229588	-0.225664
Lysine	Threonic acid	-0.229642	-0.213756
Methionine	myo-inositol	-0.229711	-0.254005
Galactinol	Docosanoic acid	-0.230171	-0.224171
Citrulline/Arginine	Maleic acid	-0.23063	-0.203597
Asparagine	Benzoic acid	-0.231319	-0.254776
Arabinose	Octadecanoic acid	-0.232659	-0.263687
Itaconic acid	Gluconic acid	-0.232966	-0.216206
Serine	Fucose	-0.234368	-0.248291
Shikimate	Ethanolamine	-0.234731	-0.267645
Leucine	Glutamine	-0.235197	-0.224284
Leucine	O-acetyl-serine	-0.235408	-0.222736
GABA	Glycolic acid	-0.236733	-0.226579
Raffinose	Docosanoic acid	-0.236995	-0.230594
Phenylalanine	Benzoic acid	-0.237114	-0.267701
Maltose	Uracil	-0.237144	-0.24688
Valine	Gluconic acid	-0.23771	-0.208986
Leucine	Gluconic acid	-0.237767	-0.207004
Fructose	myo-inositol	-0.238412	-0.241623
Galactinol	Tetracosanoic acid	-0.238735	-0.230919
Lysine	myo-inositol	-0.239482	-0.214055
Ornithine	Threonic acid	-0.241275	-0.227147
Shikimate	Erythritol	-0.241799	-0.270274
Gluconic acid	Arabitol	-0.241802	-0.225447
Citrulline/Arginine	Malic acid	-0.242115	-0.230122
Serine	Aspartate	-0.242376	-0.244716
Isoleucine	myo-inositol	-0.24239	-0.217542
Glutamate	Dehydroascorbic acid	-0.243457	-0.24689
Arabinose	Mannitol	-0.243761	-0.222397
Succinic acid	Maltose	-0.243762	-0.249981
Ethanolamine	Octadecanoic acid	-0.243895	-0.231557
Fructose	Uracil	-0.244253	-0.255378
Threonine	Benzoic acid	-0.246586	-0.252413
Aspartate	Erythritol	-0.247274	-0.236827
Itaconic acid	Ethanolamine	-0.247338	-0.237975
Arabitol	myo-inositol	-0.247657	-0.232615
Pyruvic acid	Octadecanoic acid	-0.248592	-0.195289
Galactose	Sinapic acid	-0.248604	-0.252675
Benzoic acid	Ethanolamine	-0.249497	-0.240646
Asparagine	Malic acid	-0.250847	-0.240057
Phenylalanine	Dehydroascorbic acid dimer	-0.251515	-0.238949
Isoleucine	Threonic acid	-0.252	-0.237093
Shikimate	Octadecanoic acid	-0.252528	-0.21313
Phenylalanine	Gluconic acid	-0.252658	-0.231723
Alanine	Dehydroascorbic acid	-0.253414	-0.258228
beta-alanine	myo-inositol	-0.253832	-0.218614
Threonic acid	Dehydroascorbic acid dimer	-0.254253	-0.266171
Serine	Benzoic acid	-0.254843	-0.252588
4-hydroxy-benzoic acid	Galactinol	-0.254989	-0.248873
4-Hydroxycinnamic acid	Galactose	-0.255653	-0.247964
Glutamine	Arabinose	-0.255968	-0.249584
GABA	Dehydroascorbic acid dimer	-0.256108	-0.242156
Pyruvic acid	Hexacosanoic acid	-0.25769	-0.226019
Itaconic acid	Galactose	-0.25905	-0.250362
Dehydroascorbic acid dimer	Docosanoic acid	-0.259184	-0.25324
4-Hydroxycinnamic acid	Fucose	-0.259833	-0.24075
Glutamate	4-hydroxy-benzoic acid	-0.259897	-0.273181
Benzoic acid	Mannitol	-0.262027	-0.238723
Valine	Mannitol	-0.26238	-0.214389
Ornithine	Mannitol	-0.2635	-0.223411
Lactic acid	myo-inositol	-0.263522	-0.268649
Valine	Threonic acid	-0.263539	-0.248551
Glycine	Threonic acid	-0.263742	-0.268666
Glutamate	Nicotinic acid	-0.263902	-0.26957
4-Hydroxycinnamic acid	Galactinol	-0.265226	-0.256771
GABA	Benzoic acid	-0.26656	-0.30366
Alanine	Ethanolamine	-0.267259	-0.257871
Tyrosine	Threonic acid	-0.26794	-0.253297
Leucine	Threonic acid	-0.26805	-0.252617
myo-inositol	Octacosanoic acid	-0.268863	-0.257593
Threonine	Palmitic acid	-0.270184	-0.284524
Phenylalanine	Threonic acid	-0.270334	-0.258383
Glutamate	4-Hydroxycinnamic acid	-0.270595	-0.28935
Methionine	Benzoic acid	-0.272701	-0.259202
Ornithine	Fucose	-0.273052	-0.237897
Dehydroascorbic acid dimer	Hexacosanoic acid	-0.273584	-0.263935
Threonic acid	Arabinose	-0.273867	-0.265398
Itaconic acid	Fucose	-0.274024	-0.251651
Serine	O-acetyl-serine	-0.2741	-0.277978
Dehydroascorbic acid dimer	Octadecanoic acid	-0.274997	-0.262072
Ethanolamine	Palmitic acid	-0.275551	-0.262756
Galactinol	Octadecanoic acid	-0.275784	-0.263409
Glutamine	Docosanoic acid	-0.27712	-0.272747
Phenylalanine	myo-inositol	-0.277568	-0.258963
Benzoic acid	myo-inositol	-0.278147	-0.264422
Serine	Trehalose	-0.278685	-0.292264
Aspartate	Galactinol	-0.278903	-0.263533
Serine	Shikimate	-0.280111	-0.29912
4-Hydroxycinnamic acid	Trehalose	-0.280302	-0.26287
Aspartate	Gluconic acid	-0.280591	-0.246954
Lysine	Dehydroascorbic acid dimer	-0.280652	-0.266246
Fumaric acid	Fucose	-0.281038	-0.308758
Citric acid	Arabinose	-0.282959	-0.31675
Methionine	Palmitic acid	-0.283255	-0.260606
Glutamate	Pyruvic acid	-0.283609	-0.259894
Valine	myo-inositol	-0.284088	-0.259834
Isoleucine	Dehydroascorbic acid dimer	-0.285181	-0.271099
Itaconic acid	Raffinose	-0.285514	-0.275275
Hydroxyproline	Palmitic acid	-0.285696	-0.291316
Succinic acid	Dehydroascorbic acid dimer	-0.28636	-0.271608
Tyrosine	Dehydroascorbic acid dimer	-0.287163	-0.272904
Threonine	Putrescine	-0.287938	-0.299881
beta-alanine	Gluconic acid	-0.289442	-0.253342
Proline	Benzoic acid	-0.289487	-0.275482
Threonic acid	Galactinol	-0.291853	-0.303749
Fucose	Octadecanoic acid	-0.29206	-0.259889
Pyruvic acid	4-Hydroxycinnamic acid	-0.292427	-0.268781
Glutamine	Tetracosanoic acid	-0.292837	-0.287365
4-hydroxy-benzoic acid	Raffinose	-0.293154	-0.286909
Itaconic acid	Galactinol	-0.293278	-0.284035
Leucine	Dehydroascorbic acid dimer	-0.29328	-0.278589
Succinic acid	Fructose	-0.294363	-0.303172
Hydroxyproline	Pyruvic acid	-0.295047	-0.319062
Glutamate	Hexacosanoic acid	-0.295687	-0.31736
Threonine	Octadecanoic acid	-0.296609	-0.308063
Tyrosine	Malic acid	-0.296879	-0.281918
Alanine	Gluconic acid	-0.297996	-0.282009
Proline	Octadecanoic acid	-0.298054	-0.277537
beta-alanine	Fumaric acid	-0.298095	-0.287873
Tyrosine	Maleic acid	-0.298189	-0.258727
Serine	Threonic acid	-0.299997	-0.304973
Raffinose	Tetracosanoic acid	-0.300373	-0.292589
Glutamate	Tetracosanoic acid	-0.301882	-0.318899
Aspartate	Galactose	-0.302542	-0.291556
Galactose	Putrescine	-0.303758	-0.293432
Valine	Maleic acid	-0.304503	-0.264519
Pyruvic acid	Itaconic acid	-0.304811	-0.275517
Methionine	Putrescine	-0.305288	-0.285791
Galactinol	Palmitic acid	-0.306343	-0.293582
myo-inositol	Glycerol	-0.306911	-0.302677
beta-alanine	O-acetyl-serine	-0.30763	-0.300644
Malic acid	Erythritol	-0.30979	-0.319887
Isoleucine	Mannitol	-0.309821	-0.267429
Arabinose	Trehalose	-0.310213	-0.293785
Ornithine	myo-inositol	-0.310279	-0.290005
Lysine	Mannitol	-0.310372	-0.267034
beta-alanine	Threonic acid	-0.311734	-0.298875
Methionine	Octadecanoic acid	-0.311857	-0.293161
Citrulline/Arginine	Sucrose	-0.312025	-0.293031
Isoleucine	Malic acid	-0.31216	-0.297982
Glucose	Ethanolamine	-0.312368	-0.317722
Isoleucine	Maleic acid	-0.312678	-0.275269
Succinic acid	Mannitol	-0.312769	-0.266004
4-hydroxy-benzoic acid	Dehydroascorbic acid dimer	-0.313337	-0.307534
Tyrosine	Mannitol	-0.315672	-0.272178
Citrulline/Arginine	Pyruvic acid	-0.316284	-0.282676
Dehydroascorbic acid dimer	Tetracosanoic acid	-0.31721	-0.309973
Serine	Citramalate	-0.317523	-0.324162
Succinic acid	Maleic acid	-0.317538	-0.27661
Itaconic acid	Trehalose	-0.31759	-0.297926
Hydroxyproline	Aspartate	-0.319102	-0.334289
Lactic acid	Dehydroascorbic acid dimer	-0.319199	-0.322459
Shikimate	Palmitic acid	-0.319588	-0.276141
Succinic acid	Fucose	-0.320073	-0.279398
Glutamine	4-hydroxy-benzoic acid	-0.320303	-0.315997
Citric acid	Erythritol	-0.321202	-0.313583
GABA	Fucose	-0.322479	-0.289792
Glutamine	Itaconic acid	-0.324214	-0.317876
beta-alanine	Maleic acid	-0.325473	-0.26766
Lactic acid	Galactose	-0.325928	-0.32866
Valine	Malic acid	-0.326206	-0.312169
Valine	Fucose	-0.32768	-0.289133
Benzoic acid	Galactinol	-0.327775	-0.319466
Succinic acid	Trehalose	-0.331043	-0.294094
Ornithine	Maleic acid	-0.332073	-0.299706
Lysine	Maleic acid	-0.332588	-0.295471
Lysine	Malic acid	-0.335321	-0.321807
Hydroxyproline	Citramalate	-0.336051	-0.339778
Malic acid	Fucose	-0.336574	-0.370057
Phenylalanine	Fucose	-0.336982	-0.309887
4-Hydroxycinnamic acid	Raffinose	-0.337265	-0.328985
Maleic acid	Octadecanoic acid	-0.339431	-0.309367
Leucine	Maleic acid	-0.340576	-0.29966
Threonic acid	Erythritol	-0.343548	-0.353253
Lactic acid	Galactinol	-0.343783	-0.347012
Alanine	Nicotinic acid	-0.34471	-0.353101
Glutamine	4-Hydroxycinnamic acid	-0.344773	-0.339264
Leucine	Mannitol	-0.344856	-0.298598
Proline	Citric acid	-0.34514	-0.325505
GABA	Fumaric acid	-0.345762	-0.336336
Citrulline/Arginine	Trehalose	-0.347024	-0.325772
Proline	Aspartate	-0.347422	-0.320377
Maleic acid	Palmitic acid	-0.350296	-0.314764
4-Hydroxycinnamic acid	Mannitol	-0.350309	-0.333011
Leucine	Malic acid	-0.35266	-0.339354
Citramalate	Erythritol	-0.355982	-0.368328
Proline	Arabitol	-0.356475	-0.343129
Lysine	Fucose	-0.358533	-0.32295
Asparagine	Trehalose	-0.361029	-0.342738
Asparagine	Fumaric acid	-0.36104	-0.353688
Maleic acid	Uracil	-0.362802	-0.317061
Itaconic acid	Dehydroascorbic acid dimer	-0.363571	-0.355031
Itaconic acid	Mannitol	-0.363868	-0.343013
Glutamine	myo-inositol	-0.367849	-0.383056
GABA	Trehalose	-0.367891	-0.33951
Malic acid	Uracil	-0.368551	-0.356185
Glutamate	Glycolic acid	-0.369878	-0.364493
Phenylalanine	Fumaric acid	-0.370071	-0.361737
Galactose	Octadecanoic acid	-0.370696	-0.36217
Hydroxyproline	Putrescine	-0.371371	-0.377179
Succinic acid	Fumaric acid	-0.371576	-0.362854
Dehydroascorbic acid dimer	Uracil	-0.372985	-0.362275
Pyruvic acid	Palmitic acid	-0.373037	-0.319245
Fumaric acid	Uracil	-0.374148	-0.366832
Trehalose	Palmitic acid	-0.374711	-0.343123
Isoleucine	Fucose	-0.375049	-0.341123
Citramalate	Galactose	-0.386214	-0.400709
Citrulline/Arginine	myo-inositol	-0.38635	-0.372567
Mannitol	Uracil	-0.387751	-0.33719
Citric acid	Maleic acid	-0.387946	-0.358997
Aspartate	Pyruvic acid	-0.38846	-0.308558
Ornithine	Malic acid	-0.390575	-0.379487
Tyrosine	Fucose	-0.39453	-0.360601
Proline	Palmitic acid	-0.400173	-0.380433
Citrulline/Arginine	Fumaric acid	-0.40055	-0.393314
Succinic acid	Citramalate	-0.401099	-0.386194
Threonine	Shikimate	-0.401538	-0.408439
Leucine	Fucose	-0.403073	-0.366246
Tyrosine	Fumaric acid	-0.403172	-0.395426
Asparagine	Pyruvic acid	-0.404088	-0.382515
Phenylalanine	Sucrose	-0.405582	-0.386579
Dehydroascorbic acid dimer	4-Hydroxycinnamic acid	-0.408283	-0.401293
Alanine	Citramalate	-0.4138	-0.403584
Gluconic acid	Palmitic acid	-0.413937	-0.393673
Succinic acid	Malic acid	-0.41568	-0.40503
Threonic acid	Arabitol	-0.417703	-0.410175
Fucose	Uracil	-0.419283	-0.378163
Isoleucine	Fumaric acid	-0.420297	-0.413029
Phenylalanine	Shikimate	-0.424135	-0.397609
Galactose	Palmitic acid	-0.427074	-0.420172
Asparagine	Shikimate	-0.434253	-0.416067
Nicotinic acid	Mannitol	-0.434588	-0.441009
Aspartate	Ethanolamine	-0.435721	-0.431874
Mannitol	Palmitic acid	-0.435733	-0.400905
Valine	Fumaric acid	-0.436276	-0.429791
Benzoic acid	Galactose	-0.436369	-0.430357
Lysine	Fumaric acid	-0.436833	-0.430197
Threonine	Citric acid	-0.43694	-0.452154
Pyruvic acid	Arabinose	-0.438285	-0.425864
Trehalose	Uracil	-0.439413	-0.403548
Leucine	Fumaric acid	-0.439837	-0.434075
Asparagine	Sucrose	-0.442354	-0.428708
Citric acid	Galactose	-0.442931	-0.436165
Dehydroascorbic acid dimer	Palmitic acid	-0.443056	-0.434285
Fumaric acid	Arabinose	-0.445107	-0.439511
GABA	Pyruvic acid	-0.445729	-0.406629
Phenylalanine	Trehalose	-0.455148	-0.434369
Phenylalanine	Pyruvic acid	-0.456482	-0.426975
Ornithine	Trehalose	-0.458933	-0.434588
GABA	Sucrose	-0.462159	-0.442394
myo-inositol	Palmitic acid	-0.462476	-0.446173
Citric acid	Ethanolamine	-0.467439	-0.460581
Citramalate	Uracil	-0.467817	-0.45671
Malic acid	Arabinose	-0.468037	-0.461456
Ornithine	Fumaric acid	-0.470393	-0.464277
Valine	Trehalose	-0.474135	-0.446456
beta-alanine	Sucrose	-0.479506	-0.454518
Hydroxyproline	Citric acid	-0.479816	-0.487972
Citric acid	myo-inositol	-0.480122	-0.465669
Glutamine	Uracil	-0.480408	-0.482962
Valine	Sucrose	-0.485144	-0.463702
Aspartate	Maleic acid	-0.48598	-0.448755
Aspartate	myo-inositol	-0.48823	-0.472686
Lysine	Trehalose	-0.488591	-0.462461
Fucose	Palmitic acid	-0.490197	-0.46241
Valine	Shikimate	-0.491405	-0.457166
beta-alanine	Fucose	-0.492773	-0.4534
beta-alanine	Citramalate	-0.495898	-0.491008
Ornithine	Shikimate	-0.4969	-0.468979
Hydroxyproline	Sucrose	-0.500944	-0.510478
Isoleucine	Trehalose	-0.502827	-0.477925
Tyrosine	Trehalose	-0.503111	-0.477505
beta-alanine	Mannitol	-0.503602	-0.456979
Serine	Citric acid	-0.510372	-0.514449
GABA	Shikimate	-0.516301	-0.489572
Shikimate	Arabinose	-0.523371	-0.513176
GABA	Citramalate	-0.524789	-0.514914
Leucine	Trehalose	-0.526266	-0.499841
Ornithine	Pyruvic acid	-0.526874	-0.495085
Ornithine	Sucrose	-0.529635	-0.512414
Asparagine	Citramalate	-0.533676	-0.525877
beta-alanine	Trehalose	-0.542614	-0.513226
Hydroxyproline	Shikimate	-0.542891	-0.56442
Tyrosine	Sucrose	-0.550366	-0.532256
Valine	Pyruvic acid	-0.551395	-0.512158
Arabinose	Sucrose	-0.55399	-0.545275
Isoleucine	Sucrose	-0.555468	-0.537927
Citrulline/Arginine	Citramalate	-0.570157	-0.562443
Pyruvic acid	Succinic acid	-0.571166	-0.531345
Isoleucine	Pyruvic acid	-0.573944	-0.540187
Lysine	Sucrose	-0.585183	-0.56877
Lysine	Pyruvic acid	-0.585624	-0.551778
Tyrosine	Pyruvic acid	-0.58893	-0.554799
Citramalate	Arabinose	-0.58942	-0.583452
Isoleucine	Shikimate	-0.591612	-0.565772
Leucine	Sucrose	-0.591661	-0.574849
Tyrosine	Shikimate	-0.599684	-0.573402
Lysine	Shikimate	-0.607962	-0.582537
Sucrose	Uracil	-0.608387	-0.59273
beta-alanine	Shikimate	-0.616832	-0.58121
Succinic acid	Sucrose	-0.618875	-0.603619
Phenylalanine	Citramalate	-0.626535	-0.619601
Lysine	Citramalate	-0.627041	-0.620948
Leucine	Pyruvic acid	-0.629466	-0.593706
Isoleucine	Citramalate	-0.634551	-0.628563
Tyrosine	Citramalate	-0.637499	-0.631892
Leucine	Shikimate	-0.63758	-0.611096
Valine	Citramalate	-0.645637	-0.640572
Ornithine	Citramalate	-0.649794	-0.643671
Leucine	Citramalate	-0.658233	-0.6548
Succinic acid	Shikimate	-0.662976	-0.639226
beta-alanine	Pyruvic acid	-0.669614	-0.619101
Pyruvic acid	Uracil	-0.68336	-0.644859
Shikimate	Uracil	-0.698658	-0.673797
